# Supplementary material for: Early transcriptional response to gravistimulation in poplar without phototropic confounding factors
Source: AoB Plants. 2020 Dec 31;13(1):plaa071. doi: 10.1093/aobpla/plaa071 (PMC7850117; doi:10.1093/aobpla/plaa071)
Supplement: plaa071_suppl_Supplementary_Table_S1 [file plaa071_suppl_supplementary_table_s1.xlsx]

## Sheet: Sup Table 1.txt
Gene_name	primer_fw_sequence	primer_rev_sequence
Potri.001G028100	AGAAGATTGCTGGAACGTATGG	GGGAGTCTCTGTGGTAGAAACC
Potri.001G056300	GAGCCGATATCATTGCAGGTG	AAAGGCAACCTTGGCATTCATC
Potri.001G084000	CTATGGAATTGCACAGGAGGTC	CAGCAGAAAGGAGCTCCATAAG
Potri.001G109300	CAAGTGGCCTTACCCAACTGAAG	GATGTCACCGATTGAGAGTTGC
Potri.001G112200	GACATTGTCCGGTTGCCTTATC	TATGGCCCACGCATTAACAAAC
Potri.001G113900	GTGACTACAATTTGAAGGGTGAGC	GCGAGATTTCTTGGCATAGGTC
Potri.001G132700	TCACCTCCCAATTACTCCATCG	CGGAATGTCCTTTGATTTCTGC
Potri.001G247600	CGTTGGAATCACAATTTCCCTTGC	TTGCATTTCCCAGGACCTGAAG
Potri.001G268500	AGCGTTCATGTTTCTGCTCAAG	AAGAGCGAGCATGGACAAGAAG
Potri.001G334500	GTCTCAATGGGAAGAACTTGGC	CAAACATGTTCCCACCACTCTG
Potri.001G361600	TTTGGAGATCTGCTTTGAACCG	CCGTACAGGATCTGCTATTGCC
Potri.001G375700	ATCTCTGCCTAACCAAGGTGAC	AAGGGATCATCATCGTCTTCGG
Potri.001G384100	GGGAGCTTGACATTCAATATCGCTTGC	GGCGGTCAGACATAACAGGAGGC
Potri.001G399100	TTGTCTCTTCTCTGGGAACTGG	TCTCCAAATCACCATTGGCAAG
Potri.001G404400	TCTCTCTCCCTGTCTCTCTCTC	TGATTTCCTCTACCACCACCAC
Potri.001G436800	TCCATGGGAATTACCAGCTAAGG	CCTGTTTGGCCTAGCTCCATTC
Potri.001G437400	AAGCTTGGGCTTGAGTAATGTG	TATTACAGGCACAGCAAAGTGC
Potri.001G455000	AGCAGCTATAACCAGTGCTAGG	ATCTCAATGAAATCGGCCAACG
Potri.002G000500	GTGGACTCGCTATCCTATTCAG	ACAAATTCTGCTCCGAGCTTAC
Potri.002G033600	GTTATGCTTTCGGCTTTGCC	AACAACGGAGAACCAGAGGAG
Potri.002G034000	CAAAGGCATCAACCCACTTGAC	GCTTGATCACCTCGTTCTCG
Potri.002G055700	GGATTTGGCGAGTTTCGAGATG	CTCAGGGTCAGTAGTCTGTTCG
Potri.002G070900	ATGGCAGGAACCATAAGGGTAG	CAATTTGAGGGTCCGATGTCAC
Potri.002G078600	AGCAGGATCCGTACCTGATAAC	TCTGGGATTGAACCAGTGAGTC
Potri.002G080700	CCTTGTGTTCTCCATTGCTTCC	GTTCATCAGCTGGAAGAATCCC
Potri.002G081400	CCTTCAACACTGCGCAAGTAAG	AGCGTGTTTGCTCTCAAAGAAC
Potri.002G084500	TGGAAAGCCCACTGGCATTAAG	CCACTAAGATCCTTCCTCACCAG
Potri.002G085100	AAGGTAGCAGTTGCTGTCTTAG	TGCCTCACATACCCATAGAACG
Potri.002G118000	AAGGCCCTGTCTTTGTAACTTC	CTGCTCCAATTATACTTCCAAGGC
Potri.002G197000	GTCTATCCAACTGAGAAGGTTTCG	CCTCAAGTTGGCTCAGATTACC
Potri.003G083000	GATGTGCACGGAGAGACTTG	CATGACTATGCCACCAATCCC
Potri.003G093500	ACAGGAACCTCTCCATTTGAGC	GGAAGAGAGACGAGATCGAAGG
Potri.003G100200	AGACTTGTCCGGTTTGTCGTAG	CTAATGGCATGCTCTAGCAACG
Potri.003G102300	CGATGATCCTCGGACTTTGAAC	GGGCTACATAATCCATGCCTTTC
Potri.003G111600	GCCACAAACTCAAAGAGGAGAC	ATTTCCTCACGGAGGAGCTG
Potri.003G112600	TGACAGAAATCCTCACCAGGTTC	ATGAGGGAATCCGATCCTTTGG
Potri.003G167400	GCCAGTTGAAGAGGTAGAGAGC	GCAACGATGTCTAGCTGTGTG
Potri.004G004700	GGGTTCCAGAAAGTGTGGTTAC	AAATGGCCATGGATCAAACCTC
Potri.004G015700	CTTTCCTCTCCAAATTCTGCTTGG	CACTGTACTTGCGTAGTAGCTG
Potri.004G044100	CCAGTTTCGTGGAAATGACCTG	ATTGCATGATTCGACCGAGTTG
Potri.004G049300	ATGCCTCCATTGACTTTCAGG	CACATCCTTCAGGAACATCACTTG
Potri.004G113500	ACCGATACATCAGAGGGAAAGC	GACATCGACTTCATCGTCATGG
Potri.004G117200	TGATGTCAATGGGAGAGACCTG	ACCATGTCACATATTGCTGCTC
Potri.004G157600	CCAAAGAGCTTCACCTTGTTAGG	GTGCAGGTAACATTCCAAGTCAAC
Potri.004G216900	TGCTGACACAATCATGGAGGAC	GCTTGTTAGCGTCAATCTCACC
Potri.005G003300	GGTGACCGTCCAAAGCAAATTC	GCTTGGAAAGATGGGAAACTCC
Potri.005G018700	TCCTATTCCAAGAGAGGATCGG	TTGTCCCACTGTTCAGTGTCC
Potri.005G073800	GGTGCCTTAGTCATGCTTACAC	GAAGCTGAAATGGCAACCTGAAC
Potri.005G086700	GCCTCCTGTTACTTGCGTAATC	CTTCTTTGTATGGAACGAAGCC
Potri.005G130400	TCGCTGGCTTTGCTCTTGCT	CCCCGTCAAGGGTTGGGCAC
Potri.005G177200	GTATGAGAGTAAACGTGGAGCTG	AGAAGGAGAGAGAAGCCAGTTTAG
Potri.005G182700	GGCGAATTTGGGCTTCTTTGG	AGTACACGGTGTTTATGCTGTC
Potri.005G200400	TCAGTATCGTTGCTTCCGTTTG	ACTCAGAGTAACACCGCACAAG
Potri.005G206700	TCCTCCTTGTTTGCAACCGCA	TGCTTCCCACCAACCACTGGA
Potri.005G213500	CGGAACGAGCTGAACTTTATCG	TTACTGAGGTGGACGTCTGATG
Potri.005G229500	CTTCTCCCAAACACATCAGTGG	TTTCTCGGCATGAGTGAGGTAG
Potri.005G260300	GTGGACCTTCTGGGTACCTTAC	CACAGGATCCAACTTGCTTAGAC
Potri.006G015700	GTTTGCACTGTCACTGATGTCAAG	CTGCAAGGAACCGATAGTAATCTG
Potri.006G033500	GAAGCTGTCATAATGAAGGATCGG	CTGCCTTCTTTGCCTCAACATTTC
Potri.006G063000	ATGGCAGTTCTTTGCAGGATG	AGATGTCTGAGTGTTGACATGC
Potri.006G066900	CTTGTGTCTGGTGTCCAGATTG	AGAGATCTTGCATGCTCTGAAG
Potri.006G067000	GGAGAGGCTCTTAGGCATACTG	CCCAATGCCTCACAAATCTCAG
Potri.006G092000	AAAGAGGCAACGAACCTTACAG	TGAAGACTTGGCTTCTTTCGAC
Potri.006G109100	TAAGGCTGCTACCGAGTTCTTC	GCTGTTTCATTGATGCGTTTGG
Potri.006G126800	AGATGGATGCTATCCGAAAGGC	AAAGAGCCGAGTATGGTGTCTC
Potri.006G129900	ATCTCGCTAATCCAGTCACCAG	AAGTCAATTGCTTGGCAGAGTG
Potri.006G166800	GACGGCATTGTCATGTTAGGAG	GGATTGAAAGCGGGAAAGTACC
Potri.006G220700	CTGTTTCACGCATTGCCAAAC	GTTGCGCATATTCATCAGGAGTG
Potri.007G011100	CTTGGTGTTGCTTTGGAGGGTTCA	CCCGGATGTTGGAGTTGGGGG
Potri.007G033700	AGCTGGTTTTGCTCTTGCTACTTCAGC	AGTCCTCCGTCAATGGTTGGGCA
Potri.007G045200	TGCAGAAACACCAACACTATGC	TTTGTCATGTTGGATGCCAAGG
Potri.007G068300	ATCCCTACTGGTTTGTGTCGAG	GAGAGCAGTTACTGAGGGTAGC
Potri.007G078100	GCATGAAGGCCGTAGGTAAG	GAGCCTACAAGCATGTCCAAG
Potri.007G083600	GGAGAGCAGTTCATCATTCTTGG	AAGAGCTTCCTGTTCCTTCTACC
Potri.007G088700	GTGGTTCTTGAGTGGACAATGG	TTCAAGGTGGTCTGACAAGGAG
Potri.007G105600	AATAACCAAGGCGGTTCTTGTG	TGCATCTAACATGCCTTTGAGC
Potri.007G121100	TTTGTTAGGACTTCCCTTTGCG	GAGCTGCACAGCATACACAAC
Potri.007G136800	CATTGTCACCATCACTGACACC	AGAAACACCAGCTGCTTCATTG
Potri.007G138300	GCATTCACACACACACAGAGAG	TCCTTCATTATGGCTGAAACCC
Potri.008G047200	TACTGGTTCACCTCTGTTCTCTC	CCTTGATTGCAGGTTGAAATGC
Potri.008G103700	TGATCGCTCATCTCACAGGAAC	CCATCAATGTAGCGATCCACAAC
Potri.008G155900	CTGCATTGCTTTCTTCTGTCG	GGTGCCGGTTGTGTTAATAGG
Potri.008G162800	TGCAGATTCCTGCAAACGAG	CTACCACTCCACTTGATTTCACC
Potri.009G012200	TAGCTCTCTGCAAATCAAACGC	AAATGTTTGGGAGCAAGCATGG
Potri.009G024700	CCTCAAAGCAGGCTTTCTCAAC	TTTAGTGTTACCCTGGGACCTG
Potri.009G044600	TGACACTTAGAAGGGAAGGTTGG	CTTGAACCACAGTCTTGAGTGC
Potri.009G067100	TCACCGAATCCCTCCAGTTTAC	CCGAAGCATAGAAACACCACAG
Potri.009G067200	GGATGGCTACGATAGCAGCTTG	CTACCCGAATAAGTCCGAGCAC
Potri.009G067800	GTTTCTGATACTGTCGTGGAACC	TTCAGGTCGCCAAAGCTAGG
Potri.009G072900	GAAGGCGTGTGTACTTTGTTGG	CCCATGATATGAGATGTGTTCCC
Potri.009G086800	TAGAGCTCTCTCGCAGGTTG	CCTCATTAAAGAGTGGCTGGTC
Potri.009G101500	TATGCACGTGGATTCTCACAAC	ATACCGACTGTACATGCTGCTC
Potri.009G120300	ATATTGCTCACGCACGACGAAG	CTTTCTCAGTCTTTGGCTGCAC
Potri.010G012100	TCCATGTCGACGAGTATCTAGC	ATTTCCTCCTGTACACAATGCG
Potri.010G023600	TCAAGGACCAGTGCTATGACAG	CTATGGCTCAACACCATTTCCC
Potri.010G083600	TCCAGAACTGGTGGATGAGAAC	TGTGTGTGTGTGGCTAAGTAGG
Potri.010G117500	TACTGGAGTGTGCCTCTATTGC	TACCACTCCACTTGATTTCGTC
Potri.010G129200	ATGCTGGTGGGACAGTATCATTC	TCCAATGTTCGTTTGACCTTGC
Potri.010G150500	TGGGAAATTGAATCGGCTTGTG	TAACGAAACCTCCACACTTTGC
Potri.010G150700	TTTGTGCTGTGCTATGTGAAGG	ACACCAAGACCGAAATTAACCG
Potri.010G234100	GACAGTCAGGATGCCTTCAATG	AGTCCATGATCATACGGCTTGC
Potri.011G046600	CTGGTTCCTGAAGTAAGCGTTC	CATCAGGTGGAGTGATCTAGGAG
Potri.011G052600	CAAGAAGCTGATTACAGCAGGAC	CTTGGAACCAACCACTGACCTC
Potri.011G118200	GTATCCACATGAACCACCTCTG	TCCATGTGTTGAGGAGACTCAG
Potri.011G140200	TCCTGTAACCTCACCGAAAGTC	GCAGAAATCACTGTGTCCTCTC
Potri.011G146600	AGGTATTTGGTGCACGTCAATG	GGTTAACACCTGGTCAAGCAAG
Potri.011G146900	GTTGGTGGACTTGAAGTGATGG	TCCATTGCTCCATGCCGTAG
Potri.011G149400	CTTCCGTCGCTAGGATAGATCG	AGATGGCAATCACCACTCCAAG
Potri.012G015000	CCTCCCACCAACCTCTTTACTG	CCCAGCTAATCTGAAACTGTGG
Potri.012G060100	GACCATGAAGTTGAGGACAAGG	TTCAAAGCACAACCTCGTGAAC
Potri.012G088100	CTCACTTCTGGGTTGCAATTTCC	GTCCGAGAATTTCTGTGGATCG
Potri.012G111000	ATTGCGTACCGCCGATTCTG	CATGCAAGCGTACTCTGGTG
Potri.012G111200	CCTTGCTTAATCAGCCAGTGTG	TCTCGTCATGTAGGCTTGGAAC
Potri.012G123900	ATTGGCGAGTCTTGTGGATATG	GTAATCCTGGTACACCCTTCCG
Potri.012G132400	CAACTTAGCCGACGTGATTGC	GATCCTGTCGTGTCAAGAATGC
Potri.012G137600	CCGTACTTTGAATAGGGATGTTCG	ACAAGCTCTAGTGCCAGGTC
Potri.013G000300	GAAGGAGCATCTGACATGGTTG	AACATCTCTGCTGTCATTGCC
Potri.013G005700	AATGATGGAGGGAACCGAGTTG	CACCATTTCCAGATCCAAGTAACC
Potri.013G014200	GGCTTTCAGAAGAGCTTGGTTC	TGGAGGAAGTCCTTGAGGAAAC
Potri.013G041300	CATGGGCTGGAACAGGTAATAG	TATACCGTGCCGGATAAACTGG
Potri.013G058300	GCTGAAGCTGCTGGACTTTAC	CCCTCTCCGAATACTCACCAAC
Potri.013G066200	ATCAACAGGGAGAACGCAAATG	TGAATCCTTGGATGTTCTGCAC
Potri.013G067400	CCATGCAATGGCTATACTGCTG	TTGGCTTGGCTCTCTTATTCAG
Potri.013G102900	AAGCCCGCTTCTACTGATAGAC	CCGTTGTTCTCCTCTCTCTCTC
Potri.013G160000	CAGAATTGTCCTGGCACCAC	TACTTGGAGCATGTAGGAACCC
Potri.014G004500	TGTTCGTCAACATTTGCAAGGC	AGAAGGTCAGCATTCCTATACCAC
Potri.014G032300	CCACGACATGGCAGATCAAATTC	GTCTGTCATTGAACCGAACCTG
Potri.014G034800	GCCATTTGGTCTATGCAGGAAG	ATGCGTGCTTTCCATTACCAAC
Potri.014G080500	ACAATTCCTGCATGATGAACGC	GCAGCCTAAGGATGAAATGTTCG
Potri.014G088200	TTGACTCTTGGGTGCAATCTCAAACA	GGGTCCAAGCTTCACCATGCGG
Potri.014G120600	CTCACTGCTCCAAGGAAGGAAG	AGAGATCAGATCCACCCACCAC
Potri.014G182000	ACAGAACACTTACACCTTTCGG	AAGAAACGATCTGACTGCATGG
Potri.014G184100	AACAGAAACCGCTCCTCCTTAG	GGAATGATTGCGAGTTTGCG
Potri.014G184300	AGAATAGAAACCGCTCCTCCTG	GATGAATGATTGCGAGTTAGCG
Potri.015G001800	TTCGATGCTCAGGTGGATGC	TTCTCAATGCTTGGCCCTACATC
Potri.015G006800	TGTCTTGCTGTCATGGTAGGTC	CCTCAGCTTCTTTCAACAGGTG
Potri.015G053400	AGAATGAAAGACGGAGGAGAGC	ACACTGTATAGAGGTAGTGACTGG
Potri.015G083200	TGGATACATTGCACCAGAGTACG	TTCTTGCACTTCAGGTGGTCTC
Potri.016G041900	GGTACTGTTCACCAAACTAGGC	GGTGGGATTCCTCTTGTTGTTG
Potri.016G098200	AGCAACACTCTTCATCATCGTC	TACATTCCTAGCGGCTGTCTTG
Potri.016G103500	GGTTACAAGAGCCAGACTGACG	CCGGGTTAATATGTCCACCTGAG
Potri.016G119100	GTCACTGGTGGCTTGGAAAC	GGGCTATGATTCCCAAATTGCC
Potri.017G013400	CGTAGCGTAGAGGCTAAGGAAG	CCAAAGTATATGCCGTGATGGG
Potri.017G062700	TCTTGATGGTGAGCTAGATCCG	AGGGCAAACAGTTCCAGAGTAG
Potri.017G081100	TCGATCTCGCAGGGAATTCATC	TTCTCTGGATTGCTTTCATGGG
Potri.018G068200	CTGCAATTGTTGGTGGCATGAG	GTTAACCTCAGCCAGGCATTTC
Potri.018G095200	CGAAGACTTGATCAAACCTGGAC	CAGGAATAGAACACTTGGCTGTTG
Potri.018G100400	TTCTCCAATCCAGACCATAGCC	GCACGGTCGATCTTGAACTTAC
Potri.018G132200	TCACCATAGAAGTCGTAAGTGC	CCATGTTACTCCACCTTCCAAC
Potri.019G034800	TATGGGAACTGGTCCACAGAC	CTTAAGCAAGGCTTCTGTAGCG
Potri.019G050200	ATACCGGAAAGATGGTGGCTTC	TAGCAATGGCATCAAAGAGACG
Potri.019G123200	TGGAAGTATGAGGGCCAATCTG	CTCTAAGCCTCTTGTGCATCTG
