# Supplementary material for: Early transcriptional response to gravistimulation in poplar without phototropic confounding factors
Source: AoB Plants. 2020 Dec 31;13(1):plaa071. doi: 10.1093/aobpla/plaa071 (PMC7850117; doi:10.1093/aobpla/plaa071)
Supplement: plaa071_suppl_Supplementary_Table_S2 [file plaa071_suppl_supplementary_table_s2.xlsx]

## Sheet: Sup Table 2
Supplementary Table 2: Microarray fold change Tilted 35¡ Vs 0¡ 30 min
XU: Upper xylem XL: Lower Xylem RAT: Ratio Tilted/Control BF: Bonferroni p-value BH: Benjamini & Hochberg p-value
gene	Replicate.A_XU_RAT	Replicate.A_XU_BF	Replicate.A_XU_BH	Replicate.B_XU_RAT	Replicate.B_XU_BF	Replicate.B_XU_BH	Replicate.C_XU_RAT	Replicate.C_XU_BF	Replicate.C_XU_BH	Replicate.D_XU_RAT	Replicate.D_XU_BF	Replicate.D_XU_BH	Replicate.A_XL_RAT	Replicate.A_XL_BF	Replicate.A_XL_BH	Replicate.B_XL_RAT	Replicate.B_XL_BF	Replicate.B_XL_BH	Replicate.C_XL_RAT	Replicate.C_XL_BF	Replicate.C_XL_BH	Replicate.D_XL_RAT	Replicate.D_XL_BF	Replicate.D_XL_BH
eugene3.10810001	3.18	3.03e-05	3.03e-05	0.68	1	0.0409	2.4	0.000486	0.000486	2.4	0.000223	0.000223	2.93	8.28e-06	8.28e-06	1.81	0.00456	0.000912	2.15	0.0143	0.00715	1.77	0.0104	0.00207
gw1.6840.1.1	3.21	9.7e-05	4.85e-05	0.5	1	0.153	2.65	0.00377	0.000942	2.6	0.00228	0.000381	2.88	2.29e-05	1.15e-05	2.05	0.00177	0.00177	2.29	0.0298	0.00746	1.62	0.0423	0.00249
estExt_Genewise1_v1.C_LG_IX4802	2.43	0.000863	0.000108	0.66	1	0.038	1.79	0.0146	0.00121	1.76	0.00672	0.000448	2.48	6.83e-05	2.28e-05	1.84	0.0167	0.00167	1.46	0.39	0.00333	1.28	0.182	0.00504
fgenesh4_pg.C_LG_XIX001011	2.27	0.000779	0.000111	0.27	1	0.486	1.65	0.0177	0.00136	1.84	0.0029	0.00029	2.18	0.000455	3.5e-05	1.42	0.0541	0.00258	1.32	0.566	0.00354	1.26	0.205	0.00526
eugene3.00130132	2.97	0.000262	8.75e-05	0.62	1	0.0589	2.52	0.00338	0.00113	2.39	0.00168	0.000421	2.69	0.000215	5.37e-05	1.84	0.00572	0.000818	2.16	0.151	0.00308	1.54	0.039	0.0026
estExt_fgenesh4_pm.C_LG_XI0373	2.56	0.00108	9.78e-05	1.34	0.0344	0.000374	1.97	0.0321	0.00201	2.16	0.0025	0.000357	2.1	0.000637	3.98e-05	1.79	0.00738	0.000922	1.4	1	0.00553	1.52	0.0508	0.00254
eugene3.00131208	2.32	0.000871	9.68e-05	0.53	1	0.109	1.83	0.0128	0.00117	1.77	0.00519	0.000371	2.27	0.000709	4.17e-05	1.59	0.0463	0.00257	1.53	0.423	0.00318	1.36	0.104	0.00371
eugene3.00091518	2.36	0.00722	0.000249	1.22	0.119	0.00064	2.12	0.00309	0.00155	1.77	0.00395	0.000359	2.3	0.000326	3.62e-05	2.01	0.0337	0.00259	1.62	0.196	0.00292	1.43	0.124	0.00401
gw1.XV.397.1	2.7	0.0112	0.00031	1.1	0.473	0.00151	2.34	0.00936	0.00117	1.98	0.00418	0.000348	2.46	0.000278	4.63e-05	2.4	0.00328	0.00164	1.89	0.489	0.00328	1.61	0.0467	0.00246
estExt_Genewise1_v1.C_LG_XII0103	2.81	0.00792	0.000264	0.89	1	0.00598	2.03	0.0768	0.00366	1.96	0.00203	0.000405	2.43	0.000301	3.77e-05	2.08	0.00571	0.000951	1.57	1	0.00968	1.56	0.0876	0.0035
grail3.0031016901	2.01	0.0181	0.000432	0.63	1	0.0482	1.3	0.481	0.0146	1.41	0.104	0.00212	1.89	0.00255	7.72e-05	1.17	0.382	0.00889	1.02	1	0.0146	0.97	1	0.0232
gw1.1081.8.1	2.32	0.000444	8.89e-05	0.2	1	0.605	1.55	0.0341	0.00189	1.58	0.0105	0.000584	2.16	0.000366	3.66e-05	1.26	0.199	0.00522	1.14	1	0.00669	1.19	0.509	0.00961
gw1.XIX.284.1	2.57	0.000328	8.2e-05	0.5	1	0.188	1.84	0.0102	0.00102	1.77	0.00285	0.000316	2.18	0.000299	4.28e-05	1.35	0.129	0.00431	1.29	0.681	0.00378	1.21	0.453	0.00905
grail3.0003067001	2.66	0.00978	0.000288	1.83	0.00106	0.000176	1.99	0.00679	0.000969	2.1	0.00251	0.000314	2.09	0.00199	6.41e-05	2.14	0.00435	0.00109	0.84	1	0.0268	1.32	0.139	0.00422
eugene3.00660250	2.43	0.00553	0.00023	1.14	0.235	0.00096	2.01	0.00451	0.000903	1.84	0.0348	0.00109	2.34	0.00109	4.75e-05	2.04	0.00348	0.00116	1.67	0.657	0.00373	1.36	0.231	0.00563
estExt_fgenesh4_pm.C_LG_XIV0002	2.68	0.00343	0.00019	0.05	1	0.775	2.07	0.0101	0.00112	2.41	0.000842	0.000281	2.88	0.00037	3.36e-05	1.46	0.0651	0.00283	1.67	0.599	0.00361	1.47	0.0982	0.00364
grail3.0094006801	2.56	0.000575	9.59e-05	0.47	1	0.197	2.12	0.0964	0.00386	2.05	0.0109	0.000574	2.33	0.00737	0.00015	1.45	0.0508	0.00267	1.76	0.384	0.00334	1.51	0.0696	0.00316
fgenesh4_pm.C_LG_VII000037	1.99	0.0316	0.000646	0.56	1	0.0915	1.31	0.241	0.00861	1.62	0.0851	0.00181	2.04	0.00358	9.66e-05	0.95	1	0.0261	1.33	1	0.00539	1.12	1	0.018
eugene3.00050903	2.58	0.00168	0.000129	1.71	0.015	0.000278	1.95	0.0893	0.00388	1.76	0.00737	0.00046	1.96	0.0064	0.000142	1.47	0.0386	0.00276	1.1	1	0.0069	0.66	1	0.172
eugene3.00191024	2.41	0.00695	0.000248	0.4	1	0.252	2.18	0.00643	0.00107	1.97	0.0189	0.000728	2.43	0.000233	4.66e-05	1.67	0.0736	0.00283	1.58	1	0.00725	1.21	1	0.0394
eugene3.00090471	2.63	0.00936	0.000284	1.29	0.206	0.00088	2.2	0.0208	0.00149	1.86	0.0657	0.00164	2	0.0113	0.000198	1.78	0.108	0.00385	1.68	0.221	0.00287	1.47	0.143	0.0042
gw1.I.9118.1	2.36	0.0156	0.000401	0.87	1	0.00785	1.63	0.0646	0.00323	1.97	0.0205	0.000758	1.94	0.0103	0.000187	1.18	0.374	0.00911	1.27	1	0.00938	0.96	1	0.0306
fgenesh4_pg.C_LG_VII000084	1.41	0.0898	0.00121	-0.31	1	0.408	0.75	1	0.187	0.88	1	0.0318	1.82	0.00206	6.43e-05	0.78	1	0.0707	0.72	1	0.08	0.56	1	0.208
fgenesh4_pg.C_LG_XIX001005	1.7	0.0789	0.00113	0.2	1	0.582	1.56	0.0947	0.00395	1.45	0.212	0.00331	1.91	0.0212	0.000283	1.16	1	0.0166	1.24	1	0.00463	1.04	1	0.0146
gw1.XIII.2262.1	1.71	0.101	0.00129	0.53	1	0.121	1.06	1	0.0343	1.56	0.0141	0.000612	1.93	0.00196	6.76e-05	0.98	1	0.0228	0.86	1	0.0251	0.56	1	0.199
gw1.VI.1364.1	1.94	0.0324	0.000648	0.62	1	0.0912	1.08	1	0.0464	1.17	0.368	0.00449	1.4	0.0354	0.000432	0.9	1	0.0432	0.7	1	0.0707	0.38	1	0.384
gw1.1575.2.1	1.34	0.132	0.00156	0.99	1	0.0026	1.25	0.357	0.0115	1.17	0.269	0.0039	1.84	0.00327	9.35e-05	1.2	0.943	0.0141	0.46	1	0.281	0.66	1	0.125
fgenesh4_pg.C_scaffold_155000043	1.95	0.0298	0.000634	0.01	1	0.809	0.74	1	0.318	1.16	0.991	0.0084	2.04	0.000613	4.08e-05	0.33	1	0.502	0.51	1	0.216	0.56	1	0.208
estExt_fgenesh4_pg.C_LG_IX0752	2.17	0.000889	8.89e-05	0.36	1	0.313	1.19	0.513	0.0151	1.44	0.0691	0.00165	1.96	0.00129	5.16e-05	0.93	1	0.0398	0.94	1	0.0146	0.67	1	0.229
estExt_fgenesh4_pm.C_LG_I0645	1.55	0.203	0.00188	0.52	1	0.119	0.91	1	0.0768	1.31	0.368	0.00443	1.71	0.00431	0.000108	0.9	1	0.0399	0.73	1	0.139	0.75	1	0.0774
estExt_fgenesh4_pg.C_1180103	1.67	0.0172	0.00042	0	1	0.814	1.18	1	0.0314	1.43	0.193	0.00322	2.06	0.00134	5.15e-05	0.77	1	0.118	0.99	1	0.0231	0.92	1	0.0378
gw1.XIV.4278.1	2.28	0.00326	0.000204	-1.48	0.0107	0.000268	1.65	0.0842	0.00383	1.6	0.196	0.00321	2.65	0.000806	4.03e-05	0.52	1	0.269	1.19	1	0.00491	0.64	1	0.141
eugene3.00010467	1.9	0.00989	0.000283	0.17	1	0.633	1.03	1	0.0462	1	1	0.0107	1.49	0.0171	0.000244	0.68	1	0.134	0.77	1	0.0409	0.58	1	0.187
grail3.0001068602	1.15	0.708	0.00377	0.39	1	0.265	0.53	1	0.461	0.63	1	0.119	1.59	0.0154	0.000233	0.78	1	0.0725	0.28	1	0.557	0.36	1	0.403
estExt_fgenesh4_pm.C_LG_V0734	1.87	0.00444	0.000202	0.08	1	0.739	0.92	1	0.0771	1.33	0.082	0.00182	1.61	0.0123	0.000208	0.43	1	0.374	0.52	1	0.213	0.64	1	0.146
estExt_fgenesh4_pg.C_LG_XVI0953	1.04	1	0.00597	-1.11	0.29	0.00107	-0.91	1	0.0774	-0.42	1	0.362	-1.72	0.00373	9.81e-05	-1.14	0.519	0.0098	-0.55	1	0.17	-0.21	1	0.59
grail3.0100007401	1.31	0.258	0.00211	0.67	1	0.0382	0.75	1	0.165	1.08	0.687	0.00654	1.26	0.11	0.000949	0.56	1	0.226	0.62	1	0.159	0.66	1	0.128
gw1.XI.2381.1	1.32	0.163	0.00177	-0.54	1	0.105	0.74	1	0.193	0.88	1	0.0236	1.39	0.0616	0.000649	0.05	1	0.825	0.56	1	0.165	0.69	1	0.103
fgenesh4_pg.C_LG_III000727	1.84	0.0089	0.000278	1.06	1	0.00314	1.15	0.842	0.0222	1.27	0.196	0.00317	1.22	0.144	0.00117	0.97	1	0.0327	0.64	1	0.204	0.93	1	0.0347
gw1.IV.3410.1	1.64	0.192	0.00192	0.74	1	0.018	1.07	1	0.0458	1.21	0.328	0.00444	1.02	1	0.0069	1.05	1	0.0149	0.47	1	0.258	0.32	1	0.442
eugene3.01070039	0.97	1	0.0125	0.38	1	0.322	1.01	1	0.0552	0.7	1	0.0756	1.22	0.185	0.00143	0.4	1	0.418	0.54	1	0.186	0.52	1	0.237
eugene3.00141324	1.99	0.0135	0.000354	-1.1	0.39	0.00133	1.71	0.0326	0.00192	1.4	0.105	0.0021	2.47	0.00057	4.07e-05	0.25	1	0.592	1.01	1	0.0174	0.68	1	0.195
fgenesh4_pm.C_LG_XI000323	2.35	0.00391	0.000195	0.28	1	0.451	1.02	1	0.0616	1.36	0.0668	0.00163	1.76	0.00636	0.000145	0.78	1	0.0719	0.91	1	0.0184	0.81	1	0.0948
gw1.40.81.1	1.19	0.519	0.00309	0.07	1	0.749	0.84	1	0.115	0.95	1	0.0146	1.43	0.0976	0.000871	0.66	1	0.148	0.31	1	0.53	0.6	1	0.202
estExt_fgenesh4_pm.C_LG_XVI0371	0.51	1	0.209	-0.74	1	0.0212	0.29	1	0.674	-1.46	0.0424	0.00128	-1.48	0.0286	0.000358	-1.37	0.155	0.00469	0.36	1	0.438	-1.17	0.712	0.0119
estExt_Genewise1_v1.C_LG_IV3066	0.9	1	0.0226	0.55	1	0.0927	0.35	1	0.62	0.79	1	0.0563	1.36	0.0521	0.000579	0.53	1	0.268	0.19	1	0.687	0.48	1	0.286
gw1.VII.3291.1	0.83	1	0.0223	0.03	1	0.792	0.6	1	0.354	0.85	1	0.027	1.11	0.45	0.00265	0.67	1	0.148	0.46	1	0.307	0.47	1	0.293
grail3.0002012301	1.29	0.203	0.00189	0.25	1	0.497	0.73	1	0.203	0.89	1	0.0209	1.62	0.017	0.000251	0.57	1	0.214	0.32	1	0.493	0.65	1	0.148
eugene3.00041206	1.13	0.709	0.00375	-0.25	1	0.514	0.48	1	0.553	1.03	1	0.0208	1.88	0.00142	5.25e-05	0.59	1	0.221	0.17	1	0.726	0.75	1	0.0798
estExt_fgenesh4_pm.C_LG_VI0201	1.14	1	0.0082	0.36	1	0.313	0.55	1	0.413	0.78	1	0.0404	1.6	0.00819	0.000154	0.7	1	0.118	0.27	1	0.565	0.44	1	0.338
gw1.VII.1509.1	1.59	0.066	0.00103	0.14	1	0.701	0.86	1	0.116	1.06	1	0.013	1.36	0.177	0.00138	0.56	1	0.24	0.57	1	0.15	0.72	1	0.169
eugene3.03910005	-1.28	0.217	0.0019	-0.43	1	0.227	0.33	1	0.674	-0.08	1	0.835	1.66	0.00766	0.00015	-0.21	1	0.656	1.07	1	0.00768	0.41	1	0.363
estExt_Genewise1_v1.C_LG_XI0896	2.09	0.00603	0.000241	0.24	1	0.513	1.03	1	0.0379	1.37	0.187	0.00318	1.16	0.245	0.00176	0.64	1	0.172	0.47	1	0.314	0.48	1	0.29
estExt_Genewise1_v1.C_LG_XIX1330	1.07	1	0.00577	0.42	1	0.235	0.39	1	0.582	1	1	0.0102	1.3	0.0892	0.000811	0.58	1	0.207	0.32	1	0.494	0.4	1	0.379
estExt_fgenesh4_pm.C_LG_IX0377	-0.62	1	0.0929	-0.24	1	0.514	0.16	1	0.816	0.04	1	0.86	0.96	1	0.00684	0.13	1	0.738	0.77	1	0.037	0.29	1	0.483
gw1.I.2205.1	0.61	1	0.105	0.28	1	0.45	0.24	1	0.727	0.6	1	0.143	1.14	0.307	0.00201	0.54	1	0.259	0.27	1	0.575	0.33	1	0.435
gw1.V.220.1	1.23	0.358	0.00252	0.95	1	0.00474	0.65	1	0.285	0.72	1	0.0774	1.06	1	0.00627	0.71	1	0.117	0.23	1	0.666	0.6	1	0.195
eugene3.00020660	1.21	0.469	0.00295	0.87	1	0.00733	0.59	1	0.391	0.8	1	0.0375	1.06	1	0.00554	0.86	1	0.0502	0.19	1	0.681	0.53	1	0.293
gw1.I.7669.1	0.39	1	0.43	0.75	1	0.0195	0.29	1	0.672	0.7	1	0.0716	1.15	0.342	0.00215	0.88	1	0.0394	0.19	1	0.678	0.22	1	0.581
fgenesh4_pg.C_scaffold_15200000001	0.33	1	0.606	0.64	1	0.05	-0.02	1	0.898	0.55	1	0.204	0.84	1	0.0161	0.31	1	0.528	0.23	1	0.632	0.25	1	0.543
gw1.41.532.1	1.48	0.0818	0.00115	-0.15	1	0.651	0.14	1	0.816	-1.58	0.0596	0.00153	-2.37	0.00544	0.00013	-0.9	1	0.0461	0.36	1	0.448	-1.07	1	0.0182
gw1.XIV.812.1	0.36	1	0.415	-0.12	1	0.692	0.04	1	0.886	-0.12	1	0.807	-0.9	1	0.00991	-0.31	1	0.522	-0.28	1	0.561	-0.37	1	0.386
eugene3.00091400	0.61	1	0.1	0.51	1	0.145	0.22	1	0.745	0.54	1	0.194	1.06	0.638	0.00334	0.71	1	0.117	0.18	1	0.683	0.35	1	0.403
fgenesh4_pm.C_LG_I001083	1.27	0.299	0.0023	0.39	1	0.282	0.67	1	0.257	0.69	1	0.073	1.7	0.0168	0.00025	0.57	1	0.233	0.18	1	0.695	0.42	1	0.333
gw1.II.2690.1	0.89	1	0.015	-0.01	1	0.81	0.71	1	0.204	0.83	1	0.0373	1.77	0.00767	0.000148	0.45	1	0.348	0.51	1	0.316	0.2	1	0.604
eugene3.00070409	0.84	1	0.0204	0.05	1	0.78	0.32	1	0.649	0.6	1	0.137	1.47	0.0273	0.000346	-0.15	1	0.713	0.59	1	0.133	0.34	1	0.416
fgenesh4_pg.C_scaffold_64000210	1.02	1	0.00848	0.18	1	0.613	0.81	1	0.166	0.96	1	0.0121	0.99	1	0.00631	0.53	1	0.272	0.37	1	0.433	0.7	1	0.108
fgenesh4_pg.C_scaffold_7705000001	2.48	0.0023	0.000164	-2.56	7.94e-05	3.97e-05	0.81	1	0.13	2.05	0.00421	0.000324	1.58	0.0129	0.000211	-1.17	0.404	0.00878	0.71	1	0.0568	0.78	1	0.0677
eugene3.00290206	1.23	0.316	0.00236	0.74	1	0.0223	0.89	1	0.1	1.22	0.163	0.00297	0.72	1	0.0348	0.68	1	0.129	0.32	1	0.505	0.34	1	0.432
eugene3.00400242	-0.85	1	0.0187	1.36	0.0305	0.000342	0.13	1	0.824	1.41	0.111	0.00217	0.76	1	0.0256	1.16	0.525	0.00972	0.58	1	0.169	1.76	0.0164	0.00182
fgenesh4_pg.C_LG_XV000017	1.44	0.201	0.00192	0.45	1	0.198	0.45	1	0.539	0.75	1	0.0499	1.37	0.0485	0.000558	0.48	1	0.312	0.35	1	0.443	0.55	1	0.259
grail3.0036015201	-1.36	0.269	0.00214	-1.43	0.0297	0.000349	-0.33	1	0.668	-0.69	1	0.0733	-0.25	1	0.435	-0.8	1	0.0664	-1.74	0.0714	0.00446	-0.02	1	0.821
eugene3.00060796	0.91	1	0.0129	-1.07	0.398	0.00135	-0.74	1	0.182	-0.43	1	0.354	-1.66	0.0217	0.000285	-0.85	1	0.0519	-0.54	1	0.172	-0.21	1	0.602
eugene3.126580001	0.61	1	0.118	-0.11	1	0.709	0.25	1	0.713	0.61	1	0.131	1.36	0.0494	0.000556	0.31	1	0.521	0.09	1	0.797	0.47	1	0.291
estExt_Genewise1_v1.C_LG_III2421	1.19	1	0.00794	-0.23	1	0.552	0.54	1	0.491	0.77	1	0.0427	1.7	0.0111	0.000199	0.24	1	0.606	0.52	1	0.248	0.45	1	0.312
eugene3.00020778	1.09	1	0.00568	-0.02	1	0.795	0.41	1	0.569	0.64	1	0.102	1.27	0.12	0.00102	0.13	1	0.744	0.2	1	0.659	0.52	1	0.24
eugene3.02260012	-1.36	0.199	0.00195	-1.61	0.00353	0.000196	-0.52	1	0.472	-0.73	1	0.0567	-0.37	1	0.255	-1.11	1	0.0219	-2.04	0.0578	0.00578	0.47	1	0.29
grail3.0035029601	1.06	1	0.00808	-0.27	1	0.496	0.9	1	0.0807	0.98	1	0.0239	1.85	0.0041	0.000105	0.47	1	0.326	0.33	1	0.478	0.28	1	0.526
eugene3.00061544	0.79	1	0.0295	0.57	1	0.0789	0.34	1	0.64	0.45	1	0.306	1.36	0.0632	0.000645	0.79	1	0.0748	0.1	1	0.786	0.4	1	0.363
estExt_Genewise1_v1.C_LG_V1924	0.38	1	0.406	0.11	1	0.704	-0.25	1	0.715	-0.15	1	0.768	-1.01	1	0.00469	-0.3	1	0.546	-0.25	1	0.61	-0.35	1	0.408
eugene3.00110903	1.07	1	0.00557	0.12	1	0.702	0.5	1	0.492	0.87	1	0.0257	1.24	0.14	0.00115	0.3	1	0.535	0.44	1	0.406	0.41	1	0.346
gw1.4087.1.1	0.07	1	0.797	-1.61	0.0113	0.000251	-0.09	1	0.859	-0.87	1	0.028	-0.64	1	0.0572	-1.71	0.0526	0.00263	0.2	1	0.662	-1.03	1	0.0174
eugene3.83070001	1.49	0.0519	0.000879	-0.95	1	0.00325	-0.57	1	0.392	-1.24	0.34	0.00447	-1.09	0.789	0.00397	-1.12	0.581	0.0106	-0.47	1	0.267	-1.06	0.907	0.0139
eugene3.00081749	1.31	0.269	0.00215	0.51	1	0.157	0.13	1	0.831	0.85	1	0.0375	1.05	0.789	0.00398	0.39	1	0.413	0.56	1	0.371	0.6	1	0.179
estExt_fgenesh4_pm.C_290135	1.06	1	0.0108	0.38	1	0.284	0.67	1	0.296	0.45	1	0.301	1.07	0.58	0.00315	0.77	1	0.0746	0.28	1	0.553	0.03	1	0.809
eugene3.00190421	0.97	1	0.00981	0.25	1	0.498	0.62	1	0.322	0.41	1	0.366	1.12	0.425	0.00253	0.29	1	0.539	0.52	1	0.272	0.42	1	0.335
grail3.0006043501	0.4	1	0.352	0.65	1	0.0418	0.33	1	0.64	0.35	1	0.473	0.94	1	0.00784	0.57	1	0.222	0.11	1	0.772	0.27	1	0.503
gw1.11857.1.1	1.08	1	0.00494	0.25	1	0.508	0.34	1	0.628	0.37	1	0.433	1.07	0.552	0.00301	0.62	1	0.196	0.27	1	0.575	0.12	1	0.704
gw1.137.105.1	1.64	0.0414	0.00074	-1.05	0.565	0.00173	0.79	1	0.133	0.99	1	0.0258	2.09	0.00766	0.000153	-0.03	1	0.843	0.46	1	0.298	0.46	1	0.313
grail3.0017032401	-0.72	1	0.0513	-0.39	1	0.337	0.43	1	0.554	0.02	1	0.874	0.69	1	0.0417	0.39	1	0.426	0.81	1	0.044	-0.04	1	0.808
gw1.V.4004.1	0.96	1	0.0187	0.31	1	0.401	0.48	1	0.519	0.51	1	0.24	1.26	0.135	0.00112	0.63	1	0.186	0.09	1	0.788	0.5	1	0.257
eugene3.27430001	0.31	1	0.49	0.44	1	0.197	0.12	1	0.833	0.14	1	0.778	0.79	1	0.0274	0.6	1	0.196	0.04	1	0.84	0.62	1	0.173
estExt_fgenesh4_pm.C_LG_V0111	1.09	1	0.00508	0.78	1	0.0132	0.6	1	0.345	0.91	1	0.0183	0.75	1	0.0292	0.43	1	0.388	0.41	1	0.415	0.36	1	0.397
eugene3.01450042	0.32	1	0.477	-0.3	1	0.423	0.03	1	0.897	0.63	1	0.121	1.15	0.303	0.00201	0.41	1	0.392	0.29	1	0.555	0.22	1	0.57
gw1.VI.1489.1	1.37	0.133	0.00154	0.77	1	0.014	0.55	1	0.411	0.85	1	0.0303	1.2	0.47	0.00272	0.47	1	0.325	0.21	1	0.649	0.39	1	0.375
fgenesh4_pm.C_LG_V000458	0.77	1	0.0404	-0.68	1	0.0308	-0.09	1	0.859	-1.13	0.408	0.00475	-1.39	0.0413	0.000486	-0.92	1	0.0328	-0.02	1	0.861	-1.21	0.301	0.0067
eugene3.00181092	1.27	0.368	0.00258	0.77	1	0.0149	0.47	1	0.52	0.83	1	0.0311	1.38	0.0546	0.000594	0.52	1	0.269	0.03	1	0.853	0.4	1	0.36
gw1.II.281.1	1.45	0.102	0.00128	-0.78	1	0.0154	1.07	1	0.0705	1.06	0.802	0.00729	1.97	0.00161	5.74e-05	0.12	1	0.761	0.91	1	0.0346	0.62	1	0.203
estExt_Genewise1_v1.C_LG_I2200	0.72	1	0.0711	0.28	1	0.441	0.24	1	0.717	0.6	1	0.143	1.13	0.478	0.00275	0.51	1	0.279	0.24	1	0.643	0.33	1	0.432
gw1.IX.2955.1	0.28	1	0.523	0.27	1	0.464	0.25	1	0.712	0.53	1	0.204	0.98	1	0.00677	0.44	1	0.352	0.28	1	0.556	0.22	1	0.567
eugene3.00081077	0.91	1	0.0144	0.38	1	0.28	0.59	1	0.358	1.07	0.671	0.00652	0.85	1	0.0143	0.61	1	0.185	0.28	1	0.561	-0.07	1	0.774
eugene3.00080411	1.43	0.0951	0.00123	0.03	1	0.791	0.8	1	0.157	1.16	0.366	0.00452	1.53	0.0811	0.000758	0.13	1	0.747	0.27	1	0.571	0.45	1	0.311
eugene3.36930001	1.33	0.236	0.002	0.76	1	0.0243	0.53	1	0.45	0.77	1	0.0437	0.69	1	0.0422	0.88	1	0.0704	0.4	1	0.375	0.44	1	0.328
eugene3.02290012	1.37	0.45	0.00287	-0.81	1	0.0127	0.83	1	0.116	0.63	1	0.117	2	0.000834	3.97e-05	0.19	1	0.681	0.34	1	0.462	0.36	1	0.397
gw1.V.627.1	0.55	1	0.16	-0.14	1	0.675	0.53	1	0.458	0.59	1	0.141	1.13	0.828	0.00402	0.42	1	0.386	0.52	1	0.264	0.12	1	0.708
eugene3.02260014	-1.26	0.488	0.00301	-1.2	0.108	0.000618	-0.26	1	0.705	-0.71	1	0.066	-0.37	1	0.29	-0.73	1	0.108	-1.73	0.078	0.00459	0.35	1	0.405
estExt_fgenesh4_pg.C_LG_II0149	0.19	1	0.655	0.06	1	0.761	-0.31	1	0.66	-0.12	1	0.795	-1.02	0.923	0.00432	-0.17	1	0.687	-0.2	1	0.662	-0.27	1	0.526
gw1.V.3738.1	0.95	1	0.0115	0.22	1	0.561	0.43	1	0.556	1	1	0.0108	1.42	0.0308	0.00038	0.31	1	0.55	0.54	1	0.179	0.24	1	0.574
fgenesh4_pg.C_LG_VIII000987	1.04	1	0.00652	0.02	1	0.803	0.27	1	0.708	0.7	1	0.073	1.47	0.0208	0.000281	0.45	1	0.349	0.37	1	0.441	0.41	1	0.376
fgenesh4_pg.C_LG_XIV001207	-1.14	1	0.00602	-1.56	0.0206	0.000275	-0.61	1	0.382	-0.84	1	0.0297	-0.59	1	0.0779	-0.51	1	0.278	-1.72	0.115	0.00328	0.27	1	0.505
gw1.1192.2.1	-1.39	0.111	0.00138	-1.35	0.08	0.000537	-0.4	1	0.575	-1.14	0.341	0.00437	-0.58	1	0.0809	-0.44	1	0.359	-1.76	0.115	0.00338	0.41	1	0.372
gw1.XI.839.1	0.96	1	0.00958	0.27	1	0.495	0.08	1	0.864	0.09	1	0.823	1.24	0.126	0.00106	0.2	1	0.648	0.19	1	0.676	0.19	1	0.623
gw1.137.197.1	-1.03	1	0.00743	-1.13	0.871	0.00235	-0.25	1	0.71	-0.92	1	0.0243	-0.34	1	0.305	-0.47	1	0.329	-1.44	0.868	0.00409	0.03	1	0.814
fgenesh4_pg.C_scaffold_229000013	1.92	0.00343	0.00018	-1.19	0.748	0.0021	0.89	1	0.0799	1.01	1	0.0191	2.6	0.00347	9.65e-05	0.57	1	0.283	0.8	1	0.0524	0.36	1	0.397
estExt_Genewise1_v1.C_1470180	0.91	1	0.0197	-0.57	1	0.0827	-0.58	1	0.41	-1.45	0.0505	0.00144	-1.28	0.092	0.000828	-1.07	0.84	0.0133	0.08	1	0.807	-1.25	0.222	0.00556
estExt_fgenesh4_pg.C_LG_XV0016	1.86	1	0.00588	-0.53	1	0.139	0.51	1	0.52	1.01	1	0.00989	1.55	0.0197	0.000269	0.27	1	0.567	0.52	1	0.212	0.55	1	0.293
eugene3.01970025	0.29	1	0.523	-0.21	1	0.587	0.11	1	0.837	0.54	1	0.218	0.61	1	0.0709	0.04	1	0.832	0.5	1	0.246	1.11	0.838	0.0135
gw1.146.127.1	-1.2	0.896	0.00442	-1.37	0.149	0.000726	-0.27	1	0.693	-0.71	1	0.0972	-0.38	1	0.244	-0.24	1	0.614	-1.49	0.418	0.00324	0.06	1	0.785
gw1.XIV.84.1	-1.17	0.512	0.00307	-1.34	0.0723	0.00052	-0.27	1	0.706	-0.66	1	0.133	-0.47	1	0.154	-0.49	1	0.309	-1.62	0.176	0.00309	0.13	1	0.704
eugene3.00091201	0.55	1	0.156	0.59	1	0.0643	0.32	1	0.667	0.34	1	0.504	0.94	1	0.00848	0.72	1	0.127	0.19	1	0.689	0.51	1	0.268
eugene3.00121277	1.76	0.00837	0.00027	-0.39	1	0.275	0.78	1	0.144	0.64	1	0.104	1.72	0.00564	0.000131	0.26	1	0.612	0.16	1	0.714	0.37	1	0.397
fgenesh4_pg.C_scaffold_66000124	0.08	1	0.786	0.72	1	0.0243	0.23	1	0.733	0.24	1	0.649	0.79	1	0.0209	0.79	1	0.0717	0.07	1	0.819	-0.09	1	0.746
fgenesh4_pm.C_LG_XV000296	1.07	1	0.00905	-0.09	1	0.729	0.52	1	0.473	0.85	1	0.0276	1.3	0.0783	0.000746	0.39	1	0.433	0	1	0.87	0.46	1	0.293
gw1.X.2802.1	1.45	0.0642	0.00102	0.03	1	0.798	0.68	1	0.257	1.08	1	0.0102	1.46	0.0777	0.000747	0.39	1	0.427	0.48	1	0.355	0.36	1	0.419
grail3.17366000101	-1.55	0.198	0.00197	-1.45	0.0127	0.000259	-0.52	1	0.469	-0.8	1	0.0374	-0.64	1	0.0768	-0.71	1	0.117	-1.6	0.289	0.00314	0.14	1	0.679
estExt_fgenesh4_pg.C_LG_X0149	1.69	0.0519	0.000866	-0.23	1	0.559	0.67	1	0.255	0.76	1	0.0512	0.96	1	0.00676	-0.17	1	0.687	0.39	1	0.391	0.33	1	0.438
gw1.VII.2949.1	0.95	1	0.0101	0.44	1	0.21	0.58	1	0.369	0.7	1	0.0794	1.24	0.135	0.00112	0.59	1	0.217	-0.02	1	0.857	0.45	1	0.315
eugene3.00180906	0.48	1	0.23	0.36	1	0.316	0.09	1	0.858	0.54	1	0.193	1.15	0.273	0.00185	0.52	1	0.281	0.28	1	0.565	0.38	1	0.381
eugene3.22760001	2.17	0.0012	0.0001	-2.16	7.6e-05	7.6e-05	1.16	0.6	0.0172	1.42	0.207	0.00329	1.04	0.797	0.00398	-1.06	0.917	0.0139	0.78	1	0.0428	1.53	0.118	0.00394
eugene3.00150866	0.51	1	0.235	0.14	1	0.668	0.19	1	0.774	0.54	1	0.194	0.97	1	0.00915	0.34	1	0.498	0.08	1	0.799	0.45	1	0.305
estExt_fgenesh4_pg.C_LG_VI0728	0.54	1	0.169	-0.22	1	0.543	0.12	1	0.837	-1.35	0.0588	0.00155	-1.12	0.741	0.0038	-0.74	1	0.0964	0.17	1	0.71	-1.25	1	0.0148
gw1.137.129.1	1.77	0.0313	0.000652	-1.02	0.654	0.00191	0.45	1	0.552	0.95	1	0.0176	2.33	0.000913	4.15e-05	0.14	1	0.728	0.12	1	0.764	0.33	1	0.429
eugene3.01650014	1.07	1	0.00528	0.08	1	0.739	0.54	1	0.469	0.61	1	0.129	1.16	0.253	0.00179	0.4	1	0.433	0.36	1	0.542	0.46	1	0.293
fgenesh4_pg.C_LG_VI000760	1.13	1	0.0131	0.43	1	0.224	0.28	1	0.698	0.75	1	0.0511	0.65	1	0.0848	0.62	1	0.226	0.45	1	0.29	0.42	1	0.335
fgenesh4_pg.C_scaffold_137000002	0.23	1	0.633	0.75	1	0.0167	0.33	1	0.641	0.25	1	0.633	0.5	1	0.127	0.83	1	0.0549	0.38	1	0.455	0.33	1	0.438
gw1.II.1920.1	0.81	1	0.0294	-0.86	1	0.00852	-0.7	1	0.216	-0.62	1	0.133	-1.51	0.0493	0.00056	-1.17	0.361	0.00901	-0.18	1	0.701	-0.91	1	0.0547
eugene3.00012605	1.09	1	0.00488	0.88	1	0.00557	0.26	1	0.706	0.69	1	0.0905	1.03	1	0.00689	0.59	1	0.196	0.33	1	0.471	0.16	1	0.664
fgenesh4_pg.C_scaffold_17579000001	-0.94	1	0.0183	-1	0.982	0.00256	-0.59	1	0.36	-0.24	1	0.711	-0.76	1	0.0363	-0.66	1	0.155	-1.66	0.152	0.00304	0.1	1	0.747
grail3.17366000201	-1.67	0.0334	0.000656	-1.54	0.00824	0.000266	-0.53	1	0.534	-0.86	1	0.0263	-0.65	1	0.0619	-0.47	1	0.327	-1.93	0.0819	0.0041	0.23	1	0.562
gw1.XIV.4293.1	1.74	0.0784	0.00114	-1.06	0.466	0.0015	0.73	1	0.218	0.91	1	0.0202	2.43	0.00283	8.32e-05	-0.02	1	0.847	0.71	1	0.055	0.23	1	0.558
gw1.VIII.1375.1	0.88	1	0.0159	-0.65	1	0.047	-0.21	1	0.758	1.02	1	0.0101	1.54	0.0151	0.000233	0.08	1	0.799	-0.01	1	0.867	0.33	1	0.437
fgenesh4_pm.C_LG_I001236	1.29	0.307	0.00234	0.11	1	0.705	0.71	1	0.209	0.76	1	0.057	1.17	0.304	0.002	0.28	1	0.563	0.39	1	0.383	0.39	1	0.373
gw1.XIX.1817.1	1.77	0.154	0.00169	-1.65	0.00349	0.000218	0.4	1	0.569	1.21	1	0.0103	1.18	0.223	0.00168	-0.67	1	0.155	0.57	1	0.169	0.72	1	0.092
gw1.II.1879.1	1.42	0.0868	0.00119	-0.06	1	0.769	0.78	1	0.163	0.5	1	0.25	1.01	1	0.00463	-0.03	1	0.843	0.27	1	0.564	-0.04	1	0.804
gw1.200.44.1	0.38	1	0.385	0.12	1	0.694	-0.53	1	0.461	-0.34	1	0.478	-0.99	1	0.00624	-0.39	1	0.417	-0.29	1	0.547	-0.48	1	0.289
fgenesh1_pg.C_scaffold_213000011	-1.3	0.246	0.00207	-1.48	0.0106	0.000272	-0.45	1	0.53	-0.76	1	0.0481	-0.51	1	0.128	-0.67	1	0.147	-1.76	0.089	0.00405	0.36	1	0.398
fgenesh4_pm.C_LG_X000984	0.99	1	0.00772	-0.45	1	0.193	0.56	1	0.391	0.59	1	0.172	1.62	0.0179	0.000253	0.48	1	0.332	-0.03	1	0.854	0.25	1	0.536
estExt_Genewise1_v1.C_LG_IX1717	-0.07	1	0.79	-0.75	1	0.017	-0.05	1	0.881	1.58	0.0133	0.000636	-0.92	1	0.00855	-1.17	0.465	0.00912	0.22	1	0.656	1.2	0.333	0.00708
gw1.XIII.1849.1	-0.59	1	0.144	-1.26	0.0615	0.000473	-0.34	1	0.637	-0.83	1	0.035	-0.3	1	0.339	-0.39	1	0.42	-1.17	1	0.00549	0.15	1	0.667
eugene3.00080245	1.33	0.214	0.00189	-1.53	0.00687	0.000275	0.22	1	0.744	1.09	0.578	0.00584	0.84	1	0.0159	-0.58	1	0.211	0.39	1	0.399	0.87	1	0.0952
estExt_Genewise1_v1.C_LG_I4958	0.23	1	0.599	0.48	1	0.151	0.29	1	0.673	0.33	1	0.507	0.88	1	0.0144	0.76	1	0.0803	0.13	1	0.743	0.32	1	0.459
estExt_Genewise1_v1.C_LG_III1078	0.13	1	0.729	0.64	1	0.0454	0.1	1	0.851	0.38	1	0.422	0.96	1	0.00708	0.76	1	0.0812	0.07	1	0.823	0.14	1	0.689
fgenesh4_pg.C_scaffold_10942000001	1.13	0.791	0.00408	-0.09	1	0.737	-0.71	1	0.205	1.02	1	0.00994	2.56	0.00113	4.72e-05	0.63	1	0.201	-1.38	1	0.0144	0.59	1	0.177
eugene3.66280001	1.12	0.769	0.00399	0.58	1	0.0746	0.26	1	0.703	0.81	1	0.0353	0.9	1	0.00998	0.3	1	0.531	0.43	1	0.363	0.09	1	0.748
gw1.V.321.1	0.35	1	0.425	-1.03	1	0.00313	-0.55	1	0.405	-1.51	0.048	0.00141	-1.06	1	0.00555	-1.7	0.0128	0.00143	0	1	0.869	-0.92	1	0.0304
grail3.0004025702	1.08	1	0.00679	0.13	1	0.686	0.68	1	0.26	0.44	1	0.32	1.37	0.0547	0.000589	0.49	1	0.321	0.33	1	0.48	0.1	1	0.728
gw1.XIV.4252.1	1.7	0.035	0.000674	-1.01	0.738	0.00209	1.02	1	0.0574	1.19	0.687	0.00648	1.91	0.014	0.000223	0.09	1	0.79	0.83	1	0.0285	0.45	1	0.307
eugene3.01880012	-0.98	1	0.0124	-1.53	0.05	0.000431	-0.4	1	0.621	-0.68	1	0.0935	-0.68	1	0.0486	-0.45	1	0.348	-1.73	0.127	0.00343	0.48	1	0.29
fgenesh1_pg.C_scaffold_168000001	-0.89	1	0.0149	-1.31	0.0414	0.000391	-0.34	1	0.635	-0.52	1	0.221	-0.51	1	0.121	-0.15	1	0.713	-1.35	1	0.00489	0.37	1	0.386
fgenesh4_pg.C_scaffold_13513000001	-1.23	0.312	0.00236	-1.3	0.0454	0.000413	-0.6	1	0.378	-0.71	1	0.0676	-0.53	1	0.108	-0.44	1	0.371	-1.59	0.139	0.00315	0.2	1	0.609
gw1.XII.709.1	1.19	0.469	0.00297	0.07	1	0.76	0.47	1	0.531	0.54	1	0.197	0.99	1	0.00624	0.3	1	0.539	0.59	1	0.229	0.34	1	0.43
grail3.6409000101	-1.59	0.0733	0.00109	-1.29	0.0592	0.000459	-0.59	1	0.357	-0.69	1	0.103	-0.54	1	0.129	-0.52	1	0.272	-1.53	0.209	0.0029	0.16	1	0.665
eugene3.01970027	0.63	1	0.0953	-0.42	1	0.302	-0.04	1	0.888	0.5	1	0.275	0.88	1	0.0141	-0.02	1	0.85	0.2	1	0.664	0.99	1	0.02
gw1.I.8134.1	0.98	1	0.0092	-0.23	1	0.548	0.62	1	0.298	0.36	1	0.454	1.44	0.053	0.000582	0.11	1	0.767	0.46	1	0.279	0.26	1	0.529
gw1.VIII.2926.1	0.23	1	0.599	0.76	1	0.019	0.29	1	0.682	0.17	1	0.751	0.82	1	0.0167	0.45	1	0.348	0.1	1	0.781	0.09	1	0.749
gw1.217.32.1	0.16	1	0.73	0.06	1	0.761	0.23	1	0.733	-0.29	1	0.567	-0.75	1	0.0289	-0.46	1	0.348	0.08	1	0.804	-0.28	1	0.529
gw1.145.113.1	0.11	1	0.759	-0.07	1	0.766	0.29	1	0.674	0.63	1	0.166	1.05	0.81	0.00399	0.46	1	0.331	0.37	1	0.43	0.13	1	0.7
fgenesh4_pg.C_LG_I001120	-0.84	1	0.0214	-1.02	0.675	0.00195	-0.73	1	0.207	-0.42	1	0.427	-0.29	1	0.363	-0.48	1	0.312	-1.43	0.394	0.00331	-0.06	1	0.779
estExt_fgenesh4_pm.C_LG_IX0572	1.32	0.222	0.00191	0.34	1	0.359	0.6	1	0.405	1.31	0.445	0.00483	0.88	1	0.0124	0.43	1	0.375	0.44	1	0.39	0.48	1	0.344
gw1.I.5256.1	0.76	1	0.0353	0.43	1	0.22	0.35	1	0.618	0.61	1	0.13	1.29	0.08	0.000755	0.47	1	0.321	0.03	1	0.851	0.18	1	0.64
gw1.XVIII.2856.1	-0.12	1	0.744	0.22	1	0.614	-0.17	1	0.806	0.15	1	0.788	0.94	1	0.0266	0.49	1	0.331	0.11	1	0.786	0.82	1	0.0934
gw1.XII.732.1	0.62	1	0.0994	0.59	1	0.0688	0.1	1	0.847	0.62	1	0.122	0.85	1	0.0159	0.53	1	0.268	0.11	1	0.772	0.29	1	0.481
eugene3.00150079	0.69	1	0.0597	0.07	1	0.755	0.2	1	0.76	0.48	1	0.263	0.72	1	0.0373	0.22	1	0.637	0.34	1	0.46	0.25	1	0.529
gw1.I.5471.1	-1.71	0.0119	0.000323	-1.58	0.0118	0.000256	-0.32	1	0.737	-1.18	0.298	0.00413	-0.53	1	0.114	-0.82	1	0.0592	-1.92	0.0787	0.00437	0.11	1	0.762
gw1.167.34.1	-0.82	1	0.0578	-1.42	0.0205	0.000281	-0.27	1	0.698	-0.5	1	0.238	-0.32	1	0.31	-0.52	1	0.278	-1.45	0.348	0.00338	0.24	1	0.55
fgenesh4_pg.C_LG_XIV001240	-0.44	1	0.367	-0.25	1	0.532	0.3	1	0.668	0.2	1	0.714	-0.4	1	0.274	-0.25	1	0.621	-0.36	1	0.432	-0.24	1	0.547
gw1.V.4235.1	-1.01	1	0.0086	-1.24	0.0863	0.00056	-0.33	1	0.641	-0.69	1	0.0732	-0.52	1	0.116	-0.58	1	0.274	-1.61	0.132	0.00321	0.17	1	0.649
gw1.XVI.3025.1	-1.38	0.186	0.0019	-1.59	0.025	0.000312	-0.77	1	0.15	-0.67	1	0.113	-0.44	1	0.207	-0.6	1	0.218	-1.95	0.297	0.00316	0.14	1	0.697
eugene3.00070251	1.45	0.136	0.00155	0.55	1	0.0985	0.17	1	0.795	0.91	1	0.0193	0.65	1	0.0646	0.54	1	0.282	0.37	1	0.415	0.21	1	0.58
gw1.XII.1085.1	0.77	1	0.0323	0.32	1	0.386	0.52	1	0.533	0.67	1	0.0983	0.79	1	0.028	0.29	1	0.548	0.42	1	0.356	0.32	1	0.46
grail3.0035029701	0.64	1	0.12	-0.36	1	0.318	0.01	1	0.902	0.63	1	0.13	1.16	0.842	0.00403	0.45	1	0.374	0.77	1	0.0409	0.29	1	0.545
fgenesh1_pg.C_scaffold_213000005	-0.94	1	0.0121	-1.14	0.294	0.00108	-1.13	1	0.124	-0.6	1	0.154	-0.38	1	0.241	-0.35	1	0.495	-1.09	1	0.00691	0.03	1	0.819
eugene3.00131218	0.39	1	0.357	0.05	1	0.768	0.21	1	0.755	0.48	1	0.269	0.74	1	0.0309	0.38	1	0.433	0.44	1	0.347	0.19	1	0.625
estExt_Genewise1_v1.C_LG_IV3834	0.9	1	0.0184	0.15	1	0.652	0.56	1	0.404	0.64	1	0.107	0.82	1	0.0199	0.37	1	0.448	0.27	1	0.565	0.21	1	0.581
gw1.119.37.1	-1.28	0.429	0.0028	-1.47	0.0304	0.000346	-0.47	1	0.518	-0.61	1	0.182	-0.48	1	0.147	-0.42	1	0.381	-1.74	0.0808	0.00425	0.12	1	0.716
grail3.0149000201	-1.52	0.0412	0.00075	-1.62	0.00352	0.000207	-0.83	1	0.137	-0.78	1	0.0405	-0.5	1	0.127	-0.56	1	0.268	-1.78	0.131	0.00329	0.34	1	0.428
eugene3.38750001	-1.27	1	0.00553	-1.29	0.0626	0.00047	-0.18	1	0.784	-0.7	1	0.0723	-0.21	1	0.477	-0.22	1	0.634	-1.54	0.253	0.00297	0	1	0.836
gw1.17312.1.1	-1.13	1	0.0077	-1.42	0.0164	0.000283	-0.57	1	0.409	-0.78	1	0.0551	-0.57	1	0.0948	-0.69	1	0.128	-1.98	0.0343	0.00572	0.5	1	0.324
fgenesh1_pg.C_scaffold_1718000001	-1.15	1	0.00676	-1.39	0.0195	0.000278	-0.44	1	0.599	-0.44	1	0.374	-0.8	1	0.0199	-0.53	1	0.26	-1.42	0.782	0.00403	0.25	1	0.529
eugene3.00130932	-1.92	0.00341	0.000201	-1.67	0.0139	0.000268	-0.9	1	0.0765	-1.27	0.12	0.00226	-0.61	1	0.0692	-0.62	1	0.249	-2.08	0.0465	0.00581	0.48	1	0.291
fgenesh4_pg.C_LG_V000336	0.39	1	0.368	0.33	1	0.371	0.18	1	0.786	0.47	1	0.279	0.88	1	0.0134	0.36	1	0.451	0.34	1	0.463	0.13	1	0.691
grail3.0040020301	1.02	1	0.00679	0.11	1	0.706	0.39	1	0.582	0.87	1	0.0297	1.23	0.171	0.00136	0.3	1	0.539	0.19	1	0.672	0.39	1	0.37
estExt_fgenesh4_pm.C_LG_XVI0476	0.5	1	0.209	0.37	1	0.307	-0.31	1	0.696	0.35	1	0.468	-1.11	0.389	0.00237	0.12	1	0.754	-0.32	1	0.488	-0.11	1	0.718
fgenesh4_pg.C_LG_VI001965	-0.44	1	0.308	-1.07	0.712	0.00203	-0.07	1	0.874	0.07	1	0.84	-0.3	1	0.346	-0.28	1	0.569	-1.08	1	0.00744	0.11	1	0.726
grail3.0051000601	0.81	1	0.0251	-0.09	1	0.731	0.86	1	0.0991	0.14	1	0.772	0.68	1	0.05	0.34	1	0.495	1.31	0.841	0.00406	-0.18	1	0.631
gw1.III.1358.1	0.71	1	0.0512	0.22	1	0.561	0.22	1	0.747	0.36	1	0.446	1.06	0.653	0.00339	0.49	1	0.316	0.1	1	0.79	0.18	1	0.63
fgenesh1_pg.C_scaffold_7068000001	-1.08	1	0.00493	-0.66	1	0.042	-0.52	1	0.526	-0.45	1	0.318	-0.62	1	0.0844	-0.23	1	0.631	-1.15	1	0.00544	0.08	1	0.754
grail3.0024032801	-0.09	1	0.774	0.05	1	0.771	0.95	1	0.117	0.15	1	0.794	0.44	1	0.188	0.44	1	0.358	0.74	1	0.0595	1.82	0.0394	0.00247
gw1.11205.4.1	-1.06	1	0.0384	-1.35	0.085	0.000559	-0.46	1	0.53	-0.84	1	0.0303	-0.56	1	0.118	-0.59	1	0.218	-1.5	1	0.00562	0.5	1	0.268
estExt_Genewise1_v1.C_LG_V2740	0.89	1	0.015	0.52	1	0.193	0.56	1	0.47	0.67	1	0.16	0.72	1	0.0539	0.58	1	0.239	0.36	1	0.455	0.39	1	0.373
gw1.VII.3349.1	1.33	0.202	0.00191	0.24	1	0.518	0.58	1	0.37	0.62	1	0.135	1.3	0.1	0.000887	0.35	1	0.511	0.42	1	0.372	0.18	1	0.63
gw1.3897.5.1	0.58	1	0.273	0.32	1	0.386	0.4	1	0.571	0.15	1	0.767	0.71	1	0.0485	0.76	1	0.109	0.08	1	0.804	0.13	1	0.705
gw1.1371.2.1	1.09	1	0.032	-0.95	1	0.00354	0.9	1	0.0759	0.83	1	0.0315	2.02	0.0122	0.000211	0.02	1	0.849	0.62	1	0.107	0.51	1	0.269
eugene3.00101873	0.84	1	0.025	0.3	1	0.416	0.39	1	0.633	0.49	1	0.261	0.94	1	0.0102	0.43	1	0.378	0.27	1	0.564	0.22	1	0.603
fgenesh4_pg.C_scaffold_3834000002	-1.13	1	0.00555	-1.48	0.00908	0.000267	-0.48	1	0.522	-0.67	1	0.0954	-0.61	1	0.0698	-0.74	1	0.108	-1.56	0.182	0.00308	0.4	1	0.38
estExt_Genewise1_v1.C_LG_IX3026	0.17	1	0.724	0.76	1	0.0175	-0.2	1	0.78	-1.17	0.306	0.00419	-1.02	1	0.0049	0.56	1	0.24	-0.49	1	0.275	-1.3	0.199	0.00537
eugene3.01370003	0.27	1	0.571	0.8	1	0.0248	0.4	1	0.611	0.17	1	0.779	0.1	1	0.662	1.33	0.162	0.00464	0.33	1	0.463	0.38	1	0.418
gw1.I.2832.1	1.01	1	0.00733	0.15	1	0.651	0.48	1	0.53	1.11	0.594	0.00594	1.05	1	0.0124	0.51	1	0.289	0.4	1	0.376	0.52	1	0.238
fgenesh4_pg.C_LG_II000007	1.22	0.505	0.00306	0.07	1	0.75	0.36	1	0.631	0.83	1	0.0354	1.02	0.896	0.00421	0.19	1	0.669	0.09	1	0.79	0.45	1	0.311
grail3.0002000501	-0.98	1	0.0092	0.07	1	0.752	0.23	1	0.734	-0.03	1	0.868	1.28	0.0885	0.000819	-0.1	1	0.788	0.75	1	0.0491	0.1	1	0.732
gw1.II.2740.1	-1.1	1	0.0047	-0.06	1	0.758	-0.16	1	0.805	-0.28	1	0.586	1.49	0.019	0.000264	-0.14	1	0.733	0.19	1	0.675	0.25	1	0.531
eugene3.01370061	0.67	1	0.192	-0.55	1	0.106	0.28	1	0.693	0.32	1	0.528	1.42	0.072	0.000706	0.42	1	0.375	0.44	1	0.356	0.31	1	0.512
gw1.XIX.1374.1	-0.62	1	0.257	-0.96	1	0.00301	-0.29	1	0.675	-0.28	1	0.597	-0.33	1	0.301	-0.4	1	0.409	-1.31	0.731	0.00395	0.12	1	0.711
gw1.88.30.1	-0.9	1	0.0142	-1.11	0.255	0.000983	-0.31	1	0.668	-0.62	1	0.155	-0.24	1	0.446	-0.54	1	0.246	-1.39	1	0.00763	0.26	1	0.525
fgenesh4_pg.C_scaffold_3483000001	-2.11	0.00523	0.000227	-1.78	0.00253	0.000211	-0.81	1	0.134	-0.95	1	0.0141	-0.73	1	0.035	-0.55	1	0.244	-1.84	0.212	0.0029	0.32	1	0.437
fgenesh4_pg.C_scaffold_368000001	0.84	1	0.0225	0.22	1	0.565	0.59	1	0.381	0.24	1	0.66	0.93	1	0.00811	0.44	1	0.358	0.38	1	0.408	0.68	1	0.233
gw1.738.7.1	0.86	1	0.115	-0.01	1	0.804	0	1	0.905	0.8	1	0.0366	1.02	0.955	0.00442	0.28	1	0.575	0.39	1	0.386	0.72	1	0.106
fgenesh4_pg.C_scaffold_3747000002	-1.06	1	0.00533	-1.28	0.112	0.000621	-0.61	1	0.381	-0.73	1	0.0591	-0.78	1	0.0271	-0.42	1	0.386	-1.76	0.0949	0.00352	0.12	1	0.735
gw1.455.1.1	1.39	0.537	0.00316	-0.81	1	0.0186	0.92	1	0.078	1.12	1	0.0162	1.89	0.00198	6.61e-05	-0.04	1	0.839	0.5	1	0.26	0.48	1	0.371
eugene3.19970002	0.37	1	0.401	0.78	1	0.014	-0.28	1	0.71	0.26	1	0.608	0.76	1	0.0274	0.66	1	0.187	0.01	1	0.866	0.47	1	0.314
eugene3.00012781	1.26	0.258	0.0021	0.03	1	0.794	1.06	1	0.125	0.62	1	0.158	1.3	0.207	0.00159	0.07	1	0.804	0.51	1	0.205	0.29	1	0.481
grail3.0213000201	-1.81	0.0221	0.000491	-1.48	0.0301	0.00035	-0.47	1	0.52	-0.86	1	0.0256	-0.47	1	0.165	-0.5	1	0.331	-1.93	0.045	0.00643	0.49	1	0.286
grail3.7824000101	-1.55	0.0364	0.000686	-1.5	0.00797	0.000275	-0.66	1	0.256	-0.73	1	0.0592	-0.71	1	0.0379	-0.78	1	0.155	-1.75	0.887	0.00405	0.46	1	0.324
eugene3.01490006	-2.05	0.00279	0.000186	-1.86	0.000944	0.000189	-0.69	1	0.227	-0.96	1	0.0141	-0.75	1	0.0292	-0.34	1	0.5	-1.87	0.0706	0.00471	0.39	1	0.383
fgenesh1_pg.C_scaffold_159000004	-1	1	0.0172	-0.96	1	0.00387	-0.56	1	0.458	-0.52	1	0.215	-0.44	1	0.211	-0.46	1	0.336	-1.73	0.0939	0.00361	0.58	1	0.188
gw1.173.14.1	-1.25	0.539	0.00315	-1.03	0.627	0.00186	-0.23	1	0.742	-0.32	1	0.56	-0.37	1	0.255	-0.6	1	0.206	-1.42	0.328	0.00334	0.26	1	0.536
fgenesh4_pg.C_scaffold_3152000001	0.13	1	0.744	0.2	1	0.593	0.1	1	0.856	-0.04	1	0.866	-0.78	1	0.0337	-0.62	1	0.237	-0.3	1	0.52	-0.14	1	0.691
gw1.X.5904.1	0.47	1	0.253	0.21	1	0.57	-0.08	1	0.863	0.39	1	0.406	1.18	0.409	0.00248	0.38	1	0.429	-0.04	1	0.838	0.18	1	0.632
gw1.XIV.1147.1	0.62	1	0.112	0.79	1	0.0209	0.37	1	0.602	0.12	1	0.795	1.09	1	0.00463	0.68	1	0.159	-0.08	1	0.799	0.04	1	0.807
gw1.XV.1648.1	0.8	1	0.0343	0.47	1	0.183	0.15	1	0.801	0.64	1	0.111	0.82	1	0.0259	0.18	1	0.689	0.25	1	0.631	0.41	1	0.373
fgenesh4_pg.C_scaffold_10035000001	-1.15	0.62	0.0035	-1.53	0.00639	0.000291	-0.48	1	0.518	-0.64	1	0.107	-0.48	1	0.163	-0.38	1	0.427	-1.49	0.338	0.00335	0.25	1	0.536
fgenesh1_pg.C_scaffold_1967000001	-1.07	1	0.00667	-1.59	0.00476	0.000238	-0.39	1	0.581	-0.76	1	0.046	-0.23	1	0.457	-0.67	1	0.143	-1.51	0.527	0.0034	0.32	1	0.521
eugene3.00400261	0.32	1	0.488	0.2	1	0.603	0.02	1	0.9	0.25	1	0.671	1.26	0.11	0.000956	0.31	1	0.523	-0.04	1	0.841	-0.12	1	0.702
gw1.19905.1.1	-1.32	0.175	0.00182	-1.19	0.129	0.000675	-0.64	1	0.285	-0.3	1	0.556	-0.55	1	0.0966	-0.49	1	0.331	-1.4	0.421	0.00319	0.43	1	0.324
estExt_Genewise1_v1.C_LG_VIII0614	0.6	1	0.116	0.46	1	0.176	0.17	1	0.794	0.4	1	0.385	0.91	1	0.0105	0.34	1	0.485	-0.03	1	0.85	0.35	1	0.404
eugene3.00190658	2.02	0.0199	0.000452	-2.16	0.016	0.000286	0.53	1	0.519	1.56	0.473	0.00503	1.62	0.043	0.0005	-1.13	0.727	0.0121	0.73	1	0.0684	0.78	1	0.0697
grail3.7103000101	1.2	1	0.00499	0.24	1	0.524	0.68	1	0.29	0.19	1	0.757	0.9	1	0.0123	-0.17	1	0.696	0.34	1	0.462	-0.06	1	0.78
eugene3.01370058	1.34	0.177	0.00182	-0.79	1	0.017	0.72	1	0.203	0.85	1	0.032	1.64	0.0404	0.000486	0.34	1	0.489	0.51	1	0.227	0.19	1	0.622
eugene3.00090901	0.52	1	0.183	0.17	1	0.626	0.41	1	0.571	0.46	1	0.336	1.2	0.238	0.00175	0.3	1	0.547	0.18	1	0.692	-0.03	1	0.813
fgenesh4_pg.C_scaffold_261000004	0.32	1	0.493	-0.41	1	0.269	-0.16	1	0.8	0.13	1	0.801	-0.88	1	0.0124	-0.36	1	0.449	-0.01	1	0.866	-0.11	1	0.716
eugene3.39580001	-1.4	0.2	0.00195	-1.64	0.00267	0.000205	-0.43	1	0.563	-0.58	1	0.284	-0.44	1	0.224	-0.5	1	0.282	-1.83	0.0561	0.00624	0.52	1	0.24
gw1.XIII.3315.1	-1.06	1	0.0125	-1.05	0.489	0.00154	-0.61	1	0.352	-0.54	1	0.195	-0.28	1	0.393	-0.06	1	0.816	-1.44	0.481	0.00327	0.13	1	0.709
fgenesh4_pg.C_scaffold_15772000001	-0.72	1	0.0615	-1.05	0.635	0.00187	-0.56	1	0.423	-0.88	1	0.0219	-0.75	1	0.0356	-0.51	1	0.315	-1.27	0.778	0.00403	0.43	1	0.38
gw1.XI.2745.1	-1.05	1	0.0101	-1.26	0.0624	0.000472	-0.3	1	0.678	-0.71	1	0.0734	-0.39	1	0.228	-0.48	1	0.307	-1.68	0.134	0.00319	0.24	1	0.552
gw1.3517.1.1	0.11	1	0.755	0.41	1	0.245	-0.12	1	0.83	-0.02	1	0.872	-0.9	1	0.00963	-0.21	1	0.638	-0.1	1	0.781	-0.66	1	0.173
gw1.319.1.1	-0.36	1	0.424	-0.65	1	0.0771	-0.51	1	0.507	-0.16	1	0.763	-0.57	1	0.0852	-0.31	1	0.539	-0.62	1	0.118	-0.18	1	0.641
estExt_fgenesh4_pg.C_640040	0.07	1	0.796	-0.64	1	0.0432	-0.55	1	0.491	0.14	1	0.778	-0.48	1	0.156	-0.17	1	0.695	-0.21	1	0.664	-0.03	1	0.814
fgenesh1_pg.C_scaffold_792000001	-0.99	1	0.00821	-1.25	0.0995	0.000596	-0.37	1	0.606	-0.47	1	0.277	-0.33	1	0.319	-0.29	1	0.587	-1.56	0.841	0.00408	0.36	1	0.397
estExt_fgenesh4_pg.C_1520062	1.08	1	0.00498	0.62	1	0.0543	0.37	1	0.604	0.72	1	0.064	1.24	0.161	0.0013	0.51	1	0.284	0.06	1	0.821	0.26	1	0.517
eugene3.00280149	-1	1	0.0173	0.95	1	0.00333	0.58	1	0.47	1.12	0.656	0.00643	1.53	0.0222	0.000285	0.86	1	0.0664	0.57	1	0.185	0.62	1	0.159
fgenesh1_pg.C_scaffold_467000001	-1.43	0.219	0.0019	-1.59	0.0171	0.000276	-0.78	1	0.145	-1	1	0.0101	-0.51	1	0.129	-0.47	1	0.34	-1.62	0.131	0.00336	0.45	1	0.305
gw1.X.1649.1	0.82	1	0.0235	0.29	1	0.446	0.41	1	0.573	0.46	1	0.292	0.98	1	0.00625	0.55	1	0.272	0.16	1	0.73	0.12	1	0.706
gw1.8434.3.1	0.26	1	0.569	0.95	1	0.00389	0.2	1	0.768	0.04	1	0.858	1.02	1	0.00467	0.98	1	0.0262	-0.12	1	0.758	0.03	1	0.814
gw1.20543.1.1	1.01	1	0.00679	0.08	1	0.737	0.44	1	0.541	0.5	1	0.254	0.99	1	0.00557	0.1	1	0.787	0.55	1	0.26	0.31	1	0.465
gw1.I.6956.1	0.49	1	0.224	-1.06	0.623	0.00185	-0.9	1	0.123	-1.43	0.0581	0.00157	-1.1	0.485	0.00277	-1.24	0.387	0.00881	0.26	1	0.611	-1.75	0.012	0.0015
eugene3.03380004	-0.94	1	0.0171	-1.07	0.44	0.00144	-0.29	1	0.707	-0.7	1	0.0749	-0.31	1	0.323	-0.39	1	0.418	-1.31	1	0.00449	0.22	1	0.575
gw1.792.5.1	-1.28	0.249	0.00207	-1.56	0.0126	0.000263	-0.44	1	0.554	-0.96	1	0.0123	-0.65	1	0.0534	-0.51	1	0.274	-1.79	0.0929	0.00372	0.24	1	0.544
gw1.190.11.1	-0.92	1	0.0232	-1.26	0.279	0.00105	-0.23	1	0.763	-0.67	1	0.112	-0.35	1	0.285	-0.6	1	0.197	-1.43	0.735	0.00393	0.3	1	0.467
fgenesh4_pg.C_scaffold_167000028	-1.73	0.0182	0.000424	-1.67	0.00647	0.000281	-0.89	1	0.102	-0.67	1	0.0933	-0.69	1	0.0429	-0.4	1	0.409	-1.72	0.262	0.00297	0.12	1	0.71
gw1.XIV.2306.1	-1.15	0.624	0.00351	-1.23	0.153	0.000732	-0.57	1	0.403	-0.35	1	0.485	-0.53	1	0.116	-0.43	1	0.37	-1.53	0.184	0.00297	0.43	1	0.374
grail3.0008049401	0.23	1	0.595	0.58	1	0.0953	-0.01	1	0.901	-0.02	1	0.874	0.79	1	0.0238	0.67	1	0.15	-0.09	1	0.792	-0.08	1	0.757
fgenesh4_pm.C_LG_X000178	0.65	1	0.0961	0.28	1	0.495	0.47	1	0.517	0.59	1	0.139	0.86	1	0.018	0.43	1	0.371	0.1	1	0.786	0.03	1	0.818
eugene3.16740001	-0.16	1	0.708	-0.22	1	0.543	0.56	1	0.75	-0.26	1	0.636	0.37	1	0.259	-0.03	1	0.841	0.5	1	0.281	0.06	1	0.785
gw1.III.246.1	0.52	1	0.184	0.22	1	0.577	0.49	1	0.499	0.53	1	0.22	0.93	1	0.00828	0.03	1	0.842	0.22	1	0.636	0.58	1	0.24
fgenesh4_pm.C_LG_II000364	1.09	1	0.00533	-0.59	1	0.0951	0.32	1	0.649	0.69	1	0.079	1.71	0.0101	0.000186	-0.05	1	0.831	0.36	1	0.437	0.12	1	0.704
gw1.169.19.1	-1.14	0.746	0.00393	-1.26	0.123	0.000651	-0.28	1	0.706	-0.7	1	0.0917	-0.58	1	0.088	-0.46	1	0.392	-1.38	0.437	0.00319	0.15	1	0.687
grail3.0039021601	0.32	1	0.48	0.59	1	0.0719	0.22	1	0.742	0.37	1	0.438	0.75	1	0.0285	0.41	1	0.398	0.33	1	0.478	0.29	1	0.48
fgenesh4_pg.C_LG_IX000887	0.35	1	0.434	-0.85	1	0.0069	0.16	1	0.799	-0.35	1	0.516	-0.66	1	0.0488	-0.84	1	0.0627	0.01	1	0.865	-0.42	1	0.338
gw1.19241.1.1	-0.04	1	0.819	-0.16	1	0.643	0.44	1	0.554	-0.21	1	0.686	-0.62	1	0.0673	-0.09	1	0.791	-0.17	1	0.708	-0.28	1	0.501
gw1.775.11.1	-1.11	0.924	0.00448	-1.36	0.0265	0.000323	-0.55	1	0.409	-0.61	1	0.137	-0.27	1	0.395	-0.22	1	0.643	-1.55	0.172	0.00313	0.03	1	0.808
grail3.0030003201	0.65	1	0.0766	-0.01	1	0.807	0.7	1	0.216	0.42	1	0.364	1.25	0.227	0.00168	0.5	1	0.295	0.28	1	0.57	0.1	1	0.738
gw1.XIX.1448.1	-1.07	1	0.00558	-1.24	0.0792	0.000539	-0.43	1	0.556	-0.79	1	0.0473	-0.44	1	0.178	-0.55	1	0.246	-1.52	0.842	0.00405	0.2	1	0.623
gw1.IV.285.1	0.82	1	0.0227	-0.53	1	0.108	0.37	1	0.697	0.76	1	0.0473	1.28	0.089	0.000817	-0.01	1	0.856	0.47	1	0.267	0.44	1	0.328
eugene3.00020747	0.43	1	0.323	-0.09	1	0.735	0.43	1	0.555	0.28	1	0.58	1.24	0.221	0.00169	0.13	1	0.758	0.12	1	0.762	0.5	1	0.317
estExt_fgenesh4_pg.C_LG_XVI1139	-0.76	1	0.0355	-0.33	1	0.36	0.67	1	0.26	0	1	0.882	-0.28	1	0.377	-0.7	1	0.137	0.87	1	0.0638	-0.19	1	0.614
estExt_fgenesh4_pg.C_LG_XIV0248	0.01	1	0.84	0.17	1	0.629	-0.1	1	0.843	0.33	1	0.502	1.21	0.173	0.00136	0.13	1	0.747	0.19	1	0.673	0.33	1	0.435
eugene3.00120058	0.37	1	0.436	-0.03	1	0.788	-0.2	1	0.765	-0.23	1	0.656	-0.82	1	0.0195	-0.18	1	0.678	-0.19	1	0.67	-0.38	1	0.379
gw1.391.2.1	-1.43	0.0716	0.0011	-0.15	1	0.658	0.06	1	0.876	0.09	1	0.833	1.63	0.0219	0.000285	0.06	1	0.829	0.48	1	0.269	0.02	1	0.825
gw1.167.11.1	-0.83	1	0.0216	-1.45	0.0355	0.000373	-0.33	1	0.651	-0.61	1	0.148	-0.26	1	0.404	-0.6	1	0.278	-1.44	0.474	0.00324	0.27	1	0.513
eugene3.01590001	-1.36	0.478	0.00297	-1.73	0.00165	0.00015	-1.11	1	0.0788	-0.83	1	0.0384	-0.35	1	0.276	-0.33	1	0.504	-1.8	0.0693	0.00533	0.48	1	0.293
eugene3.00080572	0.74	1	0.126	0.34	1	0.359	0.37	1	0.628	0.5	1	0.238	1.19	0.367	0.00225	0.56	1	0.246	0.54	1	0.455	0.03	1	0.817
eugene3.00081523	0.18	1	0.661	0.38	1	0.287	0.2	1	0.779	0.25	1	0.633	0.96	1	0.00689	0.51	1	0.288	0.11	1	0.77	0.3	1	0.471
eugene3.11300001	-0.38	1	0.375	-0.98	0.981	0.00256	-0.08	1	0.861	-0.1	1	0.815	-0.65	1	0.0733	-0.24	1	0.61	-1.27	0.749	0.00394	0	1	0.836
estExt_fgenesh4_pg.C_LG_X1353	1.13	0.796	0.00406	0.33	1	0.392	0.5	1	0.489	-0.84	1	0.0278	-0.96	1	0.0104	-0.22	1	0.633	0.17	1	0.7	-0.46	1	0.309
gw1.1490.1.1	-0.82	1	0.0384	-1.06	0.641	0.00189	-0.26	1	0.717	-0.75	1	0.0676	-0.44	1	0.248	-0.54	1	0.25	-1.46	0.459	0.00323	0.12	1	0.702
fgenesh4_pm.C_LG_XVII000060	1.14	0.643	0.00359	0.26	1	0.488	0.39	1	0.594	0.61	1	0.134	0.75	1	0.0275	0.37	1	0.438	0.37	1	0.462	0.09	1	0.761
gw1.IX.349.1	0.81	1	0.0239	0.4	1	0.276	0.36	1	0.607	0.62	1	0.153	0.9	1	0.0102	0.34	1	0.496	0.39	1	0.565	0.37	1	0.422
estExt_fgenesh4_pg.C_LG_XVI0181	0.17	1	0.683	-0.3	1	0.423	-0.06	1	0.876	-0.26	1	0.606	-0.66	1	0.0494	-0.43	1	0.373	-0.05	1	0.837	-0.21	1	0.596
gw1.167.2.1	-0.92	1	0.0147	-1.37	0.0249	0.000315	-0.53	1	0.472	-0.89	1	0.0214	-0.61	1	0.071	-0.34	1	0.504	-1.63	0.644	0.0037	-0.16	1	0.674
fgenesh1_pg.C_scaffold_2611000002	-1.07	1	0.00816	-1.48	0.0396	0.000384	-0.13	1	0.823	-0.47	1	0.302	-0.38	1	0.264	-0.75	1	0.128	-1.73	0.202	0.00292	0.31	1	0.477
estExt_Genewise1_v1.C_LG_XVI1825	0.16	1	0.727	0.39	1	0.264	1.45	0.358	0.0112	0.88	1	0.0218	0.1	1	0.658	0.37	1	0.441	1.11	1	0.0229	2.33	0.0109	0.00181
fgenesh1_pg.C_scaffold_279000005	-1.07	1	0.00542	-1.43	0.0173	0.000274	-0.43	1	0.555	-0.72	1	0.0687	-0.52	1	0.133	-0.6	1	0.196	-1.54	0.183	0.00299	0.5	1	0.287
fgenesh1_pg.C_LG_III000044	-1.05	1	0.00616	-1.18	0.298	0.00109	-0.38	1	0.6	-0.44	1	0.327	-0.4	1	0.228	-0.46	1	0.328	-1.57	0.234	0.00296	0.29	1	0.502
LG_II_17353847	-0.74	1	0.0406	-0.5	1	0.25	0.01	1	0.903	-0.17	1	0.739	-0.15	1	0.581	-0.2	1	0.656	-0.9	1	0.0175	-0.06	1	0.787
eugene3.147170001	-1.26	0.843	0.00423	-1.6	0.0111	0.000253	-0.88	1	0.0798	-0.5	1	0.238	-0.79	1	0.0252	-0.58	1	0.205	-1.62	0.141	0.00314	0.44	1	0.315
eugene3.01310077	-0.35	1	0.434	-0.79	1	0.0179	0.09	1	0.861	0.86	1	0.0284	-0.4	1	0.228	-0.93	1	0.0399	0.28	1	0.564	0.34	1	0.43
eugene3.01190053	-0.94	1	0.011	-1.34	0.0728	0.00052	-0.44	1	0.541	-0.38	1	0.457	-0.31	1	0.34	-0.54	1	0.264	-1.25	1	0.00857	0.04	1	0.808
fgenesh4_pg.C_LG_II002208	0.15	1	0.713	0.21	1	0.56	0.04	1	0.885	0.72	1	0.0807	0.43	1	0.194	0.47	1	0.332	0.22	1	0.691	0.26	1	0.523
fgenesh4_pg.C_scaffold_18930000001	0.07	1	0.8	-0.06	1	0.769	-0.15	1	0.816	0.02	1	0.876	1.1	0.446	0.00264	-0.1	1	0.777	-0.01	1	0.867	1.31	0.529	0.00962
grail3.0135003101	-1.34	0.136	0.00153	-1.61	0.012	0.000256	-0.87	1	0.146	-0.81	1	0.0359	-0.39	1	0.271	-0.51	1	0.304	-1.51	0.67	0.00378	0.47	1	0.29
estExt_fgenesh4_pg.C_570112	0.82	1	0.0483	-0.06	1	0.761	0	1	0.905	0.34	1	0.493	1.47	0.279	0.00187	0.22	1	0.641	0.21	1	0.654	0.53	1	0.335
estExt_fgenesh4_pg.C_860147	0.25	1	0.601	0.5	1	0.138	-0.13	1	0.83	0.21	1	0.694	0.7	1	0.0382	0.51	1	0.282	0.02	1	0.861	0.24	1	0.539
gw1.2640.1.1	-0.89	1	0.0153	-1.17	0.172	0.000772	-0.32	1	0.649	-0.52	1	0.232	-0.36	1	0.275	-0.47	1	0.324	-1.25	0.835	0.00409	0.24	1	0.553
eugene3.12440001	0.31	1	0.494	-0.09	1	0.741	-0.25	1	0.755	0.3	1	0.634	0.31	1	0.417	0.11	1	0.777	0.93	1	0.0222	0.09	1	0.748
gw1.225.4.1	-0.46	1	0.262	-1.04	0.574	0.00175	-0.46	1	0.53	-0.6	1	0.133	-0.46	1	0.183	-0.28	1	0.551	-1.25	1	0.00552	0.25	1	0.529
eugene3.01250085	1.21	0.98	0.00467	-0.36	1	0.336	0.2	1	0.79	0.74	1	0.0606	1.16	0.339	0.00214	0.03	1	0.839	0.33	1	0.496	0.47	1	0.338
gw1.1772.3.1	-0.75	1	0.0385	-1.01	0.744	0.0021	-0.31	1	0.667	-0.31	1	0.564	-0.37	1	0.292	-0.5	1	0.294	-1.32	0.587	0.0036	0.2	1	0.615
gw1.III.2066.1	-1.29	0.201	0.00193	-1.45	0.0319	0.000355	-0.63	1	0.345	-1.08	0.783	0.00725	-0.47	1	0.154	-0.59	1	0.209	-1.88	0.187	0.00297	0.47	1	0.312
eugene3.00130941	-0.94	1	0.0193	-0.62	1	0.118	-0.52	1	0.492	-0.15	1	0.775	-0.48	1	0.147	-0.42	1	0.406	-0.91	1	0.0175	-0.13	1	0.758
grail3.1762000101	0.65	1	0.0734	-1.27	0.0556	0.000445	-0.69	1	0.28	-0.83	1	0.0349	-1.12	0.517	0.00291	-1.34	0.768	0.0126	-0.45	1	0.289	-0.68	1	0.122
gw1.X.2670.1	0.31	1	0.507	-0.01	1	0.806	-0.1	1	0.854	0.66	1	0.0958	0.82	1	0.0172	0.32	1	0.504	-0.15	1	0.742	0.66	1	0.134
gw1.XVII.545.1	-1.14	0.701	0.00377	-1.19	0.164	0.000771	-0.34	1	0.63	-0.68	1	0.0849	-0.12	1	0.616	-0.34	1	0.511	-1.35	0.726	0.00395	0.1	1	0.729
gw1.1861.5.1	-0.77	1	0.0328	-0.97	1	0.00295	-0.55	1	0.41	-0.39	1	0.404	-0.4	1	0.233	-0.32	1	0.513	-1.28	1	0.00486	0.22	1	0.573
eugene3.01370055	1.07	1	0.0077	-0.64	1	0.0544	0.66	1	0.272	0.69	1	0.0984	1.72	0.00727	0.000151	-0.03	1	0.838	0.4	1	0.49	0.29	1	0.485
eugene3.47450001	0.16	1	0.704	0.52	1	0.119	0.05	1	0.877	0.18	1	0.723	0.78	1	0.0259	0.7	1	0.122	-0.07	1	0.808	0.13	1	0.7
fgenesh4_pm.C_LG_XVI000351	-0.76	1	0.0345	-0.93	1	0.00375	-0.37	1	0.598	-0.6	1	0.136	-0.33	1	0.353	-0.54	1	0.268	-1.28	1	0.00533	-0.04	1	0.806
estExt_fgenesh4_pg.C_LG_V1271	-0.24	1	0.585	0.02	1	0.801	-0.28	1	0.683	-0.01	1	0.877	-0.92	1	0.00886	0.06	1	0.82	-0.05	1	0.829	-0.12	1	0.712
gw1.188.14.1	-1.17	0.572	0.00329	-1.32	0.0406	0.000391	-0.39	1	0.607	-1.01	1	0.0102	-0.37	1	0.251	-0.31	1	0.521	-1.7	0.0841	0.004	0.2	1	0.612
fgenesh1_pg.C_scaffold_153000029	-0.89	1	0.0183	-0.93	1	0.00474	-0.19	1	0.776	-0.49	1	0.296	-0.51	1	0.125	0.16	1	0.718	-1.29	0.931	0.00419	0.01	1	0.833
fgenesh1_pg.C_scaffold_156000034	-1.16	0.757	0.00397	-1.23	0.915	0.00243	0.2	1	0.759	-0.49	1	0.261	-0.26	1	0.402	0.16	1	0.719	-1.42	0.608	0.00358	-0.27	1	0.533
gw1.XIII.3289.1	-0.79	1	0.0451	-0.95	1	0.0033	-0.03	1	0.893	-0.48	1	0.269	-0.52	1	0.13	-0.22	1	0.631	-1.38	1	0.00645	-0.17	1	0.678
fgenesh1_pg.C_LG_XI000591	-0.76	1	0.0346	-1.01	1	0.00293	-0.14	1	0.816	-0.57	1	0.172	-0.2	1	0.498	-0.52	1	0.283	-1.28	1	0.00489	-0.05	1	0.789
gw1.I.9208.1	0.62	1	0.117	0.9	1	0.00514	0.29	1	0.675	0.45	1	0.3	0.6	1	0.0743	0.26	1	0.581	0.08	1	0.806	0.41	1	0.353
estExt_Genewise1_v1.C_LG_X5925	0.43	1	0.317	0.7	1	0.153	0.29	1	0.737	-0.23	1	0.681	0.76	1	0.0618	0.39	1	0.531	0.75	1	0.0421	-0.35	1	0.44
eugene3.00101287	-0.34	1	0.449	0.02	1	0.799	-0.27	1	0.708	-0.81	1	0.0361	-0.22	1	0.468	0.29	1	0.574	0	1	0.87	-1.22	0.299	0.00679
gw1.I.9835.1	-0.76	1	0.0483	-1.08	0.417	0.0014	-0.03	1	0.897	-0.62	1	0.128	-0.34	1	0.322	-0.55	1	0.241	-1.35	1	0.0127	0.16	1	0.66
grail3.0369000401	0.52	1	0.203	0.17	1	0.628	0.33	1	0.642	0.44	1	0.38	0.7	1	0.0396	0.31	1	0.531	0.16	1	0.728	0.38	1	0.379
gw1.VI.2534.1	-0.09	1	0.774	-0.27	1	0.471	-0.59	1	0.36	-1.43	0.413	0.0047	-0.75	1	0.0302	-0.53	1	0.27	-0.12	1	0.765	-1.41	0.242	0.00575
eugene3.07890001	-1.25	1	0.00967	-1.31	0.0461	0.000408	-0.5	1	0.492	-0.34	1	0.502	-0.27	1	0.401	-0.26	1	0.618	-1.63	0.142	0.00301	0.28	1	0.495
eugene3.00020518	0.09	1	0.776	-0.04	1	0.781	0	1	0.905	-0.51	1	0.26	-0.68	1	0.0434	-0.43	1	0.405	0.32	1	0.5	-0.7	1	0.0974
gw1.745.6.1	-0.79	1	0.0384	-0.98	1	0.00259	-0.5	1	0.493	-0.52	1	0.231	-0.63	1	0.0699	-0.27	1	0.603	-1.53	0.19	0.00292	0.19	1	0.635
grail3.0062008701	-0.17	1	0.684	0.5	1	0.141	-0.11	1	0.842	0.25	1	0.629	0.74	1	0.0298	0.53	1	0.252	0.03	1	0.849	0.3	1	0.46
eugene3.01240047	-0.28	1	0.526	-0.75	1	0.0175	-0.1	1	0.851	-0.29	1	0.561	-0.5	1	0.13	-1.03	1	0.0166	-0.2	1	0.677	-0.61	1	0.163
eugene3.00040041	-0.29	1	0.524	-0.28	1	0.46	-0.16	1	0.797	-0.17	1	0.749	-0.76	1	0.0252	-0.57	1	0.216	0.07	1	0.812	-0.1	1	0.739
gw1.XII.722.1	-1.04	1	0.00646	-1.27	0.078	0.000534	-0.32	1	0.649	-0.65	1	0.166	-0.27	1	0.419	-0.58	1	0.208	-1.29	1	0.00562	0.21	1	0.602
fgenesh4_pg.C_scaffold_20817000001	-0.04	1	0.823	0.28	1	0.462	0.21	1	0.772	0.19	1	0.709	0.59	1	0.0796	0.26	1	0.586	-0.3	1	0.519	1.06	0.938	0.0138
eugene3.00100691	0.24	1	0.59	0.22	1	0.555	-0.01	1	0.901	0.28	1	0.578	0.69	1	0.0411	0.38	1	0.429	0.15	1	0.727	0.07	1	0.777
gw1.V.888.1	0.24	1	0.586	0.08	1	0.741	-0.04	1	0.883	0.11	1	0.807	0.83	1	0.0266	0.7	1	0.154	0.2	1	0.668	0.13	1	0.705
estExt_fgenesh4_pg.C_LG_II2226	0.76	1	0.0346	0.24	1	0.522	0.58	1	0.492	0.47	1	0.314	0.89	1	0.0118	0.61	1	0.187	0.35	1	0.487	-0.19	1	0.632
gw1.15417.2.1	-1.03	1	0.0251	-1.5	0.011	0.000262	-0.98	1	0.0549	-0.56	1	0.167	-0.24	1	0.435	-0.3	1	0.539	-1.64	0.174	0.0031	0.4	1	0.357
gw1.XIII.2438.1	-0.98	1	0.00835	-1.11	1	0.00294	-0.22	1	0.745	-0.31	1	0.521	-0.28	1	0.376	-0.48	1	0.378	-1.43	0.323	0.00333	0.14	1	0.677
gw1.1317.5.1	-1.22	0.347	0.0025	-1.26	0.109	0.000619	-0.32	1	0.667	-0.69	1	0.0768	-0.44	1	0.183	-0.12	1	0.753	-1.55	0.257	0.00299	0.37	1	0.387
gw1.15451.1.1	-1.36	0.205	0.00188	-1.51	0.00731	0.000271	-0.91	1	0.0779	-1.11	0.449	0.00482	-0.47	1	0.18	-0.56	1	0.279	-1.65	0.197	0.00289	0.23	1	0.568
gw1.158.66.1	-1.01	1	0.0216	-1.56	0.0184	0.000275	-0.51	1	0.52	-0.47	1	0.27	-0.19	1	0.515	-0.34	1	0.497	-1.4	1	0.00536	0.41	1	0.347
eugene3.09990002	0.11	1	0.751	-0.05	1	0.773	0	1	0.905	-0.13	1	0.789	0.11	1	0.634	0.5	1	0.327	0.41	1	0.347	0.25	1	0.591
eugene3.06370002	-1.44	0.135	0.00156	-1.25	0.0995	0.000599	-0.27	1	0.717	-0.88	1	0.0332	-0.36	1	0.284	-0.83	1	0.0522	-1.95	0.633	0.00368	0.42	1	0.366
gw1.V.5337.1	0.22	1	0.615	-0.17	1	0.62	-0.11	1	0.844	0.06	1	0.852	-0.77	1	0.0245	-0.18	1	0.678	-0.02	1	0.855	-0.21	1	0.585
grail3.0032012601	0.19	1	0.66	0.35	1	0.353	-0.01	1	0.9	0.33	1	0.502	1.02	0.995	0.00454	0.21	1	0.638	-0.02	1	0.861	0.28	1	0.496
grail3.0132002201	-1.12	1	0.00778	-1.34	0.0301	0.000347	-0.72	1	0.251	-1.07	0.677	0.00651	-0.36	1	0.276	-0.38	1	0.436	-1.72	1	0.00539	0.22	1	0.624
gw1.184.96.1	-0.59	1	0.182	-0.74	1	0.0252	-0.14	1	0.815	-0.49	1	0.304	-0.17	1	0.554	-0.47	1	0.344	-1.03	1	0.0113	0.1	1	0.739
estExt_fgenesh4_pm.C_LG_IX0135	0.62	1	0.163	-0.45	1	0.213	0.24	1	0.722	0.63	1	0.122	1.16	0.26	0.00182	-0.44	1	0.353	0.2	1	0.667	0.14	1	0.727
eugene3.00180076	-1.18	0.582	0.00333	-1.63	0.00375	0.000198	-0.5	1	0.491	-0.89	1	0.0374	-0.63	1	0.174	-0.17	1	0.707	-2.01	0.0246	0.00821	0.37	1	0.386
eugene3.00141304	1.27	0.495	0.00304	-1	1	0.0053	0.73	1	0.186	0.81	1	0.046	1.82	0.00712	0.000152	0.23	1	0.62	0.56	1	0.162	0.22	1	0.577
grail3.6911000101	-1.05	1	0.00551	-1.27	0.0742	0.000526	-0.61	1	0.338	-0.46	1	0.368	-0.23	1	0.464	-0.37	1	0.446	-1.58	0.513	0.00335	0.18	1	0.63
gw1.178.3.1	-1.08	1	0.0169	-1.17	0.36	0.00126	-0.26	1	0.717	-0.3	1	0.621	-0.5	1	0.171	-0.32	1	0.53	-1.21	1	0.0152	-0.07	1	0.773
grail3.0018006801	0.18	1	0.665	0.83	1	0.00843	-0.04	1	0.888	-0.13	1	0.788	1.02	0.994	0.00456	1.2	0.457	0.00914	-0.18	1	0.688	-0.03	1	0.818
eugene3.03400004	-1.52	0.041	0.000759	-1.75	0.00144	0.000144	-0.65	1	0.309	-0.94	1	0.0457	-0.55	1	0.116	-0.41	1	0.485	-1.64	0.215	0.00287	0.29	1	0.485
fgenesh4_pg.C_LG_I002284	0.22	1	0.624	-0.69	1	0.0765	-0.36	1	0.637	-0.45	1	0.3	-0.84	1	0.0166	-0.74	1	0.118	-0.35	1	0.455	-0.15	1	0.676
fgenesh4_pg.C_LG_VIII001390	0.85	1	0.0273	-0.73	1	0.0372	-0.41	1	0.575	-0.32	1	0.515	-0.71	1	0.0498	-0.87	1	0.0465	0.29	1	0.537	-0.89	1	0.0384
fgenesh4_pg.C_scaffold_19971000001	-1.65	0.0275	0.000598	-1.56	0.151	0.00073	-0.42	1	0.563	-0.8	1	0.0622	-0.48	1	0.162	-0.07	1	0.806	-1.34	1	0.00451	0.11	1	0.718
gw1.VIII.2448.1	0.1	1	0.764	-0.36	1	0.316	-0.42	1	0.556	0.2	1	0.698	-1.16	0.25	0.00178	-0.48	1	0.306	-0.16	1	0.712	0.04	1	0.804
estExt_Genewise1_v1.C_LG_XIX2745	0.42	1	0.319	1.35	0.033	0.000362	0.33	1	0.649	-0.21	1	0.684	-0.57	1	0.0861	1.45	0.0458	0.0027	-0.73	1	0.0503	-0.22	1	0.574
fgenesh4_pg.C_LG_XI000339	0.73	1	0.0644	0.03	1	0.795	-0.04	1	0.886	-0.11	1	0.808	1.08	0.959	0.00442	0.38	1	0.427	-0.03	1	0.85	-0.18	1	0.63
fgenesh1_pg.C_scaffold_253000001	-1.54	0.0437	0.000766	-1.68	0.00893	0.000271	-0.88	1	0.1	-0.78	1	0.0443	-0.65	1	0.0555	-0.64	1	0.154	-1.69	0.137	0.00318	0.88	1	0.0378
eugene3.05100001	0.39	1	0.38	-0.24	1	0.531	0.3	1	0.679	0.19	1	0.713	1.04	0.818	0.00399	0.17	1	0.695	0.3	1	0.524	0.03	1	0.815
grail3.0016045501	0.15	1	0.705	0.16	1	0.642	0.21	1	0.747	0.05	1	0.854	0.76	1	0.0294	0.26	1	0.598	0.11	1	0.772	0.25	1	0.538
fgenesh4_pg.C_LG_II000688	0.42	1	0.34	0.47	1	0.231	0.14	1	0.814	0.28	1	0.579	0.95	1	0.0151	0.46	1	0.344	0.09	1	0.799	0.14	1	0.69
gw1.I.481.1	-1.15	1	0.00609	-1.38	0.482	0.00153	-0.49	1	0.555	-0.47	1	0.29	-0.26	1	0.405	-0.31	1	0.536	-1.75	0.125	0.00347	0.34	1	0.424
fgenesh1_pg.C_LG_IV001222	-0.74	1	0.0406	-1	1	0.00298	-0.46	1	0.555	-0.69	1	0.0772	-0.45	1	0.174	-0.45	1	0.356	-1.27	0.784	0.004	0.31	1	0.489
fgenesh4_pg.C_scaffold_9222000001	-0.61	1	0.106	-0.89	1	0.00608	-0.08	1	0.868	-0.6	1	0.135	-0.31	1	0.372	-0.26	1	0.594	-1.09	1	0.00859	0.05	1	0.791
gw1.XVIII.945.1	0.26	1	0.554	1.16	0.161	0.000762	0.16	1	0.802	0.22	1	0.673	-1.13	0.545	0.003	0.24	1	0.607	0.62	1	0.11	-0.12	1	0.723
grail3.0005028901	0.64	1	0.123	0.06	1	0.761	0.53	1	0.46	0.44	1	0.325	0.94	1	0.0101	0.48	1	0.315	0.06	1	0.827	0.27	1	0.52
fgenesh4_pg.C_LG_XVIII000708	0.42	1	0.33	0.65	1	0.0447	0.47	1	0.522	0.37	1	0.438	1.23	1	0.00526	0.31	1	0.535	0.1	1	0.786	0.46	1	0.375
estExt_fgenesh4_pg.C_LG_II0662	0.84	1	0.0221	0.19	1	0.596	0.33	1	0.641	-0.16	1	0.749	-1.17	0.322	0.00208	0.1	1	0.776	0.03	1	0.85	-0.17	1	0.644
gw1.179.1.1	-1.25	0.43	0.00279	-1.2	0.242	0.000975	-0.67	1	0.282	-0.9	1	0.0192	-0.12	1	0.62	-0.09	1	0.786	-1.54	0.41	0.0032	0.12	1	0.705
fgenesh4_pg.C_scaffold_77000030	-1.23	0.473	0.00295	-1.58	0.0952	0.000587	-0.42	1	0.558	-0.53	1	0.26	-0.36	1	0.282	-0.73	1	0.128	-1.53	0.409	0.00322	0.04	1	0.802
fgenesh1_pm.C_scaffold_1073000001	-1.22	0.341	0.00247	-1.56	0.011	0.000256	-0.9	1	0.08	-0.6	1	0.156	-0.66	1	0.0542	-0.55	1	0.296	-1.9	0.352	0.00335	0.47	1	0.304
gw1.162.33.1	-0.89	1	0.0164	-1.3	0.0453	0.000416	-0.62	1	0.297	-0.41	1	0.404	-0.38	1	0.293	-0.47	1	0.327	-1.37	0.453	0.00326	0.34	1	0.412
estExt_fgenesh4_pg.C_640230	0.74	1	0.062	-0.26	1	0.48	0	1	0.906	0.42	1	0.372	0.89	1	0.0123	0.31	1	0.546	0.6	1	0.245	0.18	1	0.669
gw1.3975.2.1	-0.67	1	0.0811	-0.48	1	0.209	-0.05	1	0.878	0.06	1	0.843	-0.12	1	0.619	-0.33	1	0.499	-0.41	1	0.409	-0.18	1	0.665
grail3.0018034101	0.14	1	0.727	0.68	1	0.0364	0.19	1	0.769	0.29	1	0.585	0.78	1	0.0227	0.46	1	0.344	-0.1	1	0.782	0.12	1	0.708
eugene3.02380003	-0.77	1	0.0929	-1.08	0.408	0.00137	-0.31	1	0.674	-0.5	1	0.239	-0.37	1	0.258	-0.28	1	0.553	-1.4	0.408	0.00324	0.17	1	0.658
eugene3.00040829	-0.03	1	0.832	0.1	1	0.717	-0.35	1	0.667	-0.45	1	0.317	-0.71	1	0.0382	-0.38	1	0.531	-0.24	1	0.661	-0.53	1	0.231
eugene3.00081056	0.13	1	0.732	0.07	1	0.758	0.24	1	0.717	-0.5	1	0.236	-0.92	1	0.0256	0.15	1	0.722	0.24	1	0.657	-0.85	1	0.051
gw1.VI.663.1	-0.15	1	0.701	0.03	1	0.79	0.14	1	0.815	-0.11	1	0.807	0.99	1	0.007	-0.16	1	0.743	0.41	1	0.377	0.11	1	0.719
fgenesh4_pg.C_scaffold_12124000001	0	1	0.846	0.83	1	0.00976	0.45	1	0.546	0.49	1	0.261	0.54	1	0.132	0.66	1	0.154	0.11	1	0.776	0.04	1	0.803
gw1.70.555.1	0.39	1	0.362	0.41	1	0.237	0.7	1	0.234	0.16	1	0.757	0.15	1	0.583	0.81	1	0.0717	0.86	1	0.0224	0.19	1	0.625
gw1.229.17.1	1.42	0.131	0.00155	-1.01	1	0.0064	0.69	1	0.283	0.78	1	0.0496	1.89	0.00651	0.000142	-0.15	1	0.751	0.44	1	0.377	0.3	1	0.46
gw1.I.9024.1	-0.16	1	0.7	0.76	1	0.0183	0.11	1	0.837	-0.09	1	0.821	0.83	1	0.0163	0.55	1	0.257	-0.2	1	0.669	-0.04	1	0.803
gw1.X.4124.1	-1	1	0.00819	-1.29	0.11	0.000619	-0.69	1	0.223	-0.51	1	0.245	-0.32	1	0.318	-0.72	1	0.105	-1.42	0.328	0.00331	0.34	1	0.477
gw1.IX.2182.1	1.05	1	0.00675	0.42	1	0.25	0.67	1	0.255	0.53	1	0.24	0.77	1	0.0309	0.32	1	0.531	0.29	1	0.581	0.12	1	0.707
eugene3.01310032	0.95	1	0.0122	0.46	1	0.172	0.28	1	0.692	0.71	1	0.0675	0.75	1	0.0273	0.41	1	0.391	0.05	1	0.832	0.13	1	0.703
grail3.0111002302	0.32	1	0.491	-0.23	1	0.539	0.09	1	0.857	-0.14	1	0.777	-1.11	0.583	0.00313	-0.43	1	0.386	0.54	1	0.187	0.11	1	0.724
fgenesh4_pg.C_scaffold_17512000001	-0.49	1	0.225	-0.92	1	0.0116	-0.25	1	0.71	-0.14	1	0.787	-0.47	1	0.174	-0.38	1	0.46	-0.99	1	0.0114	0.23	1	0.564
eugene3.01370051	-1.61	0.06	0.000983	-1.44	0.0167	0.000283	-0.31	1	0.705	-1	1	0.0101	-0.64	1	0.0624	-0.46	1	0.338	-1.88	0.107	0.00335	0.58	1	0.194
fgenesh4_pm.C_LG_XV000075	-1.46	0.249	0.00206	-1.41	0.0169	0.000277	-0.47	1	0.518	-0.64	1	0.145	-0.3	1	0.335	-0.69	1	0.133	-1.67	0.503	0.00331	0.42	1	0.358
gw1.82.136.1	-1.05	1	0.00693	-1.17	1	0.00329	-0.46	1	0.562	-0.61	1	0.129	-0.4	1	0.263	-0.29	1	0.54	-1.45	0.391	0.00331	0.43	1	0.336
grail3.0038005201	0.43	1	0.311	0.38	1	0.284	0.11	1	0.841	0.4	1	0.391	1.16	0.271	0.00187	0.29	1	0.546	-0.27	1	0.569	0.53	1	0.232
eugene3.00141376	-0.61	1	0.123	-0.8	1	0.0142	-0.13	1	0.841	-0.47	1	0.272	-0.52	1	0.136	-0.29	1	0.563	-1.11	1	0.00633	0.3	1	0.473
gw1.16297.5.1	-0.8	1	0.026	-1.05	0.559	0.00172	-0.78	1	0.237	-0.43	1	0.374	-0.28	1	0.377	-0.21	1	0.719	-1.24	1	0.00567	-0.09	1	0.758
gw1.XIV.4192.1	-0.59	1	0.143	-0.74	1	0.0256	-0.5	1	0.489	-0.23	1	0.657	-0.41	1	0.212	-0.55	1	0.24	-1.19	1	0.00485	0.11	1	0.735
fgenesh4_pg.C_scaffold_157000029	-0.94	1	0.0238	-0.95	1	0.00313	-0.33	1	0.644	-0.57	1	0.169	-0.41	1	0.208	-0.2	1	0.67	-1.06	1	0.00913	0.19	1	0.637
gw1.XI.1781.1	0.79	1	0.0286	0.29	1	0.478	0.27	1	0.692	0.67	1	0.102	0.92	1	0.0133	0.31	1	0.523	0.24	1	0.629	0.4	1	0.367
estExt_fgenesh4_pg.C_860158	0.37	1	0.387	0.13	1	0.69	0.08	1	0.868	0.4	1	0.387	0.7	1	0.0434	0.08	1	0.797	0.18	1	0.682	0.33	1	0.429
estExt_fgenesh4_pm.C_LG_III0726	-0.06	1	0.802	-0.7	1	0.0287	-0.04	1	0.887	-0.26	1	0.611	-0.7	1	0.0385	-0.76	1	0.0814	-0.07	1	0.807	-0.39	1	0.373
gw1.XVIII.2014.1	-1.24	0.906	0.00444	-0.39	1	0.272	1.37	0.116	0.00447	0.82	1	0.0309	-0.7	1	0.0372	-0.93	1	0.0353	0.57	1	0.15	1.03	1	0.0167
grail3.6260000101	-0.8	1	0.0274	-1.3	0.0572	0.00045	-0.25	1	0.725	-0.4	1	0.381	0.05	1	0.721	-0.4	1	0.406	-0.96	1	0.014	0.06	1	0.792
fgenesh1_pg.C_scaffold_6514000001	-0.78	1	0.0316	-1.21	0.18	0.000802	-0.28	1	0.694	-0.29	1	0.567	-0.6	1	0.113	-0.53	1	0.269	-0.98	1	0.0157	0.49	1	0.29
fgenesh1_pg.C_scaffold_12966000001	-0.59	1	0.125	-0.8	1	0.014	-0.25	1	0.717	-0.24	1	0.638	0.01	1	0.76	-0.23	1	0.62	-1.23	1	0.00433	0.09	1	0.743
fgenesh4_pg.C_LG_XI001239	0.63	1	0.1	0.03	1	0.795	0.15	1	0.824	0.73	1	0.06	0.77	1	0.0259	0.12	1	0.756	0.02	1	0.861	0.26	1	0.519
estExt_fgenesh4_pm.C_LG_XI0023	0.29	1	0.516	0.04	1	0.785	-0.01	1	0.905	0.53	1	0.21	0.75	1	0.0269	0.16	1	0.702	0.25	1	0.606	0.21	1	0.615
gw1.224.1.1	-1.07	1	0.00532	-1.11	0.449	0.00145	-0.26	1	0.706	-0.43	1	0.404	-0.35	1	0.294	-0.23	1	0.621	-1.44	0.303	0.00319	0.47	1	0.372
fgenesh4_pg.C_scaffold_21393000001	-0.9	1	0.0205	-1.28	0.0543	0.000441	-0.41	1	0.572	-0.68	1	0.1	-0.81	1	0.0189	-0.74	1	0.129	-1.63	0.464	0.00324	0.23	1	0.577
fgenesh4_pg.C_LG_IV000966	-1.48	0.615	0.00349	-1.86	0.00828	0.000259	-0.83	1	0.124	-0.69	1	0.0924	-0.17	1	0.546	-0.64	1	0.219	-1.49	0.231	0.00296	0.3	1	0.528
gw1.88.251.1	-0.55	1	0.197	-0.59	1	0.065	-0.22	1	0.765	-0.4	1	0.504	-0.4	1	0.218	-0.54	1	0.271	-0.68	1	0.0732	0.22	1	0.576
gw1.1063.6.1	-0.94	1	0.0108	-1.5	0.00755	0.00027	-0.33	1	0.641	-0.61	1	0.247	-0.38	1	0.251	-0.52	1	0.281	-1.7	0.107	0.00325	0.44	1	0.316
eugene3.00101225	-0.07	1	0.796	0.75	1	0.0178	0.1	1	0.848	0.24	1	0.669	0.37	1	0.286	0.73	1	0.119	0.29	1	0.646	0.2	1	0.611
fgenesh4_pg.C_scaffold_9291000001	-0.64	1	0.0886	-0.8	1	0.0217	-0.41	1	0.562	-0.16	1	0.76	-0.16	1	0.556	-0.29	1	0.57	-0.87	1	0.0216	0.17	1	0.637
estExt_Genewise1_v1.C_LG_VI2599	0.51	1	0.203	0.5	1	0.181	0.16	1	0.795	0.47	1	0.297	0.85	1	0.0153	0.29	1	0.549	0.21	1	0.646	0.28	1	0.501
eugene3.01310081	-1.29	0.21	0.00187	-1.16	0.17	0.000773	-0.32	1	0.653	-0.17	1	0.749	-0.48	1	0.156	-0.37	1	0.441	-1.49	0.239	0.00295	0.28	1	0.496
gw1.181.32.1	-0.82	1	0.0301	-1.04	0.622	0.00186	-0.4	1	0.575	-0.51	1	0.22	-0.32	1	0.334	-0.25	1	0.609	-1.55	1	0.00659	0.2	1	0.597
gw1.II.3755.1	0.48	1	0.251	0.76	1	0.0162	0.27	1	0.698	0.42	1	0.421	0.41	1	0.215	0.49	1	0.327	0.07	1	0.82	0.34	1	0.411
eugene3.01210029	0.79	1	0.0294	0.76	1	0.0189	0.64	1	0.281	-0.23	1	0.658	-1.61	0.0141	0.00022	-0.1	1	0.777	0.73	1	0.0727	0.06	1	0.791
gw1.339.4.1	-0.81	1	0.0546	-0.93	1	0.0115	-0.39	1	0.608	-0.46	1	0.29	-0.43	1	0.198	-0.29	1	0.544	-1.41	1	0.00457	0.24	1	0.544
gw1.XIX.978.1	0.95	1	0.0112	0.09	1	0.736	0.33	1	0.661	0.61	1	0.162	0.94	1	0.00885	0.13	1	0.753	0.31	1	0.551	-0.07	1	0.769
grail3.0017002501	0.4	1	0.354	0.09	1	0.727	-0.17	1	0.788	-0.88	1	0.0222	-0.98	1	0.00666	-0.4	1	0.441	-0.21	1	0.667	-0.74	1	0.0894
eugene3.00091112	0.8	1	0.0275	0.01	1	0.806	0.44	1	0.556	0.22	1	0.672	0.88	1	0.0111	-0.06	1	0.826	0.2	1	0.702	0.32	1	0.444
eugene3.00190513	-1.09	1	0.00817	-1.3	0.167	0.000775	-0.49	1	0.494	-0.45	1	0.376	-0.32	1	0.34	-0.55	1	0.267	-1.41	0.797	0.00403	0.38	1	0.379
gw1.900.8.1	1.23	0.326	0.00242	0.84	1	0.00788	0.5	1	0.492	0.57	1	0.186	0.99	1	0.00555	0.32	1	0.521	-0.07	1	0.813	0.31	1	0.466
eugene3.00140825	0.92	1	0.0125	-0.33	1	0.368	0.21	1	0.749	0.57	1	0.167	0.92	1	0.00947	0.25	1	0.601	-0.02	1	0.862	0.23	1	0.558
gw1.1530.4.1	-1.31	0.171	0.0018	-1.51	0.00802	0.000267	-0.44	1	0.553	-0.57	1	0.17	-0.08	1	0.684	-0.45	1	0.36	-1.66	0.29	0.00312	0.33	1	0.44
gw1.558.1.1	-1.14	1	0.0059	-1.09	0.316	0.00113	-0.51	1	0.489	-0.5	1	0.243	-0.3	1	0.377	-0.39	1	0.441	-1.55	0.202	0.00288	0.27	1	0.513
grail3.0002000401	-0.91	1	0.016	-0.06	1	0.764	0.38	1	0.609	-0.13	1	0.795	1.09	0.487	0.00276	0.01	1	0.858	0.4	1	0.371	0.11	1	0.718
grail3.0002001001	0.4	1	0.347	0.1	1	0.717	0.37	1	0.611	0.83	1	0.03	0.94	1	0.00782	0.27	1	0.587	0.32	1	0.493	0.24	1	0.539
gw1.82.156.1	-0.45	1	0.396	-0.78	1	0.0136	-0.16	1	0.817	-0.26	1	0.618	-0.15	1	0.596	-0.41	1	0.388	-1.14	1	0.00594	0.03	1	0.814
fgenesh1_pm.C_LG_XIX000119	-0.73	1	0.0585	-1.1	0.361	0.00125	-0.18	1	0.784	-0.47	1	0.28	-0.24	1	0.425	-0.33	1	0.502	-1.19	1	0.00488	0.36	1	0.445
eugene3.02140026	0.87	1	0.0167	-1.29	0.0508	0.000434	-0.69	1	0.224	-0.73	1	0.0607	-0.83	1	0.0173	-1.51	0.0455	0.00304	-0.22	1	0.634	-0.65	1	0.148
gw1.2281.2.1	-0.1	1	0.767	-0.43	1	0.221	-0.61	1	0.357	-0.3	1	0.545	-0.14	1	0.585	-0.08	1	0.795	-0.26	1	0.576	-0.36	1	0.389
eugene3.05070002	0.06	1	0.805	-1.16	0.239	0.000966	-0.51	1	0.523	-0.49	1	0.269	-0.48	1	0.149	-1.42	0.068	0.00272	0.2	1	0.664	-0.62	1	0.182
estExt_fgenesh4_pg.C_LG_III1543	0.61	1	0.104	0.2	1	0.587	-0.11	1	0.84	-0.05	1	0.855	0.66	1	0.0518	0.43	1	0.369	-0.05	1	0.83	-0.03	1	0.81
gw1.121.81.1	0.58	1	0.136	-0.31	1	0.394	0.05	1	0.88	-0.24	1	0.685	-0.82	1	0.0202	-0.21	1	0.645	0	1	0.87	-0.09	1	0.745
eugene3.00040363	0.27	1	0.54	0.54	1	0.101	0.01	1	0.904	0.43	1	0.34	0.76	1	0.0266	0.48	1	0.315	-0.02	1	0.859	0.1	1	0.731
gw1.86.114.1	-0.25	1	0.58	0.42	1	0.235	0.06	1	0.876	-0.08	1	0.828	0.76	1	0.031	0.67	1	0.147	0.01	1	0.862	-0.05	1	0.791
eugene3.00120913	0.48	1	0.279	-0.06	1	0.764	0.54	1	0.491	0.36	1	0.454	0.78	1	0.0246	0.18	1	0.677	0.09	1	0.825	0.42	1	0.414
eugene3.13530001	-0.1	1	0.767	-0.02	1	0.801	-0.29	1	0.683	0.03	1	0.867	-0.78	1	0.0274	-0.22	1	0.633	-0.21	1	0.661	0.1	1	0.735
gw1.1015.4.1	0.18	1	0.67	-0.01	1	0.807	0.33	1	0.644	-0.44	1	0.355	0.59	1	0.0778	0.07	1	0.806	0.39	1	0.409	-0.75	1	0.0856
grail3.0019028801	-0.15	1	0.709	0.09	1	0.739	-0.1	1	0.852	-0.28	1	0.578	0.76	1	0.0262	0.26	1	0.601	0.04	1	0.844	0.24	1	0.55
eugene3.130400001	-0.16	1	0.698	0.17	1	0.629	0.45	1	0.531	0.01	1	0.877	-0.34	1	0.295	0.3	1	0.538	0.15	1	0.723	-0.75	1	0.0795
gw1.162.27.1	-0.86	1	0.0189	-0.97	1	0.00306	-0.47	1	0.529	-0.29	1	0.565	-0.61	1	0.0717	-0.45	1	0.354	-1.4	0.437	0.00321	0.33	1	0.432
eugene3.01620019	-0.57	1	0.132	-1.23	0.0857	0.00056	-0.27	1	0.696	-0.51	1	0.264	-0.57	1	0.11	-0.47	1	0.326	-1.22	1	0.0346	0.1	1	0.728
fgenesh1_pg.C_LG_XVIII000127	-0.82	1	0.0298	-1.08	0.438	0.00144	-0.08	1	0.869	-0.2	1	0.707	-0.28	1	0.41	-0.61	1	0.187	-1.1	1	0.0105	0.22	1	0.596
eugene3.02960004	0.14	1	0.733	0	1	0.812	0.37	1	0.609	0.46	1	0.282	0.32	1	0.323	-0.12	1	0.756	0.05	1	0.844	2.1	0.00399	0.00399
fgenesh4_pg.C_scaffold_1435000001	-0.74	1	0.082	-0.86	1	0.0126	-0.58	1	0.36	-0.51	1	0.228	-0.27	1	0.39	-0.37	1	0.436	-1.41	0.363	0.00324	0.19	1	0.659
eugene3.05170002	-1.09	1	0.016	-1.4	0.0182	0.000276	-0.42	1	0.562	-0.53	1	0.283	-0.15	1	0.582	-0.2	1	0.663	-1.52	1	0.00434	0.33	1	0.45
gw1.169.26.1	-1.2	0.662	0.00366	-1.53	0.00931	0.000266	-0.37	1	0.6	-0.67	1	0.0925	-0.33	1	0.303	-0.43	1	0.424	-1.62	0.396	0.00327	0.4	1	0.372
LG_XV_8872376	-0.79	1	0.04	-1.11	0.553	0.00171	-0.39	1	0.58	-0.69	1	0.0985	-0.43	1	0.185	-0.43	1	0.388	-1.02	1	0.00992	0.19	1	0.625
fgenesh4_pg.C_scaffold_229000015	0.43	1	0.298	-0.03	1	0.791	0.39	1	0.582	0.26	1	0.636	0.92	1	0.00883	0.26	1	0.587	-0.13	1	0.755	0.54	1	0.238
eugene3.00020020	0.66	1	0.0704	-0.06	1	0.76	0.06	1	0.873	-0.05	1	0.853	-0.83	1	0.0186	-0.22	1	0.647	-0.06	1	0.826	0.21	1	0.589
gw1.236.44.1	1.06	1	0.00562	-0.49	1	0.356	0.39	1	0.632	0.6	1	0.138	0.92	1	0.009	0.07	1	0.814	0.37	1	0.619	0.31	1	0.458
estExt_fgenesh4_pm.C_LG_IV0065	0.41	1	0.37	0.26	1	0.491	0.02	1	0.899	-0.04	1	0.862	0.72	1	0.0411	0.42	1	0.388	-0.06	1	0.822	-0.33	1	0.426
estExt_Genewise1_v1.C_LG_XII0499	-0.21	1	0.633	0.51	1	0.127	-0.02	1	0.899	-0.07	1	0.837	0.75	1	0.0264	0.77	1	0.0749	-0.19	1	0.67	0.06	1	0.787
fgenesh1_pg.C_scaffold_229000005	-1.15	0.799	0.00405	-1.33	0.0348	0.000371	-0.39	1	0.583	-0.51	1	0.23	-0.13	1	0.612	-0.43	1	0.425	-1.37	1	0.00489	0.43	1	0.334
gw1.11422.1.1	-0.87	1	0.0186	0.15	1	0.662	-0.61	1	0.317	1.57	0.0323	0.00104	-0.35	1	0.273	0.49	1	0.304	-0.82	1	0.0299	1.83	0.0322	0.00248
estExt_fgenesh4_pg.C_LG_I3141	-0.13	1	0.737	-0.5	1	0.142	-0.13	1	0.822	1.04	0.862	0.00769	-0.66	1	0.0486	-0.72	1	0.109	0.16	1	0.724	0.63	1	0.147
gw1.XVII.734.1	-0.71	1	0.0514	-1.19	0.133	0.000684	-0.15	1	0.805	-0.69	1	0.0775	-0.21	1	0.481	-0.44	1	0.35	-1.35	1	0.0132	0.25	1	0.538
fgenesh4_pm.C_LG_XIII000012	0.56	1	0.146	0.53	1	0.112	0.26	1	0.709	0.39	1	0.423	0.78	1	0.024	0.27	1	0.573	0.08	1	0.8	0.12	1	0.704
fgenesh4_pg.C_LG_VII000586	-0.04	1	0.823	-0.05	1	0.775	0.22	1	0.75	-0.05	1	0.86	-0.91	1	0.0101	-0.48	1	0.331	0.04	1	0.845	-0.48	1	0.3
eugene3.09180003	-0.63	1	0.0876	-1.21	0.169	0.000775	-0.2	1	0.794	-0.47	1	0.272	-0.41	1	0.21	-0.32	1	0.535	-0.95	1	0.0265	0.18	1	0.626
gw1.1564.5.1	-1.15	0.664	0.00363	-1.42	0.0161	0.000282	-0.55	1	0.424	-0.55	1	0.181	-0.53	1	0.111	-0.4	1	0.419	-1.57	0.171	0.00317	0.35	1	0.41
gw1.XVI.3072.1	-1.36	0.142	0.00158	-1.55	0.00623	0.000297	-0.41	1	0.639	-0.82	1	0.0398	-0.62	1	0.0729	-0.53	1	0.321	-1.83	0.102	0.00339	0.37	1	0.392
eugene3.00141378	-0.85	1	0.0231	-0.97	1	0.00492	-0.38	1	0.593	-0.24	1	0.651	-0.01	1	0.761	-0.17	1	0.692	-1	1	0.0175	0.02	1	0.819
eugene3.00050936	-0.07	1	0.794	0.3	1	0.422	0.14	1	0.816	0.62	1	0.188	0.84	1	0.0172	0.42	1	0.398	0.16	1	0.719	0	1	0.838
fgenesh1_pm.C_scaffold_77000002	-1.24	0.358	0.00254	-0.83	1	0.0139	-0.5	1	0.491	-0.46	1	0.282	-0.25	1	0.44	-0.39	1	0.424	-0.97	1	0.0128	0.41	1	0.348
grail3.0025018302	0.56	1	0.161	1.06	0.759	0.00211	0.48	1	0.508	0.23	1	0.656	0.65	1	0.0555	0.84	1	0.0707	-0.01	1	0.866	0.05	1	0.795
fgenesh4_pg.C_scaffold_184000017	-0.67	1	0.0686	-0.98	0.977	0.00256	-0.29	1	0.677	-0.41	1	0.422	-0.56	1	0.158	-0.57	1	0.24	-1.03	1	0.00997	0.06	1	0.791
fgenesh4_pg.C_scaffold_646000003	-0.25	1	0.571	-0.55	1	0.0956	0	1	0.905	-0.33	1	0.503	-0.22	1	0.469	-0.37	1	0.436	-0.91	1	0.0399	0.03	1	0.812
estExt_Genewise1_v1.C_LG_XI2954	0.28	1	0.538	0.6	1	0.0634	0.22	1	0.739	0.32	1	0.507	0.73	1	0.0374	0.38	1	0.477	0.07	1	0.808	0.2	1	0.596
gw1.V.4742.1	-0.77	1	0.0553	-0.83	1	0.0097	-0.42	1	0.567	-0.42	1	0.42	-0.51	1	0.182	-0.39	1	0.419	-1.32	1	0.00538	0.3	1	0.46
fgenesh1_pm.C_scaffold_378000001	-0.27	1	0.545	-0.69	1	0.0297	0.14	1	0.816	-0.2	1	0.713	-0.2	1	0.523	0.13	1	0.748	-0.79	1	0.0326	-0.04	1	0.804
eugene3.00660283	-0.29	1	0.515	0.07	1	0.754	-0.35	1	0.621	0.16	1	0.749	-0.69	1	0.0416	-0.29	1	0.545	-0.07	1	0.807	-0.27	1	0.503
fgenesh4_pg.C_LG_IX001522	-0.63	1	0.0855	-1.23	0.269	0.00102	-0.3	1	0.681	-0.63	1	0.114	-0.29	1	0.392	-0.31	1	0.521	-1.17	1	0.00516	0.18	1	0.644
gw1.167.47.1	-0.94	1	0.0106	-1.16	0.42	0.0014	-0.41	1	0.585	-0.35	1	0.468	-0.46	1	0.163	-0.48	1	0.332	-1.28	0.768	0.00402	0.29	1	0.492
gw1.146.59.1	0.03	1	0.827	-0.06	1	0.765	0.13	1	0.829	0.11	1	0.807	-0.58	1	0.085	-0.21	1	0.642	-0.02	1	0.861	-0.56	1	0.208
estExt_Genewise1_v1.C_LG_XVI1396	0.79	1	0.031	0.39	1	0.279	0.12	1	0.832	0.22	1	0.684	0.7	1	0.0557	0.37	1	0.434	0.19	1	0.678	0.23	1	0.571
fgenesh4_pg.C_scaffold_142000003	0	1	0.846	0.06	1	0.767	0.07	1	0.87	0.06	1	0.846	1.01	1	0.0133	0.05	1	0.822	-0.07	1	0.829	0.08	1	0.76
estExt_fgenesh4_pg.C_1210040	2.03	0.00614	0.000236	1.46	0.0105	0.000275	1.23	0.33	0.011	-0.03	1	0.866	-2.73	0.000729	4.05e-05	0.06	1	0.817	1.32	0.645	0.00368	0.12	1	0.702
fgenesh1_pg.C_LG_IV001191	-0.96	1	0.0141	-0.72	1	0.0227	0.01	1	0.902	-0.44	1	0.355	-0.27	1	0.384	-0.15	1	0.733	-1.17	1	0.00625	0.15	1	0.671
fgenesh4_pg.C_LG_II001753	-0.85	1	0.0199	-0.95	1	0.00328	-0.22	1	0.747	-0.6	1	0.132	-0.23	1	0.454	0	1	0.861	-1.35	0.467	0.00324	0.35	1	0.403
fgenesh4_pg.C_LG_IV001321	-0.08	1	0.782	-0.67	1	0.0344	-0.04	1	0.886	1.02	1	0.0107	-0.68	1	0.0822	-0.93	1	0.0574	0	1	0.869	0.96	1	0.0244
gw1.XII.58.1	-0.71	1	0.0498	-0.87	1	0.00603	-0.26	1	0.708	-0.25	1	0.624	-0.51	1	0.126	-0.23	1	0.625	-1.06	1	0.00859	0.17	1	0.648
grail3.2804000201	-0.87	1	0.0405	-1.15	0.222	0.000926	-0.45	1	0.576	-0.07	1	0.837	-0.33	1	0.31	-0.29	1	0.557	-0.97	1	0.0165	0.21	1	0.588
fgenesh1_pm.C_scaffold_137000018	-1.02	1	0.0318	-0.9	1	0.00787	-0.38	1	0.587	-0.41	1	0.384	-0.09	1	0.673	-0.05	1	0.822	-0.87	1	0.0211	-0.04	1	0.804
estExt_fgenesh4_pg.C_280066	0.07	1	0.79	0.62	1	0.0529	0.1	1	0.844	-0.08	1	0.827	0.89	1	0.0111	0.66	1	0.154	-0.1	1	0.784	-0.02	1	0.824
eugene3.00011774	-0.28	1	0.521	-0.09	1	0.725	0.23	1	0.732	0.31	1	0.529	1.15	0.272	0.00186	0.22	1	0.633	0.26	1	0.585	0.26	1	0.585
eugene3.03460003	-0.29	1	0.566	0.32	1	0.437	0.61	1	0.364	0.01	1	0.881	-1.23	0.269	0.00187	-0.36	1	0.503	-0.13	1	0.783	-0.18	1	0.671
eugene3.03280005	1.09	1	0.00749	0.62	1	0.0525	0.25	1	0.712	0.43	1	0.374	0.32	1	0.382	0.17	1	0.693	0.41	1	0.359	0.45	1	0.327
eugene3.01650030	-0.21	1	0.625	0.16	1	0.633	-0.34	1	0.637	-0.07	1	0.835	-0.7	1	0.0385	-0.19	1	0.668	-0.35	1	0.487	-0.13	1	0.696
estExt_Genewise1_v1.C_17140001	0.22	1	0.63	0.14	1	0.675	-0.06	1	0.876	0.3	1	0.559	1.6	0.0123	0.000205	-0.21	1	0.636	0.21	1	0.655	0.04	1	0.799
gw1.IX.80.1	-0.86	1	0.02	-1.02	0.943	0.00248	-0.29	1	0.692	-0.22	1	0.679	-0.65	1	0.0568	-0.37	1	0.438	-1.3	0.735	0.00395	0.33	1	0.44
grail3.0019028601	0.17	1	0.69	0.09	1	0.729	-0.03	1	0.895	0.14	1	0.773	1.03	0.84	0.00404	0.08	1	0.804	-0.16	1	0.716	0.48	1	0.293
fgenesh4_pg.C_LG_X001775	0.32	1	0.493	-0.78	1	0.0147	-0.37	1	0.607	0.24	1	0.651	-0.78	1	0.023	-0.6	1	0.196	-0.1	1	0.787	0.13	1	0.701
estExt_fgenesh4_pg.C_LG_VI0058	0.04	1	0.818	0.25	1	0.496	-0.13	1	0.824	-0.01	1	0.878	0.69	1	0.0394	0.44	1	0.356	0.07	1	0.816	0.04	1	0.802
estExt_fgenesh4_pm.C_LG_XIII0124	-0.02	1	0.837	0.22	1	0.555	-0.04	1	0.888	-0.2	1	0.701	-0.92	1	0.00853	0.09	1	0.785	0.28	1	0.56	-0.48	1	0.284
eugene3.10530001	0.66	1	0.0723	-0.38	1	0.321	0.14	1	0.818	0.4	1	0.384	0.84	1	0.0172	0.04	1	0.835	0.13	1	0.753	0.19	1	0.609
fgenesh4_pg.C_scaffold_315000002	-0.64	1	0.103	-0.3	1	0.457	-0.48	1	0.52	-0.45	1	0.299	-0.42	1	0.222	-0.33	1	0.503	-0.86	1	0.032	-0.16	1	0.658
gw1.10607.1.1	-1.43	0.0863	0.0012	-1.51	0.0157	0.000285	-0.86	1	0.123	-0.84	1	0.028	-0.45	1	0.171	-0.43	1	0.371	-1.77	0.287	0.00316	0.52	1	0.25
gw1.XIV.4168.1	-1	1	0.00769	-1.18	0.252	0.000982	-0.24	1	0.743	-0.57	1	0.239	-0.25	1	0.434	-0.36	1	0.465	-1.38	1	0.00535	0.27	1	0.503
eugene3.00130573	0.48	1	0.234	-1.02	0.671	0.00195	-0.49	1	0.491	-0.95	1	0.0137	-0.6	1	0.0798	-1.16	0.586	0.0105	0.15	1	0.728	-1.11	0.648	0.0112
gw1.XI.2419.1	-1.43	0.0936	0.00123	-1.37	0.0347	0.000373	-0.38	1	0.586	-0.88	1	0.0213	-0.49	1	0.178	-0.17	1	0.704	-1.6	0.182	0.00303	0.28	1	0.488
grail3.0006043401	0.18	1	0.671	0.41	1	0.263	0.48	1	0.519	0.02	1	0.873	0.68	1	0.0436	0.55	1	0.245	-0.04	1	0.841	0.06	1	0.78
gw1.III.1211.1	0.97	1	0.00937	0.26	1	0.507	0.45	1	0.532	0.78	1	0.0405	0.84	1	0.0163	0.24	1	0.621	0.32	1	0.48	-0.03	1	0.814
estExt_Genewise1_v1.C_640357	0.27	1	0.566	0.83	1	0.00925	0.13	1	0.836	-0.14	1	0.772	0.87	1	0.0162	0.85	1	0.0742	-0.07	1	0.811	-0.09	1	0.749
eugene3.00180088	-0.94	1	0.0196	-1.16	0.735	0.00209	-0.37	1	0.6	-0.41	1	0.396	-0.4	1	0.233	-0.13	1	0.744	-1.26	1	0.0133	0.3	1	0.462
gw1.2445.2.1	-1.16	0.878	0.00435	-1.29	0.0457	0.000412	-0.45	1	0.585	-0.6	1	0.167	-0.39	1	0.269	-0.63	1	0.168	-1.44	1	0.00436	0.31	1	0.474
gw1.387.4.1	-0.09	1	0.775	0.8	1	0.011	0.3	1	0.671	0.31	1	0.54	0.38	1	0.257	0.77	1	0.0766	-0.02	1	0.859	0.14	1	0.705
gw1.VIII.1952.1	0.23	1	0.601	0.24	1	0.529	-0.59	1	0.354	-1.2	0.237	0.00359	-0.54	1	0.109	-0.13	1	0.737	-0.59	1	0.131	-1.01	1	0.0192
gw1.I.9749.1	-0.84	1	0.0354	0.15	1	0.659	-0.81	1	0.123	-0.11	1	0.802	0.39	1	0.249	0.12	1	0.77	-0.4	1	0.394	-0.13	1	0.714
eugene3.00140182	0.38	1	0.411	0.14	1	0.662	0.28	1	0.687	-0.33	1	0.54	-1.07	0.726	0.00374	-0.1	1	0.774	0.57	1	0.17	-0.1	1	0.746
gw1.VIII.1397.1	0.4	1	0.358	0.51	1	0.143	0.25	1	0.741	0.35	1	0.474	0.71	1	0.0472	0.64	1	0.169	-0.11	1	0.77	0.16	1	0.655
grail3.0006034801	0.05	1	0.811	0.16	1	0.647	0.17	1	0.789	0.14	1	0.77	0.76	1	0.0322	0.13	1	0.752	0.14	1	0.739	0.22	1	0.59
gw1.168.129.1	0.74	1	0.0679	-0.24	1	0.558	0.17	1	0.795	0.63	1	0.112	1.18	0.227	0.00169	0.33	1	0.544	0.21	1	0.654	0.28	1	0.5
eugene3.00030749	0.84	1	0.0311	0.48	1	0.169	0.67	1	0.383	0.21	1	0.701	0.97	1	0.00684	0.29	1	0.55	0.31	1	0.542	0.12	1	0.713
estExt_Genewise1_v1.C_LG_III1633	0.56	1	0.143	0.59	1	0.0712	0.19	1	0.774	0.4	1	0.382	0.68	1	0.0433	0.38	1	0.427	-0.16	1	0.718	0.27	1	0.5
eugene3.00040039	-0.84	1	0.025	-0.96	1	0.00304	-0.18	1	0.785	-0.47	1	0.356	-0.27	1	0.401	-0.71	1	0.229	-0.87	1	0.0677	0.05	1	0.791
eugene3.56060001	0.2	1	0.659	-0.4	1	0.253	-0.38	1	0.594	-0.11	1	0.809	-0.69	1	0.0434	-0.84	1	0.0602	0.02	1	0.856	-0.07	1	0.777
grail3.0002027201	1.57	0.128	0.00154	-0.14	1	0.699	0.38	1	0.636	1.54	0.0138	0.000626	2.07	0.000449	3.74e-05	0.04	1	0.842	0.54	1	0.209	0.02	1	0.819
eugene3.00170072	-0.95	1	0.0104	-1.12	0.251	0.000985	-0.43	1	0.562	-0.48	1	0.267	-0.57	1	0.0947	-0.62	1	0.207	-1.42	0.394	0.00329	0.65	1	0.149
estExt_fgenesh4_pg.C_LG_XIII0301	0.64	1	0.0877	0.22	1	0.555	0.29	1	0.677	0.58	1	0.164	0.81	1	0.0216	0.15	1	0.725	0.03	1	0.85	0.45	1	0.319
eugene3.03460006	-1.08	1	0.0182	-1.34	0.148	0.000732	-0.16	1	0.794	-0.69	1	0.103	-0.25	1	0.484	-0.37	1	0.436	-2.21	0.0128	0.0128	0.56	1	0.253
eugene3.01710029	-1.11	0.928	0.00448	-1.3	0.0417	0.00039	-0.71	1	0.3	-0.39	1	0.404	-0.16	1	0.563	-0.57	1	0.222	-1.61	0.537	0.00342	0.58	1	0.278
eugene3.01560028	-1.88	0.00679	0.000251	-1.58	0.00685	0.000285	-0.86	1	0.1	-1.19	0.414	0.00465	-0.82	1	0.0171	-0.28	1	0.633	-1.68	0.0923	0.00385	0.58	1	0.188
grail3.0175003501	0.61	1	0.103	-0.4	1	0.26	-0.07	1	0.867	-0.83	1	0.0308	-0.72	1	0.0357	-0.58	1	0.224	0.4	1	0.377	-0.96	1	0.0419
estExt_fgenesh4_pg.C_LG_V1468	0.44	1	0.29	0.58	1	0.0747	0.3	1	0.668	0.09	1	0.824	0.65	1	0.0555	0.48	1	0.312	0.24	1	0.624	0	1	0.838
fgenesh4_pg.C_LG_X000524	-1.03	1	0.00609	-1.05	0.578	0.00175	-0.49	1	0.502	-0.74	1	0.0569	-0.46	1	0.176	-0.45	1	0.358	-1.27	1	0.00531	0.22	1	0.577
gw1.195.4.1	-0.55	1	0.209	-0.48	1	0.153	-0.37	1	0.606	-0.31	1	0.566	-0.39	1	0.246	-0.24	1	0.607	-1.1	1	0.0236	0.08	1	0.768
gw1.XVI.665.1	1.06	1	0.00557	0.63	1	0.0468	0.44	1	0.55	0.7	1	0.0733	0.32	1	0.32	0.45	1	0.351	0.11	1	0.773	0.32	1	0.45
fgenesh4_pg.C_scaffold_213000016	-0.21	1	0.633	-0.98	1	0.00267	-0.32	1	0.654	-0.05	1	0.856	-0.43	1	0.187	-0.27	1	0.6	-0.89	1	0.0184	0.1	1	0.735
gw1.XIII.3339.1	0.12	1	0.751	0.04	1	0.788	-0.44	1	0.55	-0.22	1	0.673	-0.87	1	0.0141	-0.14	1	0.737	-0.15	1	0.726	-0.27	1	0.512
gw1.XIV.383.1	-1.04	1	0.022	-1.09	0.752	0.0021	-0.27	1	0.7	-0.82	1	0.0375	-0.33	1	0.308	-0.3	1	0.563	-1.38	1	0.00449	0.24	1	0.563
fgenesh1_pm.C_scaffold_179000002	-1.08	1	0.00535	-1.14	0.237	0.000963	-0.27	1	0.714	-0.41	1	0.368	-0.48	1	0.204	-0.29	1	0.548	-1.23	1	0.00434	0.37	1	0.382
fgenesh4_pg.C_scaffold_460000001	-0.95	1	0.01	-1.22	0.111	0.000622	-0.38	1	0.584	-0.63	1	0.184	-0.29	1	0.364	-0.26	1	0.652	-1.29	0.879	0.00411	0.03	1	0.819
estExt_fgenesh4_pm.C_LG_III0561	-0.41	1	0.355	-0.69	1	0.0288	-0.15	1	0.802	0.16	1	0.752	-0.6	1	0.0743	-0.73	1	0.102	0	1	0.871	0.01	1	0.832
grail3.0039003401	0.72	1	0.0589	0.57	1	0.091	0.23	1	0.733	0.39	1	0.445	1.08	1	0.0047	0.75	1	0.115	-0.02	1	0.86	-0.2	1	0.62
grail3.0033014101	0.63	1	0.124	0.02	1	0.798	-0.1	1	0.848	0.62	1	0.122	0.99	1	0.00589	0.02	1	0.847	0.1	1	0.788	0.39	1	0.38
estExt_fgenesh4_pm.C_LG_XVIII0321	1.31	0.23	0.00196	-0.98	1	0.0029	-0.74	1	0.187	-0.62	1	0.118	-1.45	0.223	0.00169	-1.25	0.443	0.00942	-0.47	1	0.262	-0.63	1	0.189
eugene3.00020271	-0.15	1	0.703	0.17	1	0.624	-0.39	1	0.599	0.08	1	0.828	-0.83	1	0.0186	-0.19	1	0.672	-0.19	1	0.678	0.02	1	0.821
eugene3.00161321	0.1	1	0.783	0.17	1	0.632	-0.21	1	0.753	-0.14	1	0.783	-0.15	1	0.585	-0.11	1	0.768	-0.93	1	0.0406	-0.16	1	0.682
gw1.5894.4.1	0.2	1	0.64	-0.39	1	0.28	-0.45	1	0.554	0.07	1	0.84	-0.51	1	0.17	-0.57	1	0.268	-0.35	1	0.494	-0.21	1	0.588
eugene3.00081423	0.26	1	0.571	-0.61	1	0.0607	-0.14	1	0.818	0.57	1	0.207	-1.14	0.345	0.00214	-0.52	1	0.268	0.27	1	0.565	0.53	1	0.245
estExt_fgenesh4_pg.C_LG_VI0143	1.03	1	0.00603	0.76	1	0.0152	0.63	1	0.289	0.73	1	0.0639	0.26	1	0.404	0.41	1	0.388	0.25	1	0.611	0.17	1	0.648
gw1.4839.14.1	-0.11	1	0.757	0.14	1	0.679	0.53	1	0.46	-0.25	1	0.62	-0.57	1	0.0844	0.21	1	0.64	0.22	1	0.639	-0.55	1	0.207
gw1.28.1092.1	0.86	1	0.02	0.17	1	0.648	0.18	1	0.799	0.83	1	0.057	0.9	1	0.00993	0.4	1	0.449	0.16	1	0.72	0.21	1	0.601
eugene3.01590003	-0.55	1	0.153	-0.95	1	0.00314	-0.45	1	0.548	-0.53	1	0.218	-0.08	1	0.685	-0.39	1	0.412	-1.23	1	0.00445	0.33	1	0.43
gw1.21310.1.1	-1.29	0.376	0.00258	-1.27	0.162	0.000762	-0.39	1	0.575	-0.63	1	0.113	-0.46	1	0.175	-0.51	1	0.283	-1.46	1	0.00594	0.24	1	0.542
estExt_fgenesh4_pg.C_36020001	0.51	1	0.219	-0.8	1	0.0127	-0.31	1	0.66	0.34	1	0.524	-0.37	1	0.322	-0.86	1	0.0714	-0.39	1	0.387	0.28	1	0.513
eugene3.00061135	0.33	1	0.468	-0.23	1	0.531	0.26	1	0.705	0.35	1	0.467	1.04	0.798	0.00397	-0.05	1	0.826	0.17	1	0.722	0.35	1	0.397
fgenesh4_pg.C_scaffold_4622000001	-0.86	1	0.0298	-1.2	0.683	0.00196	-0.21	1	0.76	-0.59	1	0.211	-0.46	1	0.17	-0.5	1	0.335	-1.14	1	0.00551	0.21	1	0.615
fgenesh4_pg.C_LG_XIX000283	-0.79	1	0.0435	-0.93	1	0.00382	-0.33	1	0.657	-0.47	1	0.28	-0.36	1	0.272	-0.18	1	0.696	-1.25	1	0.00436	0.14	1	0.695
gw1.II.3073.1	0.54	1	0.164	0.13	1	0.689	0	1	0.905	0.04	1	0.863	-0.29	1	0.36	-0.08	1	0.791	-0.27	1	0.566	-0.3	1	0.471
gw1.XII.18.1	-0.73	1	0.0435	-1.38	0.0206	0.000279	-0.28	1	0.741	-0.59	1	0.141	-0.19	1	0.556	-0.47	1	0.318	-1.55	0.213	0.00288	0.29	1	0.52
eugene3.10640004	0.5	1	0.216	0	1	0.814	0.31	1	0.667	0.56	1	0.198	0.82	1	0.0256	0.07	1	0.813	0.35	1	0.483	0.55	1	0.219
estExt_Genewise1_v1.C_LG_XIX0450	0.26	1	0.57	-0.43	1	0.264	0.13	1	0.824	-0.56	1	0.214	-0.59	1	0.0775	-0.43	1	0.362	0.39	1	0.402	-0.55	1	0.204
fgenesh1_pg.C_scaffold_3861000001	-0.85	1	0.02	-1.01	1	0.00543	-0.15	1	0.807	-0.46	1	0.303	-0.19	1	0.513	-0.39	1	0.421	-1.34	1	0.014	0.15	1	0.675
gw1.XIX.687.1	-0.07	1	0.79	0.26	1	0.489	-0.03	1	0.891	-0.17	1	0.766	-0.28	1	0.382	0.25	1	0.609	0.09	1	0.799	-0.71	1	0.0931
gw1.44.652.1	-0.97	1	0.0175	-1.14	0.199	0.000861	-0.39	1	0.594	-0.73	1	0.0604	-0.48	1	0.164	-0.37	1	0.449	-1.5	0.419	0.0032	0.53	1	0.233
estExt_fgenesh4_pm.C_LG_XVIII0009	0.1	1	0.768	0.76	1	0.0151	0.12	1	0.828	-0.05	1	0.856	0.78	1	0.0238	0.83	1	0.0593	-0.17	1	0.702	-0.09	1	0.745
gw1.132.100.1	-1.03	1	0.00618	-0.97	1	0.00301	-0.28	1	0.687	-0.64	1	0.124	-0.24	1	0.482	-0.52	1	0.269	-1.23	0.96	0.0043	0.28	1	0.484
eugene3.68140001	-0.72	1	0.0458	-1.32	0.0363	0.000378	-0.43	1	0.576	-0.34	1	0.495	-0.57	1	0.0851	-0.42	1	0.4	-1.41	1	0.00434	0.53	1	0.238
fgenesh1_pg.C_scaffold_16625000001	-0.77	1	0.057	-0.82	1	0.00952	-0.81	1	0.156	-0.18	1	0.725	-0.16	1	0.583	-0.32	1	0.54	-0.88	1	0.0292	0.06	1	0.791
gw1.XVIII.691.1	-1.11	0.867	0.00431	-1.26	0.0632	0.000471	-0.52	1	0.491	-0.5	1	0.238	-0.16	1	0.566	-0.4	1	0.436	-1.51	0.353	0.0033	0.26	1	0.516
gw1.V.5250.1	0.22	1	0.624	-1.21	0.104	0.000609	-0.64	1	0.283	-1.61	0.0101	0.000593	-0.54	1	0.102	-1.17	0.378	0.00899	0.01	1	0.865	-1.85	0.0116	0.00166
gw1.122.11.1	1.21	0.435	0.00281	-0.82	1	0.0126	-0.49	1	0.511	-1.74	0.013	0.000648	-0.72	1	0.0323	-1.07	0.823	0.0133	0.35	1	0.444	-1.78	0.0187	0.0017
grail3.0107004301	-0.52	1	0.195	0.78	1	0.0329	0.96	1	0.125	1.84	0.475	0.005	1.08	0.533	0.00296	0.85	1	0.135	0.99	1	0.038	2.18	0.0181	0.00181
gw1.IV.2318.1	-0.57	1	0.135	0.05	1	0.778	0.09	1	0.858	-1.39	0.0974	0.00203	-0.32	1	0.326	0.06	1	0.814	0.17	1	0.706	-1.65	0.0334	0.00238
gw1.XI.2013.1	-0.74	1	0.0531	0.09	1	0.735	-0.25	1	0.716	-1.4	0.0784	0.00182	-0.34	1	0.29	-0.04	1	0.839	-0.21	1	0.701	-1.82	0.00954	0.00238
gw1.VIII.1883.1	-0.5	1	0.249	0.57	1	0.0827	0.11	1	0.842	1.73	0.0266	0.000949	0.32	1	0.32	0.33	1	0.511	0.51	1	0.226	1.75	0.0445	0.00247
estExt_fgenesh4_pg.C_LG_III0902	-0.26	1	0.593	0.39	1	0.268	-0.52	1	0.488	-1.78	0.0166	0.000663	0.07	1	0.701	0.43	1	0.387	-0.54	1	0.196	-1.6	0.0318	0.00265
fgenesh4_pg.C_LG_VII000907	-0.28	1	0.523	0.28	1	0.466	-0.38	1	0.614	1.22	0.176	0.00303	-0.23	1	0.455	0.16	1	0.74	-0.76	1	0.0449	1.46	0.0579	0.00276
fgenesh4_pg.C_LG_X000314	-1.24	0.283	0.0022	-0.2	1	0.582	-0.06	1	0.876	2.52	0.000553	0.000277	1.54	0.0133	0.000214	-0.23	1	0.618	0.16	1	0.718	2.25	0.00931	0.0031
estExt_fgenesh4_pg.C_6010001	0.32	1	0.47	0.08	1	0.736	0.05	1	0.879	0.24	1	0.654	0.06	1	0.702	-0.02	1	0.852	-0.15	1	0.787	1.43	0.0754	0.00328
gw1.III.2366.1	0.44	1	0.315	-1.35	0.145	0.000731	-0.58	1	0.391	-1.4	0.0812	0.00185	-1.06	1	0.00513	-1.1	1	0.023	0.57	1	0.197	-1.78	0.0795	0.00331
gw1.IV.1792.1	-0.22	1	0.62	-0.18	1	0.622	0.05	1	0.878	1.66	0.0269	0.000926	-0.08	1	0.691	-0.26	1	0.58	0.59	1	0.195	1.37	0.104	0.00359
estExt_fgenesh4_pg.C_6280001	0.18	1	0.674	0.03	1	0.794	0.32	1	0.644	0.38	1	0.456	0.02	1	0.749	-0.28	1	0.593	-0.1	1	0.779	1.39	0.0934	0.00359
estExt_fgenesh4_pg.C_LG_VI1270	0.44	1	0.316	0.41	1	0.242	1.5	0.0446	0.00235	0.57	1	0.175	-1.13	0.327	0.00208	-0.01	1	0.857	0.97	1	0.0224	2.05	0.00774	0.00387
gw1.132.42.1	-0.41	1	0.343	-0.34	1	0.382	0.44	1	0.556	1.52	0.0162	0.000676	1.21	0.302	0.00202	0.06	1	0.821	0.27	1	0.603	1.37	0.126	0.00393
fgenesh4_pg.C_scaffold_4247000001	0.23	1	0.704	-0.29	1	0.431	-0.5	1	0.491	-0.74	1	0.158	-0.68	1	0.0625	-0.15	1	0.744	-0.19	1	0.708	-1.3	0.17	0.00486
grail3.1564000301	0.44	1	0.352	-0.56	1	0.101	-0.35	1	0.632	-1.09	0.731	0.00683	-0.62	1	0.0645	-0.31	1	0.522	0.38	1	0.442	-1.27	0.199	0.00522
gw1.V.273.1	-0.26	1	0.569	-0.33	1	0.37	0.19	1	0.767	-1.03	0.949	0.00825	-0.19	1	0.524	-0.6	1	0.2	0.63	1	0.102	-1.28	0.263	0.00613
estExt_fgenesh4_pg.C_LG_XIX0409	0.5	1	0.227	-1.09	0.362	0.00125	-0.74	1	0.195	-1.14	0.557	0.00568	-0.56	1	0.0953	-1.31	0.139	0.00449	0.2	1	0.67	-1.26	0.314	0.00682
fgenesh4_pm.C_LG_V000517	0.35	1	0.431	-0.19	1	0.595	-0.2	1	0.76	-1.5	0.0294	0.00098	-0.76	1	0.0329	-0.08	1	0.793	-0.1	1	0.79	-1.5	0.389	0.00811
fgenesh4_pg.C_LG_VII000755	-0.42	1	0.406	0.33	1	0.46	0.54	1	0.41	1.04	0.935	0.0082	0.77	1	0.0238	0.32	1	0.531	0.57	1	0.164	1.21	0.439	0.00897
gw1.II.1386.1	0.39	1	0.379	-0.47	1	0.17	-0.41	1	0.576	-0.95	1	0.0136	-0.68	1	0.0428	-0.44	1	0.389	0.23	1	0.634	-1.15	0.472	0.00926
estExt_fgenesh4_pm.C_LG_I0800	0.25	1	0.58	0.66	1	0.0363	-0.15	1	0.816	-0.76	1	0.0785	-0.47	1	0.156	0.41	1	0.388	0.06	1	0.821	-1.19	0.533	0.00952
gw1.192.3.1	-0.03	1	0.827	-0.03	1	0.793	0.17	1	0.79	-1.31	0.116	0.00223	-0.57	1	0.0862	-0.23	1	0.625	0.08	1	0.8	-1.18	0.516	0.00956
grail3.21168000101	-0.19	1	0.674	0.27	1	0.466	0.23	1	0.735	-1.15	0.34	0.00442	-0.03	1	0.743	0.47	1	0.335	0.21	1	0.652	-1.16	0.504	0.0097
eugene3.00110909	-0.58	1	0.131	0.26	1	0.492	0.23	1	0.745	0.67	1	0.0935	-0.25	1	0.414	0.23	1	0.617	0.22	1	0.635	1.13	0.565	0.00991
fgenesh4_pg.C_LG_XII001220	0.68	1	0.0972	-0.4	1	0.252	0.35	1	0.62	-0.79	1	0.0414	-1.33	0.0631	0.00065	-0.26	1	0.59	0.69	1	0.132	-1.35	0.667	0.0113
gw1.19804.2.1	0.22	1	0.609	-0.25	1	0.505	-0.11	1	0.842	1.16	0.296	0.00417	-0.64	1	0.0567	-0.17	1	0.696	0.41	1	0.361	1.09	0.739	0.0121
grail3.0096001803	-0.43	1	0.307	-0.13	1	0.688	0.04	1	0.886	0.81	1	0.0401	-0.13	1	0.61	-0.68	1	0.154	0.38	1	0.409	1.06	0.936	0.014
eugene3.00020735	0.09	1	0.778	-0.58	1	0.0757	-0.4	1	0.586	1.04	1	0.00991	-0.19	1	0.515	-0.5	1	0.294	-0.2	1	0.666	1.1	0.898	0.014
grail3.0073008901	-0.04	1	0.818	-0.66	1	0.039	-0.7	1	0.298	-0.64	1	0.132	-0.06	1	0.711	-0.39	1	0.477	-0.36	1	0.51	-1.06	0.889	0.0141
estExt_fgenesh4_pg.C_LG_XV1053	0.83	1	0.0238	-0.12	1	0.706	0.07	1	0.872	-0.51	1	0.242	-0.83	1	0.0218	-0.27	1	0.569	0.16	1	0.71	-1.06	0.936	0.0142
gw1.IX.2000.1	0.15	1	0.713	-0.21	1	0.569	-0.22	1	0.745	-0.7	1	0.0732	-0.52	1	0.143	-0.31	1	0.539	0.01	1	0.865	-1.05	0.994	0.0144
fgenesh4_pg.C_scaffold_17417000001	-0.12	1	0.741	0.08	1	0.736	-0.16	1	0.799	1.15	0.33	0.0044	0.15	1	0.614	0.07	1	0.816	0.4	1	0.39	1.15	1	0.018
estExt_Genewise1_v1.C_LG_VI1605	0.32	1	0.472	0.68	1	0.0399	0.24	1	0.725	-1.09	0.793	0.00727	-1.2	0.258	0.00182	0.67	1	0.151	0.14	1	0.741	-1.03	1	0.0193
grail3.0398000101	0.12	1	0.757	-0.55	1	0.259	0.22	1	0.744	-0.25	1	0.656	-0.51	1	0.171	0.07	1	0.807	0.2	1	0.666	1.03	1	0.0195
eugene3.13310001	-0.28	1	0.525	-0.08	1	0.744	-0.13	1	0.823	-0.84	1	0.0282	-0.36	1	0.282	-0.18	1	0.675	0.19	1	0.677	-1	1	0.0197
gw1.XVI.1327.1	-0.15	1	0.714	-0.66	1	0.0537	-0.01	1	0.903	-0.8	1	0.0444	-0.04	1	0.728	-0.57	1	0.227	-0.16	1	0.761	-1.08	1	0.0202
grail3.1167000201	0.09	1	0.776	0.04	1	0.785	0.2	1	0.761	0.11	1	0.824	0.11	1	0.645	-0.56	1	0.253	-0.2	1	0.725	-0.98	1	0.0214
gw1.VI.810.1	-0.76	1	0.0392	-0.04	1	0.784	-0.26	1	0.707	0.91	1	0.0193	0.4	1	0.219	-0.06	1	0.819	-0.02	1	0.861	0.97	1	0.0224
gw1.2146.2.1	0.01	1	0.843	0.28	1	0.448	0.74	1	0.284	-0.38	1	0.418	-0.21	1	0.538	0.43	1	0.375	-0.16	1	0.716	0.96	1	0.0258
gw1.XV.1661.1	-0.41	1	0.34	-0.08	1	0.74	-0.46	1	0.555	1.14	0.427	0.00469	0.23	1	0.454	-0.16	1	0.71	0.02	1	0.858	0.95	1	0.0261
eugene3.186960001	-0.14	1	0.719	0.13	1	0.683	0.47	1	0.519	1.16	0.354	0.00442	0	1	0.77	-0.22	1	0.635	0.26	1	0.591	1	1	0.0265
grail3.0357000301	0.18	1	0.694	0.23	1	0.538	0.29	1	0.708	0.08	1	0.835	-0.22	1	0.469	-0.01	1	0.855	0.4	1	0.398	0.94	1	0.0271
eugene3.00030833	-0.18	1	0.668	0.08	1	0.736	0.04	1	0.885	-1.09	0.649	0.00642	-0.49	1	0.141	-0.22	1	0.63	0.01	1	0.865	-0.96	1	0.0273
fgenesh4_pg.C_LG_III000677	0.26	1	0.571	-0.12	1	0.706	0.07	1	0.874	-1.07	1	0.0108	-0.5	1	0.129	-0.17	1	0.713	0.1	1	0.783	-0.94	1	0.0273
fgenesh4_pm.C_LG_III000407	-0.03	1	0.828	0.28	1	0.453	-0.22	1	0.744	-1.22	0.476	0.00495	-0.17	1	0.541	0.32	1	0.511	-0.34	1	0.478	-0.94	1	0.0277
grail3.0048004901	0.42	1	0.314	0.3	1	0.41	0.1	1	0.851	-0.77	1	0.0734	0.27	1	0.404	0.52	1	0.283	-0.21	1	0.692	-0.94	1	0.0302
eugene3.00190723	0.16	1	0.715	-0.17	1	0.623	0.34	1	0.633	0.19	1	0.718	-0.15	1	0.632	-0.06	1	0.829	0.54	1	0.175	0.91	1	0.0321
gw1.II.1915.1	0.05	1	0.818	-0.61	1	0.0806	0.23	1	0.733	-1.05	1	0.012	-0.42	1	0.205	-0.67	1	0.139	0.49	1	0.274	-1.02	1	0.0348
eugene3.00131290	0.41	1	0.334	0.17	1	0.631	-0.17	1	0.79	-0.94	1	0.0201	-0.92	1	0.00843	0.06	1	0.817	0.23	1	0.629	-0.9	1	0.035
gw1.XVI.263.1	0.02	1	0.835	-0.49	1	0.146	-0.35	1	0.634	-0.94	1	0.0194	-0.86	1	0.0141	-0.47	1	0.32	-0.09	1	0.792	-0.94	1	0.036
fgenesh4_pm.C_LG_IV000203	0.2	1	0.656	0.54	1	0.0999	-0.08	1	0.86	-0.98	1	0.0109	-0.42	1	0.201	0.17	1	0.693	0.06	1	0.828	-0.93	1	0.0364
eugene3.17730001	0.29	1	0.631	-0.09	1	0.738	0.17	1	0.789	0.22	1	0.765	-0.26	1	0.408	0.23	1	0.656	-0.01	1	0.867	-1.02	1	0.0369
fgenesh4_pg.C_LG_V001589	-0.19	1	0.682	-0.13	1	0.677	0.21	1	0.772	0.59	1	0.146	-0.34	1	0.3	-0.01	1	0.857	-0.07	1	0.818	0.88	1	0.0377
fgenesh4_pg.C_scaffold_40000045	-0.63	1	0.0947	-0.49	1	0.142	0.21	1	0.754	0.98	1	0.0108	0.21	1	0.482	-0.29	1	0.546	0.34	1	0.473	0.89	1	0.0382
eugene3.00400044	-0.72	1	0.0463	-0.52	1	0.126	0.41	1	0.57	1.22	0.175	0.00307	0.37	1	0.252	-0.32	1	0.518	0.34	1	0.461	0.89	1	0.0412
fgenesh4_pg.C_scaffold_66000265	-0.19	1	0.664	-0.06	1	0.758	0.49	1	0.495	1.16	0.354	0.00448	-0.19	1	0.51	-0.27	1	0.568	-0.03	1	0.856	0.93	1	0.0415
eugene3.01300077	-0.12	1	0.747	-0.25	1	0.507	-0.09	1	0.856	-0.46	1	0.283	-0.29	1	0.365	0.04	1	0.83	0.07	1	0.817	-0.86	1	0.0416
eugene3.03720001	0.51	1	0.367	0.07	1	0.759	-0.26	1	0.809	0.09	1	0.836	0.2	1	0.502	-0.12	1	0.801	-0.39	1	0.499	0.86	1	0.042
fgenesh4_pg.C_LG_VI000330	-0.03	1	0.827	-0.34	1	0.364	0.08	1	0.863	-0.31	1	0.546	0.15	1	0.585	-0.26	1	0.598	0.19	1	0.683	-0.87	1	0.0421
grail3.0092004101	0.58	1	0.158	0.73	1	0.023	-0.03	1	0.897	-0.61	1	0.162	0.9	1	0.0124	0.22	1	0.633	-0.31	1	0.504	-0.88	1	0.0422
gw1.140.356.1	-0.08	1	0.781	-0.25	1	0.494	-0.06	1	0.873	0.88	1	0.0215	0.07	1	0.692	-0.13	1	0.745	0.07	1	0.814	0.86	1	0.0425
estExt_Genewise1_v1.C_1970084	0.05	1	0.81	-0.1	1	0.716	0.03	1	0.895	0.16	1	0.754	-0.41	1	0.265	0.12	1	0.78	-0.28	1	0.552	0.87	1	0.0441
estExt_Genewise1_v1.C_3410010	0.82	1	0.0234	-0.24	1	0.52	-0.43	1	0.594	0.3	1	0.553	-0.58	1	0.0843	-0.28	1	0.562	-0.23	1	0.624	0.87	1	0.0453
eugene3.00090586	-0.04	1	0.825	0.09	1	0.729	-0.06	1	0.877	-0.65	1	0.115	-0.11	1	0.636	0.06	1	0.816	0.12	1	0.763	-0.93	1	0.0453
eugene3.00191063	0.8	1	0.0274	-0.3	1	0.51	0.03	1	0.893	0.54	1	0.196	-0.53	1	0.121	-0.19	1	0.672	0.12	1	0.757	0.88	1	0.0455
gw1.X.506.1	0.08	1	0.815	-0.11	1	0.704	0.07	1	0.889	-0.26	1	0.702	0.42	1	0.207	0.22	1	0.646	0	1	0.87	-0.85	1	0.0463
estExt_Genewise1_v1.C_LG_IX3822	-0.46	1	0.279	-0.5	1	0.144	-0.29	1	0.701	1.3	0.0837	0.00182	-0.12	1	0.639	-0.64	1	0.246	-0.03	1	0.855	1.04	1	0.0467
gw1.15412.1.1	-0.11	1	0.76	-0.1	1	0.718	-0.12	1	0.837	-1	1	0.0108	-0.08	1	0.68	-0.15	1	0.734	0.12	1	0.762	-0.84	1	0.0469
eugene3.00012745	-0.09	1	0.782	0.45	1	0.199	0.54	1	0.465	0.92	1	0.0817	-0.63	1	0.065	0.21	1	0.646	0.04	1	0.838	0.84	1	0.0494
grail3.0003007901	-0.25	1	0.619	0.22	1	0.546	-0.12	1	0.828	-0.51	1	0.305	0.07	1	0.697	0.08	1	0.797	-0.13	1	0.766	-0.87	1	0.0495
estExt_Genewise1_v1.C_LG_VIII2474	-0.01	1	0.845	-0.07	1	0.756	-0.11	1	0.842	-0.77	1	0.0536	-0.79	1	0.0219	0.27	1	0.564	0.08	1	0.807	-0.83	1	0.0528
grail3.0034007801	0.33	1	0.571	0.12	1	0.697	-0.35	1	0.632	-0.03	1	0.871	-0.32	1	0.361	-0.1	1	0.777	0.09	1	0.799	0.85	1	0.053
fgenesh4_pg.C_LG_IV001206	0.76	1	0.124	0.14	1	0.695	0.42	1	0.62	0.43	1	0.427	0.85	1	0.0258	0.05	1	0.821	0.19	1	0.747	0.83	1	0.053
estExt_Genewise1_v1.C_LG_XIX0269	0.58	1	0.146	0.51	1	0.151	0.43	1	0.568	-1.12	0.396	0.00466	-0.47	1	0.153	0.42	1	0.393	0.19	1	0.678	-0.85	1	0.0548
estExt_fgenesh4_pg.C_LG_VIII1396	-0.8	1	0.0351	1.2	0.115	0.000631	0.33	1	0.644	-0.03	1	0.865	0.18	1	0.556	0.98	1	0.0262	0.16	1	0.719	-0.84	1	0.0555
estExt_Genewise1_v1.C_1450155	-0.25	1	0.588	0.79	1	0.0136	-0.23	1	0.738	-0.68	1	0.0865	0.33	1	0.316	1.17	0.862	0.0135	-0.23	1	0.641	-0.81	1	0.0558
fgenesh4_pm.C_LG_X000302	-0.66	1	0.0725	0.13	1	0.686	-0.06	1	0.877	-0.71	1	0.0659	-0.21	1	0.489	-0.48	1	0.322	0.26	1	0.636	-0.81	1	0.0561
gw1.341.12.1	0.94	1	0.015	-0.04	1	0.787	-0.38	1	0.594	0.59	1	0.18	-0.83	1	0.021	-0.34	1	0.494	0.12	1	0.763	0.82	1	0.0562
eugene3.00070572	0.08	1	0.782	-0.69	1	0.0299	0.39	1	0.616	-1.24	0.158	0.00293	-0.17	1	0.552	-1.3	0.181	0.00503	-0.08	1	0.799	-1.03	1	0.0564
eugene3.07520001	0.05	1	0.808	-0.59	1	0.0696	-0.47	1	0.555	1.37	0.053	0.00147	-0.33	1	0.3	-0.45	1	0.348	-0.32	1	0.485	0.81	1	0.0658
eugene3.04250002	0.15	1	0.702	-0.14	1	0.668	-0.64	1	0.283	0.2	1	0.703	-0.22	1	0.469	0.41	1	0.395	0.26	1	0.632	0.8	1	0.0663
estExt_fgenesh4_pg.C_LG_VIII1649	-0.06	1	0.806	-0.12	1	0.69	-0.18	1	0.79	-0.95	1	0.0136	-0.32	1	0.322	-0.08	1	0.799	0.05	1	0.837	-0.79	1	0.0666
eugene3.01820005	0.19	1	0.665	0.4	1	0.269	0.39	1	0.574	-0.21	1	0.687	-0.39	1	0.258	0.11	1	0.769	0.2	1	0.667	-0.8	1	0.067
eugene3.01070081	0.37	1	0.39	0.15	1	0.654	-0.11	1	0.848	-0.85	1	0.0272	-0.25	1	0.427	0	1	0.86	0.06	1	0.82	-0.79	1	0.0679
estExt_Genewise1_v1.C_LG_XIX0973	0.32	1	0.489	0.39	1	0.286	0.21	1	0.747	-1.15	0.511	0.00527	-0.13	1	0.603	0.24	1	0.609	0.24	1	0.612	-0.84	1	0.0679
gw1.XIII.2146.1	1.09	0.995	0.00469	0.23	1	0.54	-0.23	1	0.745	0.8	1	0.0365	-0.85	1	0.0185	-0.01	1	0.858	-0.09	1	0.792	0.79	1	0.068
fgenesh4_pg.C_scaffold_273000008	0.17	1	0.682	-0.2	1	0.575	0.11	1	0.838	1.19	0.227	0.0035	-0.7	1	0.0401	-0.27	1	0.573	0.31	1	0.534	0.81	1	0.0682
gw1.40.354.1	0.44	1	0.285	-0.32	1	0.422	-0.15	1	0.809	-0.36	1	0.445	0.32	1	0.314	-0.43	1	0.382	0.88	1	0.149	-0.82	1	0.0684
estExt_Genewise1_v1.C_LG_IV0101	-0.45	1	0.269	-0.18	1	0.61	0.12	1	0.83	0.88	1	0.0237	-0.39	1	0.251	0.15	1	0.725	0.03	1	0.852	0.77	1	0.0695
estExt_fgenesh4_pm.C_LG_II0300	0	1	0.846	0.1	1	0.724	0.43	1	0.557	-0.87	1	0.0309	-0.2	1	0.502	-0.07	1	0.809	0.46	1	0.281	-0.77	1	0.0696
fgenesh4_pg.C_scaffold_28000268	0.91	1	0.0135	-0.29	1	0.472	-0.2	1	0.761	0.58	1	0.148	-0.53	1	0.107	-0.41	1	0.415	-0.27	1	0.57	0.8	1	0.0698
gw1.XVIII.658.1	-0.81	1	0.0256	-0.1	1	0.716	-0.24	1	0.721	0.91	1	0.0174	0.37	1	0.253	-0.05	1	0.825	-0.06	1	0.819	0.77	1	0.0727
estExt_Genewise1_v1.C_1240222	0.2	1	0.65	0.05	1	0.772	0.01	1	0.902	-0.8	1	0.0495	-0.3	1	0.347	-0.18	1	0.684	0.05	1	0.835	-0.76	1	0.0732
eugene3.00091579	-0.1	1	0.765	0.65	1	0.04	0.23	1	0.733	-1.02	1	0.00861	0.16	1	0.56	0.99	1	0.0376	0.51	1	0.216	-0.94	1	0.0737
gw1.9576.5.1	0.24	1	0.582	-0.05	1	0.777	0.03	1	0.897	1.1	0.932	0.00825	-0.73	1	0.0301	-0.14	1	0.744	0.38	1	0.414	0.76	1	0.0738
eugene3.22660001	-0.32	1	0.494	-0.26	1	0.536	-0.13	1	0.866	-0.28	1	0.59	-0.34	1	0.29	-0.38	1	0.596	0.6	1	0.132	0.8	1	0.0739
estExt_fgenesh4_pm.C_LG_VIII0708	0.3	1	0.498	-0.41	1	0.27	-0.27	1	0.733	-0.85	1	0.034	-0.37	1	0.261	-0.35	1	0.486	0.01	1	0.866	-0.76	1	0.0741
fgenesh4_pg.C_LG_V001452	-0.03	1	0.839	0.2	1	0.605	0.24	1	0.725	0.21	1	0.732	0.67	1	0.0827	-0.29	1	0.577	0.23	1	0.72	0.8	1	0.0773
gw1.4476.1.1	0.37	1	0.439	0.31	1	0.398	-0.14	1	0.816	-1.05	1	0.0258	-0.24	1	0.432	0.12	1	0.757	0.22	1	0.638	-0.8	1	0.0815
fgenesh4_pg.C_LG_XV000588	-0.56	1	0.188	-0.52	1	0.117	0.01	1	0.903	-0.86	1	0.0474	0.36	1	0.274	-0.75	1	0.197	0.22	1	0.646	-0.77	1	0.0821
eugene3.00030949	0.28	1	0.653	0.67	1	0.0392	-0.02	1	0.899	-0.06	1	0.853	-0.18	1	0.532	0.04	1	0.846	0.16	1	0.783	-0.76	1	0.0874
gw1.XIX.1633.1	0.25	1	0.588	-0.19	1	0.615	-0.52	1	0.472	-0.61	1	0.124	-0.15	1	0.574	-0.18	1	0.679	-0.12	1	0.77	-0.73	1	0.0891
estExt_fgenesh4_pm.C_1710004	0.3	1	0.581	0.16	1	0.635	-0.14	1	0.824	-0.98	1	0.0149	-0.76	1	0.0266	-0.17	1	0.696	-0.02	1	0.858	-0.73	1	0.0898
estExt_Genewise1_v1.C_LG_XIII2097	0.12	1	0.746	0.46	1	0.231	-0.02	1	0.898	-1.12	0.416	0.00462	-0.18	1	0.568	0.32	1	0.521	0.2	1	0.676	-0.76	1	0.0902
grail3.0051017101	-0.12	1	0.743	0.21	1	0.565	0.1	1	0.844	0.9	1	0.0239	0.14	1	0.587	-0.08	1	0.796	0.32	1	0.488	0.73	1	0.0906
grail3.0005009402	0.56	1	0.162	0.42	1	0.226	0.51	1	0.51	-0.47	1	0.282	-0.51	1	0.162	0.6	1	0.195	0.16	1	0.72	-0.76	1	0.0918
eugene3.99840001	-0.25	1	0.583	0.04	1	0.783	-0.09	1	0.857	-0.24	1	0.667	-0.46	1	0.169	0.32	1	0.535	0.1	1	0.778	-0.72	1	0.0926
gw1.V.402.1	0.28	1	0.532	0.1	1	0.719	0.49	1	0.492	-1.04	1	0.00978	0.14	1	0.603	0	1	0.86	0.26	1	0.586	-0.72	1	0.0928
eugene3.00120306	0.11	1	0.754	0.91	1	0.00707	0.12	1	0.842	-0.08	1	0.833	-0.49	1	0.214	0.25	1	0.641	0.02	1	0.862	-0.71	1	0.0931
gw1.70.462.1	-0.02	1	0.839	-0.03	1	0.79	-0.58	1	0.49	0.17	1	0.761	-0.54	1	0.104	-0.25	1	0.617	-2.04	1	0.242	0.72	1	0.0935
gw1.IX.1224.1	0.01	1	0.845	-0.08	1	0.743	0.27	1	0.725	0.9	1	0.0192	-0.21	1	0.478	-0.6	1	0.195	0.55	1	0.175	0.71	1	0.0937
gw1.XII.1795.1	0.06	1	0.802	0.26	1	0.481	0.64	1	0.281	0.99	1	0.0106	-0.6	1	0.0774	0.31	1	0.525	0.08	1	0.805	0.73	1	0.094
estExt_Genewise1_v1.C_37910005	-0.58	1	0.13	-0.39	1	0.265	-0.71	1	0.207	-1.01	1	0.0108	-0.41	1	0.211	-0.49	1	0.303	-0.6	1	0.131	-0.73	1	0.094
gw1.II.1575.1	0.2	1	0.645	0.09	1	0.734	0.04	1	0.884	-0.92	1	0.0192	-0.31	1	0.404	0.32	1	0.525	-0.02	1	0.861	-0.77	1	0.0941
estExt_fgenesh4_pg.C_LG_IX0949	0.06	1	0.807	-0.03	1	0.792	0.17	1	0.793	0.34	1	0.486	-0.12	1	0.63	-0.01	1	0.857	-0.12	1	0.762	0.71	1	0.0952
gw1.XVI.1127.1	0.27	1	0.546	-0.09	1	0.725	-0.6	1	0.361	-1.25	1	0.0107	-0.93	1	0.00858	-0.46	1	0.511	-0.51	1	0.236	-1.03	1	0.0953
eugene3.00110322	-0.04	1	0.819	-0.16	1	0.666	0.22	1	0.785	-0.29	1	0.725	0.17	1	0.54	-0.16	1	0.784	-0.08	1	0.8	0.75	1	0.0988
gw1.226.9.1	-0.41	1	0.371	-0.04	1	0.784	0.21	1	0.756	-0.23	1	0.656	0.38	1	0.254	0.38	1	0.429	0.33	1	0.5	-0.7	1	0.0994
fgenesh4_pm.C_LG_X000667	0.34	1	0.448	-0.49	1	0.149	-0.03	1	0.896	-0.75	1	0.0499	-0.56	1	0.0934	-0.47	1	0.331	0.19	1	0.715	-0.79	1	0.1
gw1.19241.2.1	-0.43	1	0.33	0.01	1	0.806	0.15	1	0.804	-0.28	1	0.592	0.34	1	0.297	0.35	1	0.484	0.23	1	0.632	-0.71	1	0.1
gw1.801.1.1	0.75	1	0.0463	-0.12	1	0.746	-0.07	1	0.868	-0.38	1	0.507	0.52	1	0.225	0.17	1	0.775	-0.15	1	0.769	0.71	1	0.1
gw1.122.74.1	0.53	1	0.186	0.41	1	0.243	-0.16	1	0.794	-0.04	1	0.858	0.85	1	0.0151	-0.31	1	0.528	-0.37	1	0.442	-0.7	1	0.102
eugene3.06370001	-0.1	1	0.768	0.09	1	0.734	0.19	1	0.773	-0.13	1	0.808	-0.37	1	0.255	0.2	1	0.654	0.25	1	0.607	-0.7	1	0.103
gw1.XI.1958.1	0.15	1	0.713	-0.11	1	0.702	0.12	1	0.828	0.19	1	0.711	0.02	1	0.748	-0.34	1	0.491	-0.1	1	0.793	0.69	1	0.104
estExt_Genewise1_v1.C_11910001	-0.8	1	0.0451	-0.35	1	0.339	0.03	1	0.897	-0.49	1	0.306	0.24	1	0.464	0.13	1	0.746	0.4	1	0.51	-0.74	1	0.106
fgenesh4_pg.C_LG_II002583	0.32	1	0.472	-0.26	1	0.486	0.5	1	0.49	0.91	1	0.0175	-0.64	1	0.0846	-0.21	1	0.64	-0.03	1	0.848	0.69	1	0.107
eugene3.41270001	-0.17	1	0.724	0.17	1	0.632	-0.53	1	0.563	0	1	0.883	0.04	1	0.745	-0.2	1	0.659	0.28	1	0.581	0.69	1	0.107
eugene3.00150394	0.79	1	0.0309	0.41	1	0.28	0.76	1	0.164	-1.04	0.983	0.0084	-1.13	0.325	0.00209	-0.09	1	0.793	0.69	1	0.08	-0.68	1	0.108
grail3.0003042801	0.14	1	0.72	0.34	1	0.4	0.14	1	0.818	-0.52	1	0.276	-0.85	1	0.0182	0.13	1	0.753	0.25	1	0.651	-0.68	1	0.108
eugene3.00150029	-0.72	1	0.098	-0.81	1	0.0158	-0.64	1	0.367	-0.18	1	0.727	-0.33	1	0.552	0.15	1	0.727	0.97	1	0.26	-0.71	1	0.109
grail3.2034000101	0.26	1	0.624	0.1	1	0.736	-0.44	1	0.554	-0.02	1	0.877	-0.1	1	0.665	0.28	1	0.63	-0.47	1	0.272	-0.72	1	0.109
eugene3.00051231	-0.41	1	0.342	-0.23	1	0.539	-0.01	1	0.901	0.86	1	0.0395	-0.34	1	0.291	-0.29	1	0.557	0.26	1	0.631	0.72	1	0.11
estExt_fgenesh4_pg.C_LG_XV0578	-0.19	1	0.65	-0.81	1	0.0102	-0.38	1	0.584	-0.54	1	0.208	-0.32	1	0.32	-0.75	1	0.0998	0.04	1	0.843	-0.69	1	0.111
fgenesh4_pg.C_LG_X000112	0.47	1	0.402	0.57	1	0.167	-0.17	1	0.791	-0.13	1	0.793	0.28	1	0.474	-0.23	1	0.624	0.12	1	0.773	-0.76	1	0.112
gw1.VII.1597.1	-0.87	1	0.0165	0	1	0.816	-0.05	1	0.882	0.76	1	0.0457	0.01	1	0.756	0.05	1	0.821	0.11	1	0.768	0.68	1	0.112
fgenesh4_pg.C_LG_IV000564	0.67	1	0.0788	-0.03	1	0.795	-0.25	1	0.717	0.48	1	0.259	-0.71	1	0.0364	0.13	1	0.741	-0.16	1	0.721	0.68	1	0.112
grail3.1825000101	-0.02	1	0.834	0.32	1	0.413	0.4	1	0.57	0.15	1	0.774	-0.11	1	0.635	0.07	1	0.81	0.33	1	0.466	0.67	1	0.112
grail3.0032002201	0.38	1	0.427	0.49	1	0.149	0.43	1	0.555	0.17	1	0.736	-0.07	1	0.698	0.19	1	0.694	0.23	1	0.644	-0.71	1	0.112
grail3.0012028301	-0.88	1	0.0156	0.19	1	0.599	-0.51	1	0.482	0.77	1	0.0446	0.76	1	0.0258	0.29	1	0.54	-0.44	1	0.317	0.67	1	0.113
fgenesh4_pg.C_scaffold_140000025	-0.36	1	0.411	-0.16	1	0.642	0.05	1	0.881	0.97	1	0.0123	0.09	1	0.665	-0.05	1	0.825	0.26	1	0.616	0.67	1	0.117
fgenesh4_pg.C_LG_I001226	0.27	1	0.567	-1.51	0.0231	0.000296	-0.24	1	0.725	-0.93	1	0.0148	-0.1	1	0.649	-1.74	0.0169	0.00154	0.24	1	0.62	-0.66	1	0.121
grail3.0009037301	0.62	1	0.106	-0.5	1	0.151	-0.48	1	0.559	-0.69	1	0.108	-0.45	1	0.169	-0.39	1	0.429	-0.01	1	0.868	-0.7	1	0.123
grail3.0025015501	-0.22	1	0.631	0.73	1	0.026	0.37	1	0.616	0.36	1	0.442	-0.37	1	0.323	0.92	1	0.034	0.17	1	0.706	0.66	1	0.123
estExt_fgenesh4_pm.C_LG_VI0047	0.27	1	0.579	0.07	1	0.75	0.19	1	0.774	-0.53	1	0.205	-0.49	1	0.148	-0.11	1	0.777	0.05	1	0.839	-0.68	1	0.126
eugene3.00180074	0.12	1	0.743	-0.08	1	0.75	-0.65	1	0.714	0.12	1	0.818	-0.13	1	0.686	-0.14	1	0.744	-0.34	1	0.578	0.92	1	0.126
estExt_Genewise1_v1.C_LG_X3208	0.08	1	0.802	0.02	1	0.801	-0.01	1	0.904	-0.27	1	0.595	-0.37	1	0.285	-0.1	1	0.78	0.25	1	0.606	-0.66	1	0.126
gw1.875.5.1	-1.24	0.509	0.00306	-1.44	0.0131	0.000257	-0.15	1	0.816	-0.75	1	0.0617	-0.36	1	0.323	-0.55	1	0.247	-1.75	0.0697	0.00498	0.65	1	0.134
fgenesh4_pg.C_LG_IV000173	0.02	1	0.837	0.34	1	0.361	0.36	1	0.667	-0.33	1	0.526	-0.37	1	0.271	0.06	1	0.819	0.1	1	0.788	-0.65	1	0.136
gw1.254.9.1	-0.13	1	0.736	-0.14	1	0.671	-0.39	1	0.58	-0.05	1	0.858	-0.46	1	0.169	0.13	1	0.751	0.09	1	0.804	0.69	1	0.138
gw1.14119.3.1	0.04	1	0.823	0.3	1	0.412	0.21	1	0.747	-0.18	1	0.727	-0.46	1	0.16	-0.02	1	0.851	0.23	1	0.628	-0.66	1	0.138
estExt_Genewise1_v1.C_LG_VII0812	-0.15	1	0.711	0.79	1	0.0179	-0.19	1	0.777	-0.39	1	0.501	0.41	1	0.208	0.04	1	0.838	0.26	1	0.593	0.73	1	0.142
grail3.0158003601	-0.1	1	0.768	-0.54	1	0.112	-0.4	1	0.597	0.62	1	0.116	-0.29	1	0.37	-0.99	1	0.0228	-0.01	1	0.866	0.66	1	0.142
grail3.0064001202	0.49	1	0.272	0.41	1	0.313	0.32	1	0.66	-0.82	1	0.0325	-0.22	1	0.474	0.45	1	0.371	0.18	1	0.709	-0.71	1	0.142
fgenesh4_pg.C_LG_II000304	-0.45	1	0.316	-0.53	1	0.11	-0.37	1	0.621	0.98	1	0.0117	-0.07	1	0.692	-0.74	1	0.109	0.04	1	0.838	0.65	1	0.144
gw1.660.7.1	0.19	1	0.652	0.1	1	0.712	0.03	1	0.896	-0.28	1	0.579	0.23	1	0.459	-0.29	1	0.546	0.03	1	0.85	-0.64	1	0.144
estExt_fgenesh4_pg.C_102780001	-0.06	1	0.808	-0.79	1	0.0185	-0.29	1	0.674	0.82	1	0.0444	-0.52	1	0.144	-0.66	1	0.201	0.23	1	0.638	0.8	1	0.144
estExt_Genewise1_v1.C_LG_V0010	0.22	1	0.627	-0.33	1	0.375	-0.26	1	0.712	1.02	1	0.0101	-0.14	1	0.599	-0.29	1	0.55	-0.13	1	0.761	0.68	1	0.145
fgenesh4_pg.C_scaffold_160000015	-0.62	1	0.0934	-1.17	0.145	0.000727	-0.61	1	0.345	-0.24	1	0.666	-0.67	1	0.159	-0.26	1	0.605	-0.88	1	0.0247	0.66	1	0.145
fgenesh1_pg.C_scaffold_153000001	-0.63	1	0.247	-0.92	1	0.00556	-0.33	1	0.703	-0.67	1	0.0912	0.03	1	0.744	-0.24	1	0.617	-1.07	1	0.00764	0.64	1	0.145
fgenesh4_pg.C_scaffold_418000002	0.29	1	0.551	-0.49	1	0.142	0.06	1	0.886	0.35	1	0.556	-0.85	1	0.0345	-0.23	1	0.679	-0.47	1	0.337	0.63	1	0.146
estExt_fgenesh4_pm.C_LG_II1160	0.42	1	0.324	-0.26	1	0.492	0.34	1	0.64	-0.66	1	0.0987	-0.71	1	0.0365	-0.17	1	0.693	0.35	1	0.457	-0.63	1	0.146
gw1.1745.3.1	-0.27	1	0.54	0.03	1	0.79	0.06	1	0.873	-0.41	1	0.366	-0.75	1	0.0275	-0.17	1	0.698	-0.04	1	0.84	-0.64	1	0.146
fgenesh4_pg.C_LG_XII000544	-0.68	1	0.0672	-0.92	1	0.00415	-0.34	1	0.641	-0.39	1	0.466	-0.59	1	0.119	-0.26	1	0.62	-1.58	0.31	0.00322	0.63	1	0.146
eugene3.01180056	0.51	1	0.212	0.07	1	0.755	0.25	1	0.747	0.25	1	0.66	-0.95	1	0.00782	-0.57	1	0.273	0.4	1	0.368	0.63	1	0.146
estExt_fgenesh4_pg.C_LG_VIII1530	-0.05	1	0.816	0.22	1	0.575	-0.06	1	0.881	0.29	1	0.571	0	1	0.769	0.22	1	0.636	-0.02	1	0.861	0.63	1	0.146
gw1.XIII.3165.1	-1.73	0.206	0.00187	-1.34	0.0381	0.000389	-0.82	1	0.257	-0.57	1	0.21	0.24	1	0.457	-0.17	1	0.72	-1.37	0.674	0.00379	0.63	1	0.147
estExt_Genewise1_v1.C_LG_IX1952	-0.2	1	0.647	0	1	0.816	-0.65	1	0.284	-1.06	1	0.01	-0.47	1	0.17	-0.15	1	0.722	-0.56	1	0.175	-0.63	1	0.148
eugene3.00010064	0.13	1	0.731	0.28	1	0.452	-0.06	1	0.876	-0.14	1	0.798	0.15	1	0.594	0.03	1	0.844	0.08	1	0.82	-0.62	1	0.149
gw1.28.252.1	-0.5	1	0.207	-0.17	1	0.622	-0.64	1	0.488	0.82	1	0.0397	-0.02	1	0.751	-0.24	1	0.628	-0.45	1	0.305	0.62	1	0.149
eugene3.00110845	0	1	0.848	-0.27	1	0.47	-0.06	1	0.876	-0.51	1	0.236	-0.41	1	0.302	-0.31	1	0.522	0.12	1	0.767	-0.64	1	0.15
eugene3.01460031	-0.01	1	0.842	0.25	1	0.5	0.06	1	0.877	-0.3	1	0.556	0.09	1	0.664	0.15	1	0.724	0.21	1	0.656	-0.68	1	0.15
gw1.V.2600.1	-0.43	1	0.32	0.01	1	0.808	-0.21	1	0.747	0.72	1	0.06	-0.18	1	0.524	-0.21	1	0.64	0.02	1	0.861	0.62	1	0.153
eugene3.02360013	0.13	1	0.734	0.09	1	0.736	-0.07	1	0.866	0.55	1	0.183	-0.7	1	0.0378	-0.14	1	0.735	0.34	1	0.459	0.64	1	0.156
estExt_fgenesh4_pg.C_LG_XI0229	0.21	1	0.625	-0.18	1	0.623	0.03	1	0.893	-0.81	1	0.0356	-0.35	1	0.274	0.16	1	0.71	0.1	1	0.789	-0.64	1	0.156
eugene3.00120171	-0.16	1	0.692	0.55	1	0.114	-0.26	1	0.71	-0.38	1	0.506	-0.7	1	0.0494	0.53	1	0.275	-0.23	1	0.633	-0.63	1	0.159
eugene3.00070570	-0.13	1	0.741	0.01	1	0.81	0.89	1	0.225	1.01	1	0.0151	-0.76	1	0.0266	0.13	1	0.747	0.53	1	0.194	0.75	1	0.159
fgenesh4_pg.C_scaffold_8721000001	-0.49	1	0.265	-0.22	1	0.573	-0.41	1	0.566	0.02	1	0.873	-0.13	1	0.613	-0.22	1	0.633	-0.26	1	0.62	0.61	1	0.159
gw1.899.25.1	0.19	1	0.659	0.24	1	0.509	0.05	1	0.882	-0.17	1	0.743	0.05	1	0.715	-0.12	1	0.758	0.02	1	0.856	-0.63	1	0.16
estExt_Genewise1_v1.C_1270098	-0.44	1	0.307	0.12	1	0.697	0.13	1	0.828	0.91	1	0.0175	-0.23	1	0.452	-0.05	1	0.827	0.2	1	0.68	0.62	1	0.161
estExt_fgenesh4_pg.C_LG_XVIII0531	0.03	1	0.829	0.12	1	0.69	0.28	1	0.692	-0.04	1	0.859	-0.04	1	0.737	0.11	1	0.76	0.24	1	0.641	0.61	1	0.161
grail3.0010033701	-0.3	1	0.526	-1.37	0.0677	0.000494	-0.71	1	0.215	-0.87	1	0.027	-0.07	1	0.694	-1.42	0.0844	0.00313	-0.51	1	0.217	-0.62	1	0.161
grail3.0013022501	-0.26	1	0.551	-0.4	1	0.269	-0.19	1	0.786	0.64	1	0.104	-0.2	1	0.509	-0.54	1	0.26	0	1	0.872	0.61	1	0.161
eugene3.00160761	-0.33	1	0.467	-0.28	1	0.461	-0.75	1	0.29	1.19	0.371	0.00442	-0.08	1	0.685	-0.6	1	0.196	-0.4	1	0.402	0.72	1	0.161
eugene3.06630005	0.28	1	0.631	0.12	1	0.696	0.1	1	0.849	-0.35	1	0.514	0.11	1	0.638	0.21	1	0.651	0.28	1	0.561	-0.64	1	0.161
gw1.10919.1.1	-0.22	1	0.613	0.11	1	0.71	0.35	1	0.632	-0.09	1	0.819	-0.22	1	0.467	0.41	1	0.392	0.05	1	0.832	-0.61	1	0.161
gw1.XIII.1296.1	0.11	1	0.763	0.48	1	0.157	-0.12	1	0.833	0.08	1	0.831	0.06	1	0.712	0.25	1	0.613	0.04	1	0.843	0.61	1	0.161
gw1.XII.1318.1	0.16	1	0.694	0.43	1	0.224	0.3	1	0.669	-0.59	1	0.168	-0.12	1	0.623	0.12	1	0.762	-0.08	1	0.804	-0.67	1	0.162
grail3.0236000701	0.1	1	0.77	0.09	1	0.733	0.16	1	0.801	0.78	1	0.0398	-0.64	1	0.0574	-0.4	1	0.406	0.2	1	0.661	0.61	1	0.162
fgenesh4_pg.C_LG_XIII000449	-0.12	1	0.741	0.11	1	0.702	0.33	1	0.642	-0.23	1	0.656	-0.39	1	0.249	0.22	1	0.634	0.02	1	0.855	-0.64	1	0.162
estExt_Genewise1_v1.C_LG_VIII0523	-0.72	1	0.0546	1.26	0.077	0.000531	0.35	1	0.617	-0.27	1	0.595	-0.03	1	0.748	1.45	0.0457	0.00286	0.34	1	0.458	-0.61	1	0.162
gw1.XIV.3274.1	-0.19	1	0.659	-0.3	1	0.439	0.34	1	0.662	0.83	1	0.0374	-0.26	1	0.404	-0.4	1	0.441	0.12	1	0.759	0.65	1	0.163
eugene3.00013121	0.05	1	0.813	0.59	1	0.213	0.4	1	0.579	-0.53	1	0.595	-0.29	1	0.356	0.28	1	0.706	0.3	1	0.555	-0.61	1	0.163
grail3.0213000401	-0.25	1	0.576	0.29	1	0.436	0.12	1	0.833	-0.04	1	0.858	-0.41	1	0.213	0.07	1	0.809	0.14	1	0.732	-0.61	1	0.165
fgenesh4_pm.C_LG_XII000122	-0.88	1	0.127	-0.18	1	0.617	0	1	0.907	0.03	1	0.87	-0.23	1	0.459	-0.31	1	0.627	0.03	1	0.855	-0.62	1	0.166
grail3.0032010003	0.14	1	0.716	-0.04	1	0.781	-0.04	1	0.885	-0.5	1	0.238	-0.74	1	0.0309	-0.26	1	0.591	0.22	1	0.636	-0.61	1	0.168
grail3.0286001001	-0.15	1	0.711	0.09	1	0.734	-0.1	1	0.851	-0.5	1	0.245	0.5	1	0.13	0.24	1	0.609	-0.12	1	0.768	-0.62	1	0.169
fgenesh4_pg.C_scaffold_20252000001	-1.09	1	0.0053	-0.95	1	0.0125	-0.56	1	0.395	-0.84	1	0.0337	-0.29	1	0.425	-0.12	1	0.758	-1.06	1	0.00969	0.6	1	0.169
estExt_fgenesh4_pg.C_LG_VI0678	0.01	1	0.843	-0.18	1	0.617	0	1	0.905	-0.49	1	0.265	0.1	1	0.653	0.18	1	0.677	-0.04	1	0.841	-0.6	1	0.173
eugene3.00060718	0.3	1	0.503	-0.48	1	0.167	0.56	1	0.395	0.21	1	0.683	-0.9	1	0.0134	-0.17	1	0.716	0.41	1	0.453	0.59	1	0.175
gw1.V.5254.1	-0.01	1	0.843	-0.48	1	0.159	-0.26	1	0.709	-0.62	1	0.145	-0.28	1	0.379	-0.55	1	0.25	0.21	1	0.657	-0.59	1	0.176
eugene3.00002526	-0.92	1	0.0234	-0.41	1	0.246	-0.59	1	0.51	0.34	1	0.636	0.27	1	0.397	-0.09	1	0.787	0.11	1	0.838	-0.59	1	0.177
gw1.VIII.2613.1	-0.14	1	0.714	0.04	1	0.784	-0.13	1	0.826	-0.32	1	0.513	0.16	1	0.566	-0.13	1	0.75	0.09	1	0.797	-0.6	1	0.177
fgenesh4_pg.C_LG_I001287	-0.8	1	0.0474	-0.95	1	0.00331	-0.23	1	0.749	-0.34	1	0.486	-0.24	1	0.485	-0.34	1	0.489	-0.99	1	0.0143	0.6	1	0.177
eugene3.00061654	-0.95	1	0.0131	-0.17	1	0.632	0.92	1	0.0786	0.31	1	0.554	-0.28	1	0.408	-0.35	1	0.469	0.48	1	0.245	0.63	1	0.178
grail3.7684000101	0.63	1	0.0953	0.2	1	0.575	0.31	1	0.667	-0.8	1	0.0445	-0.2	1	0.501	0.44	1	0.365	0.19	1	0.701	-0.6	1	0.178
eugene3.21240001	0.69	1	0.0628	0.18	1	0.69	0.4	1	0.597	0.39	1	0.611	-1.08	0.581	0.00314	0.32	1	0.527	-0.07	1	0.816	0.71	1	0.178
eugene3.01200073	-0.39	1	0.365	-0.29	1	0.447	-0.16	1	0.816	0.75	1	0.0569	0.49	1	0.134	-0.33	1	0.509	0.46	1	0.285	0.6	1	0.178
eugene3.17350002	0.75	1	0.0489	0.32	1	0.391	-0.1	1	0.851	0.34	1	0.476	0.1	1	0.648	-0.01	1	0.858	0.46	1	0.343	0.59	1	0.179
fgenesh4_pg.C_scaffold_18611000001	-0.12	1	0.747	-0.51	1	0.126	0.06	1	0.876	-0.12	1	0.8	-0.11	1	0.641	-0.19	1	0.66	-0.51	1	0.206	0.61	1	0.179
grail3.0001018301	0.1	1	0.767	-0.59	1	0.0639	0.57	1	0.402	-0.86	1	0.0245	-0.62	1	0.0672	-1.48	0.149	0.00464	0.81	1	0.0292	-0.59	1	0.184
gw1.16685.1.1	-0.31	1	0.498	-0.26	1	0.563	0.52	1	0.482	0.45	1	0.38	0.03	1	0.744	-0.53	1	0.266	0.41	1	0.455	-0.58	1	0.188
estExt_Genewise1_v1.C_LG_XV2076	0.04	1	0.822	0.63	1	0.0476	0.45	1	0.532	-0.79	1	0.0376	-0.62	1	0.0746	0.33	1	0.499	0.45	1	0.299	-0.61	1	0.188
gw1.10757.1.1	0.05	1	0.815	0.52	1	0.117	0.06	1	0.876	0.15	1	0.767	-0.22	1	0.505	0.21	1	0.646	0.11	1	0.782	-0.62	1	0.188
estExt_Genewise1_v1.C_LG_X0701	0.35	1	0.572	0.71	1	0.0243	0.2	1	0.76	-0.68	1	0.137	0	1	0.768	-0.07	1	0.808	0.23	1	0.632	-0.58	1	0.189
gw1.142.209.1	0.58	1	0.124	-0.79	1	0.0135	-0.05	1	0.877	-0.5	1	0.25	-1.12	0.366	0.00226	-1.02	1	0.0261	0.33	1	0.486	-0.58	1	0.189
fgenesh4_pg.C_LG_X000604	0	1	0.847	-0.91	1	0.00435	-0.04	1	0.883	-0.55	1	0.184	-0.15	1	0.585	-0.5	1	0.349	0.15	1	0.726	-0.65	1	0.189
eugene3.00040425	-0.06	1	0.811	0.61	1	0.071	-0.26	1	0.706	-0.62	1	0.122	-0.3	1	0.346	0.35	1	0.478	0.19	1	0.68	-0.59	1	0.189
grail3.0136002701	-0.21	1	0.645	-0.24	1	0.563	-0.02	1	0.899	0	1	0.883	0.11	1	0.645	-0.03	1	0.844	0.08	1	0.802	-0.63	1	0.19
fgenesh4_pg.C_LG_III001784	0.08	1	0.786	-0.54	1	0.179	0.53	1	0.47	-0.21	1	0.729	-0.11	1	0.633	0.29	1	0.609	0.66	1	0.423	0.74	1	0.19
eugene3.00140867	-0.05	1	0.818	0.09	1	0.735	0.41	1	0.567	0.78	1	0.0398	-0.38	1	0.249	-0.09	1	0.787	0.34	1	0.482	0.65	1	0.19
gw1.II.589.1	-0.09	1	0.774	-0.07	1	0.748	0.02	1	0.897	0.79	1	0.0415	-0.31	1	0.328	-0.43	1	0.365	0.24	1	0.631	0.58	1	0.19
fgenesh4_pg.C_scaffold_21375000001	0.09	1	0.777	-0.18	1	0.633	0.02	1	0.9	0.1	1	0.81	-0.09	1	0.67	0.04	1	0.833	-0.01	1	0.866	-0.64	1	0.19
eugene3.00110858	-0.65	1	0.0793	0.22	1	0.562	-0.1	1	0.852	-0.39	1	0.398	0.34	1	0.302	0.31	1	0.521	0.36	1	0.445	-0.58	1	0.19
eugene3.02170028	0.3	1	0.493	0.16	1	0.643	-0.02	1	0.901	-0.16	1	0.767	-0.34	1	0.289	-0.27	1	0.573	-0.37	1	0.407	0.66	1	0.191
eugene3.00070624	0.2	1	0.643	0.01	1	0.811	0.29	1	0.687	0.09	1	0.822	-0.6	1	0.0991	-0.14	1	0.736	-0.23	1	0.631	-0.58	1	0.191
gw1.XII.565.1	0.48	1	0.235	-0.06	1	0.767	0.18	1	0.78	-0.44	1	0.324	-0.82	1	0.0171	0.26	1	0.589	0.31	1	0.501	-0.57	1	0.192
estExt_fgenesh4_pg.C_LG_IX0522	0.62	1	0.0926	-0.12	1	0.702	0.33	1	0.641	-0.6	1	0.148	0.12	1	0.636	0.18	1	0.683	0.43	1	0.333	-0.57	1	0.192
gw1.722.6.1	-0.95	1	0.0257	-1.34	0.0387	0.000387	0.01	1	0.903	-0.7	1	0.0695	-0.19	1	0.512	-0.27	1	0.573	-1.16	1	0.0221	0.56	1	0.194
gw1.171.12.1	0.51	1	0.202	0.31	1	0.411	0.01	1	0.903	-0.55	1	0.183	-0.34	1	0.294	0.03	1	0.841	0.03	1	0.851	-0.58	1	0.194
eugene3.00120304	-0.88	1	0.016	0.04	1	0.785	-1.11	1	0.0386	0.98	1	0.0313	1.19	0.273	0.00184	-0.43	1	0.406	-1.4	0.446	0.00323	0.8	1	0.195
grail3.0038022501	-0.58	1	0.153	-0.73	1	0.0223	0.03	1	0.892	-0.68	1	0.116	-0.15	1	0.594	-0.52	1	0.304	-1.21	1	0.0159	0.57	1	0.195
gw1.760.8.1	0.16	1	0.704	0.16	1	0.662	0.02	1	0.899	-0.58	1	0.164	-0.25	1	0.417	-0.15	1	0.728	-0.05	1	0.836	-0.59	1	0.195
fgenesh1_pg.C_LG_XII000601	-0.8	1	0.0302	-0.91	1	0.00453	-0.75	1	0.248	-0.54	1	0.22	-0.29	1	0.378	-0.35	1	0.469	-1.16	1	0.00535	0.56	1	0.195
gw1.XIX.1561.1	-0.45	1	0.276	-0.43	1	0.247	-0.45	1	0.572	-0.33	1	0.526	0.23	1	0.464	-0.34	1	0.486	-0.21	1	0.663	0.56	1	0.198
fgenesh4_pm.C_LG_II000289	0.76	1	0.0354	-0.46	1	0.204	0.11	1	0.853	-0.72	1	0.0634	-1.01	1	0.00796	-0.53	1	0.331	0.1	1	0.787	-0.66	1	0.2
eugene3.01930032	0.7	1	0.191	-0.02	1	0.798	-0.57	1	0.528	-0.13	1	0.784	0.31	1	0.402	-0.03	1	0.844	0.23	1	0.669	-0.61	1	0.2
gw1.IX.4655.1	0.15	1	0.705	0.39	1	0.264	0.11	1	0.845	0.27	1	0.635	-0.58	1	0.0927	0.1	1	0.774	0.09	1	0.789	-0.56	1	0.2
grail3.0008046401	-0.57	1	0.144	-0.66	1	0.0433	0.18	1	0.847	0.21	1	0.706	0.04	1	0.734	-0.29	1	0.543	0.26	1	0.657	-0.61	1	0.2
eugene3.00031416	-0.69	1	0.0598	-0.56	1	0.0922	-0.09	1	0.856	0.89	1	0.0309	0.06	1	0.704	-0.03	1	0.838	0.21	1	0.701	0.58	1	0.201
eugene3.19110001	-0.21	1	0.724	-0.82	1	0.0152	0.19	1	0.83	0.01	1	0.88	0.14	1	0.599	0.38	1	0.474	0	1	0.869	-0.56	1	0.201
gw1.I.2683.1	0.23	1	0.605	-0.15	1	0.649	-0.11	1	0.842	-0.46	1	0.293	-0.68	1	0.0429	0.14	1	0.735	0.02	1	0.86	-0.56	1	0.201
gw1.VIII.2633.1	0	1	0.848	0.24	1	0.524	-0.33	1	0.643	0.01	1	0.881	-0.05	1	0.725	0.1	1	0.779	0.02	1	0.862	-0.64	1	0.204
eugene3.00410087	0.01	1	0.843	-0.29	1	0.439	-0.07	1	0.866	-0.41	1	0.376	-0.16	1	0.566	-0.33	1	0.519	0.26	1	0.595	-0.56	1	0.205
fgenesh1_pg.C_scaffold_207000003	-1.09	1	0.00496	-1.19	0.309	0.00112	-0.56	1	0.404	-0.66	1	0.104	-0.21	1	0.476	0.05	1	0.826	-1.25	0.881	0.0041	0.55	1	0.205
gw1.XIX.783.1	-0.24	1	0.58	0.19	1	0.589	0.01	1	0.903	0.06	1	0.845	-0.31	1	0.332	0.05	1	0.821	0.15	1	0.722	-0.55	1	0.205
estExt_fgenesh4_pg.C_LG_IV1441	0.1	1	0.768	0.22	1	0.555	0.15	1	0.807	0.74	1	0.0995	-0.5	1	0.131	0.1	1	0.776	0.45	1	0.31	0.55	1	0.205
grail3.0014001501	0.26	1	0.626	0.19	1	0.602	0.28	1	0.774	0.36	1	0.494	-0.1	1	0.666	-0.39	1	0.418	-0.02	1	0.861	-0.56	1	0.206
gw1.XIX.785.1	-0.02	1	0.835	0.64	1	0.0543	0.03	1	0.897	0.1	1	0.819	-0.47	1	0.18	0.16	1	0.716	0.11	1	0.789	-0.56	1	0.207
gw1.337.82.1	-0.13	1	0.741	-0.1	1	0.722	0.31	1	0.661	0.16	1	0.758	0.14	1	0.594	-0.02	1	0.847	-0.09	1	0.793	0.61	1	0.207
gw1.3732.8.1	-0.48	1	0.251	-0.43	1	0.21	-0.44	1	0.556	-0.16	1	0.757	0.16	1	0.579	-0.04	1	0.835	-0.34	1	0.457	0.55	1	0.207
eugene3.00280097	-0.13	1	0.741	-0.63	1	0.0478	0.27	1	0.694	-0.51	1	0.228	0.6	1	0.0728	-0.62	1	0.217	-0.18	1	0.723	-0.56	1	0.207
eugene3.01700034	-0.3	1	0.511	-0.49	1	0.149	-0.34	1	0.64	0.28	1	0.6	-0.5	1	0.132	-0.42	1	0.388	-0.33	1	0.502	0.55	1	0.207
fgenesh4_pg.C_LG_IV001415	-0.06	1	0.807	0.07	1	0.748	-0.05	1	0.879	0.89	1	0.0223	-0.63	1	0.0613	-0.29	1	0.543	0.07	1	0.814	0.55	1	0.208
gw1.9892.6.1	0.75	1	0.04	0.08	1	0.747	-0.23	1	0.733	-0.15	1	0.765	0.72	1	0.047	-0.34	1	0.518	-0.44	1	0.428	-0.59	1	0.208
fgenesh4_pg.C_LG_IX000581	-0.14	1	0.724	0.17	1	0.629	0.02	1	0.898	0.1	1	0.814	0.03	1	0.744	-0.1	1	0.786	0.02	1	0.862	0.55	1	0.208
fgenesh4_pg.C_scaffold_149000012	0.12	1	0.752	0.03	1	0.791	0.23	1	0.798	0.19	1	0.727	-0.13	1	0.617	-0.05	1	0.829	-0.02	1	0.861	0.55	1	0.208
eugene3.00012396	0.25	1	0.575	-0.28	1	0.491	-0.23	1	0.737	-0.76	1	0.0498	-0.67	1	0.0496	-0.45	1	0.356	0.13	1	0.758	-0.55	1	0.208
fgenesh4_pm.C_scaffold_422000001	-0.15	1	0.71	0.33	1	0.37	0.06	1	0.875	0.03	1	0.868	-0.2	1	0.49	0.15	1	0.719	0.14	1	0.73	-0.55	1	0.208
gw1.XVIII.2515.1	0.06	1	0.806	0.49	1	0.227	-0.14	1	0.821	0.16	1	0.749	-0.55	1	0.116	0.01	1	0.858	0.07	1	0.807	-0.55	1	0.209
gw1.166.158.1	0.16	1	0.714	0.13	1	0.687	0.34	1	0.641	-0.09	1	0.857	-0.53	1	0.111	-0.55	1	0.316	-0.13	1	0.767	-0.55	1	0.209
eugene3.00111249	-0.43	1	0.352	-0.23	1	0.54	-0.1	1	0.847	0.5	1	0.245	-0.04	1	0.73	-0.05	1	0.828	0.13	1	0.785	0.54	1	0.21
eugene3.10220001	-0.13	1	0.73	0.07	1	0.768	0	1	0.905	0.59	1	0.162	-0.49	1	0.156	-0.14	1	0.729	-0.17	1	0.695	0.59	1	0.211
estExt_Genewise1_v1.C_400931	0.46	1	0.264	0.15	1	0.655	0.24	1	0.719	0.66	1	0.112	0.4	1	0.245	-0.07	1	0.806	0.3	1	0.519	0.56	1	0.216
grail3.0014014001	0	1	0.846	-0.93	1	0.00527	-0.36	1	0.633	0.67	1	0.113	0.36	1	0.269	-0.4	1	0.405	0.09	1	0.798	0.55	1	0.216
grail3.0376000701	0.07	1	0.792	0.03	1	0.79	0.31	1	0.663	-0.19	1	0.718	-0.42	1	0.206	0.07	1	0.802	-0.08	1	0.805	-0.54	1	0.216
fgenesh1_pg.C_LG_XV000214	-0.8	1	0.0276	-1.24	0.11	0.00062	-0.4	1	0.58	-0.36	1	0.452	0.27	1	0.435	-0.33	1	0.5	-1.07	1	0.00887	0.56	1	0.217
gw1.XVI.2050.1	-0.1	1	0.772	-0.56	1	0.114	0.17	1	0.79	-0.5	1	0.25	-0.33	1	0.352	-0.82	1	0.224	0.06	1	0.831	-0.55	1	0.217
estExt_Genewise1_v1.C_LG_VII2952	0.39	1	0.363	0.24	1	0.51	0.74	1	0.184	-0.63	1	0.144	0.03	1	0.742	0.48	1	0.354	0.54	1	0.173	-0.57	1	0.218
eugene3.00012780	-0.35	1	0.467	0.86	1	0.00726	0.12	1	0.857	0.02	1	0.87	-0.35	1	0.28	0.19	1	0.678	0.01	1	0.866	-0.6	1	0.219
gw1.V.3002.1	-0.25	1	0.592	0.01	1	0.81	-0.09	1	0.855	-0.23	1	0.671	-0.43	1	0.187	0.26	1	0.591	-0.39	1	0.43	0.63	1	0.219
grail3.0025002201	0.14	1	0.72	0.14	1	0.667	0.15	1	0.814	-0.77	1	0.0437	0.05	1	0.718	0.11	1	0.767	-0.03	1	0.848	-0.54	1	0.225
gw1.V.1420.1	0.08	1	0.787	-0.22	1	0.557	-0.2	1	0.763	0.85	1	0.0287	-0.26	1	0.408	0.05	1	0.823	0.07	1	0.818	0.53	1	0.225
eugene3.00131159	-0.06	1	0.802	0.07	1	0.747	-0.02	1	0.9	-0.18	1	0.733	-0.42	1	0.208	-0.13	1	0.744	0.29	1	0.535	-0.56	1	0.225
gw1.I.4488.1	-0.01	1	0.845	-0.25	1	0.518	-0.02	1	0.898	-0.13	1	0.787	0.18	1	0.541	-0.38	1	0.5	0.11	1	0.775	-0.54	1	0.229
gw1.XV.2734.1	0.81	1	0.0297	-0.3	1	0.423	-0.11	1	0.838	0.47	1	0.291	-0.5	1	0.147	-0.04	1	0.829	0	1	0.87	0.53	1	0.231
eugene3.00640201	0.02	1	0.835	-0.12	1	0.705	-0.25	1	0.722	0.16	1	0.751	0.5	1	0.134	-0.18	1	0.677	-0.17	1	0.715	-0.53	1	0.231
eugene3.07780001	-0.31	1	0.522	-0.34	1	0.443	-0.25	1	0.71	-0.3	1	0.555	0.14	1	0.587	-0.14	1	0.739	-0.44	1	0.303	0.53	1	0.231
gw1.18147.2.1	-1.32	0.394	0.00266	-1.28	1	0.00921	-0.51	1	0.507	-1.17	0.249	0.00372	-0.57	1	0.102	-0.1	1	0.786	-1.78	0.459	0.00326	0.54	1	0.231
estExt_fgenesh4_pm.C_LG_I0932	0.01	1	0.841	0.15	1	0.655	0.12	1	0.834	-0.78	1	0.0571	-0.21	1	0.529	0.38	1	0.432	0.08	1	0.803	-0.54	1	0.232
eugene3.00102339	-0.61	1	0.326	-0.22	1	0.557	-0.42	1	0.562	0.73	1	0.132	0.46	1	0.429	0.08	1	0.813	-0.2	1	0.739	0.62	1	0.232
estExt_fgenesh4_pm.C_LG_II0158	-0.11	1	0.757	0.22	1	0.551	-0.18	1	0.789	0.82	1	0.031	-0.57	1	0.0868	-0.03	1	0.841	0.01	1	0.864	0.53	1	0.233
fgenesh4_pg.C_LG_XII000296	-0.74	1	0.0455	-0.84	1	0.0167	-0.24	1	0.725	-0.49	1	0.369	-0.49	1	0.137	-0.7	1	0.128	-0.84	1	0.0428	0.57	1	0.233
fgenesh4_pg.C_LG_VIII000927	-0.16	1	0.69	-0.43	1	0.214	-0.41	1	0.568	1.05	0.813	0.00732	-0.23	1	0.462	-0.2	1	0.649	-0.08	1	0.807	0.55	1	0.233
fgenesh1_pm.C_LG_XII000078	-0.67	1	0.0723	-0.96	1	0.003	-0.26	1	0.705	-0.36	1	0.455	-0.45	1	0.17	-0.36	1	0.485	-0.87	1	0.0361	0.52	1	0.234
gw1.II.3071.1	0.9	1	0.0142	-0.02	1	0.803	0.41	1	0.601	0.6	1	0.146	1.12	1	0.0126	-0.03	1	0.844	0.11	1	0.774	0.52	1	0.234
gw1.V.1411.1	-0.02	1	0.837	1.31	0.0657	0.000487	0.79	1	0.163	0.42	1	0.355	-0.25	1	0.412	0.87	1	0.0566	0.62	1	0.107	0.55	1	0.236
estExt_fgenesh4_pg.C_LG_VI0152	0.41	1	0.328	-0.26	1	0.526	-0.32	1	0.655	0.49	1	0.263	-0.69	1	0.0411	-0.36	1	0.45	-0.25	1	0.609	0.52	1	0.236
estExt_fgenesh4_pg.C_LG_XVI1288	0.45	1	0.281	0.14	1	0.664	-0.29	1	0.698	-0.55	1	0.192	-0.78	1	0.0259	0.09	1	0.79	-0.11	1	0.782	-0.59	1	0.237
grail3.7095000201	-0.02	1	0.833	0.52	1	0.12	0.27	1	0.705	-0.75	1	0.0499	0.67	1	0.0515	0.62	1	0.196	2.03	0.874	0.0041	-0.54	1	0.238
eugene3.00080799	0.33	1	0.458	-0.74	1	0.0212	-0.08	1	0.862	-0.57	1	0.191	-0.73	1	0.0305	-1	1	0.0198	0.6	1	0.123	-0.52	1	0.238
fgenesh1_pg.C_scaffold_7769000001	0.2	1	0.696	0.32	1	0.459	0.09	1	0.855	0.25	1	0.651	-0.24	1	0.508	0	1	0.862	0	1	0.869	-0.52	1	0.238
eugene3.01970001	-0.33	1	0.666	-0.07	1	0.76	0.53	1	0.461	-0.32	1	0.524	0.11	1	0.651	0.02	1	0.853	0.02	1	0.86	0.53	1	0.239
eugene3.23020001	0.26	1	0.619	0.32	1	0.495	0.01	1	0.903	-0.18	1	0.725	-0.04	1	0.743	0.09	1	0.807	0.03	1	0.85	-0.53	1	0.241
eugene3.00131075	-1.01	1	0.00677	-1.47	0.114	0.000629	-0.42	1	0.581	-0.68	1	0.119	-0.34	1	0.298	-0.81	1	0.0635	-0.62	1	0.103	0.56	1	0.243
gw1.I.9744.1	-0.45	1	0.274	-0.01	1	0.81	-0.52	1	0.49	-0.03	1	0.866	0.17	1	0.542	-0.19	1	0.668	-0.37	1	0.416	-0.52	1	0.243
grail3.0015020701	0.06	1	0.802	-0.09	1	0.731	0.29	1	0.676	0.27	1	0.614	-0.28	1	0.369	-0.45	1	0.349	0.7	1	0.103	0.54	1	0.244
fgenesh4_pg.C_scaffold_14270000001	-0.91	1	0.015	-0.73	1	0.0287	-0.36	1	0.615	-0.54	1	0.197	-0.31	1	0.341	-0.24	1	0.615	-1.43	0.39	0.00336	0.52	1	0.245
fgenesh1_pg.C_scaffold_5807000001	-0.93	1	0.0112	-1.02	0.78	0.00216	-0.33	1	0.667	-0.55	1	0.186	-0.17	1	0.552	-0.16	1	0.702	-1.25	0.884	0.00409	0.54	1	0.247
grail3.0005005001	-0.27	1	0.544	-0.08	1	0.739	0.14	1	0.825	-0.26	1	0.609	-0.35	1	0.283	-0.37	1	0.447	0.47	1	0.258	-0.51	1	0.249
estExt_fgenesh4_pg.C_4060007	0.83	1	0.0404	0.64	1	0.0827	0.72	1	0.216	0.03	1	0.869	-1.14	0.414	0.0025	0.2	1	0.648	0.39	1	0.585	0.51	1	0.249
fgenesh1_pg.C_LG_XII000614	-0.84	1	0.0267	-1.44	0.0499	0.000434	-0.43	1	0.562	-0.79	1	0.0419	-0.32	1	0.316	-0.24	1	0.609	-1.4	1	0.00568	0.54	1	0.249
grail3.0189002301	-0.01	1	0.843	-0.17	1	0.674	-0.15	1	0.816	0.22	1	0.713	0.8	1	0.0194	0.28	1	0.674	-0.39	1	0.45	0.57	1	0.249
gw1.IX.2492.1	-0.77	1	0.0337	-0.21	1	0.56	0.38	1	0.595	0.47	1	0.274	-0.14	1	0.591	0.16	1	0.71	0.48	1	0.255	0.51	1	0.25
fgenesh1_pg.C_scaffold_178000005	-0.3	1	0.516	-0.76	1	0.0492	0.22	1	0.748	-0.11	1	0.803	0.01	1	0.76	-0.32	1	0.518	-0.64	1	0.174	0.51	1	0.25
grail3.0021010801	-0.28	1	0.529	0.05	1	0.776	-0.1	1	0.848	0.12	1	0.8	-0.02	1	0.75	-0.07	1	0.808	-0.06	1	0.834	0.51	1	0.25
grail3.0055010001	0.07	1	0.8	-0.05	1	0.779	-0.05	1	0.878	-0.94	1	0.0153	-0.35	1	0.292	0.1	1	0.779	-0.03	1	0.86	-0.51	1	0.25
fgenesh4_pm.C_LG_XII000188	0.25	1	0.58	-0.27	1	0.471	-0.23	1	0.736	-0.33	1	0.52	-0.66	1	0.0498	-0.18	1	0.682	0.12	1	0.762	-0.51	1	0.251
gw1.14968.8.1	-0.51	1	0.202	-0.35	1	0.346	0.24	1	0.723	-0.49	1	0.254	-0.12	1	0.623	0.18	1	0.687	0.21	1	0.656	-0.5	1	0.252
fgenesh1_pg.C_scaffold_11543000001	-0.56	1	0.184	0.32	1	0.392	0.48	1	0.523	0.46	1	0.503	-0.24	1	0.446	0.11	1	0.775	0.52	1	0.209	-0.51	1	0.252
gw1.185.10.1	-0.11	1	0.752	-0.15	1	0.66	0.12	1	0.846	-0.04	1	0.862	0.33	1	0.305	0.46	1	0.356	-0.28	1	0.561	-0.51	1	0.254
grail3.0023033201	-0.45	1	0.272	-0.12	1	0.7	0.36	1	0.612	0.3	1	0.568	0.47	1	0.158	0.02	1	0.852	0.58	1	0.136	0.5	1	0.256
eugene3.01230087	0.07	1	0.796	0.32	1	0.392	0.22	1	0.745	-0.48	1	0.29	0.04	1	0.728	0.05	1	0.824	0.29	1	0.544	-0.51	1	0.257
eugene3.00130758	-0.16	1	0.701	-0.2	1	0.6	0.18	1	0.776	0	1	0.883	0.44	1	0.18	-0.36	1	0.485	0.31	1	0.51	0.5	1	0.259
gw1.IX.1220.1	-0.26	1	0.555	-0.04	1	0.779	0.04	1	0.888	-0.16	1	0.75	-0.06	1	0.712	0.07	1	0.81	-0.1	1	0.779	-0.51	1	0.259
gw1.210.68.1	-0.82	1	0.0333	-0.82	1	0.024	-0.44	1	0.554	-0.5	1	0.253	-0.09	1	0.662	-0.46	1	0.334	-0.36	1	0.568	0.84	1	0.261
grail3.19938000101	-0.03	1	0.826	0.96	1	0.00294	0.53	1	0.459	0.31	1	0.531	-0.17	1	0.546	0.4	1	0.459	0.65	1	0.0844	0.55	1	0.262
gw1.XIV.300.1	-1.02	1	0.0259	-1.16	0.172	0.000776	-0.61	1	0.381	-0.53	1	0.21	-0.25	1	0.463	-0.14	1	0.744	-1.4	0.371	0.00325	0.5	1	0.262
fgenesh4_pg.C_LG_II002592	0.27	1	0.571	-0.23	1	0.541	0.29	1	0.702	0.7	1	0.0733	-0.69	1	0.0412	-0.26	1	0.587	0.01	1	0.862	0.51	1	0.263
gw1.XIX.2748.1	-0.09	1	0.775	0.09	1	0.732	0.09	1	0.861	-0.53	1	0.218	0.01	1	0.756	0.25	1	0.602	-0.06	1	0.833	-0.51	1	0.263
fgenesh4_pg.C_LG_II001875	-0.28	1	0.525	0.15	1	0.658	-0.44	1	0.555	0.48	1	0.27	-0.14	1	0.584	0.44	1	0.354	-0.09	1	0.791	0.5	1	0.267
grail3.0021022701	0.13	1	0.736	0.29	1	0.462	0.28	1	0.699	-0.42	1	0.348	-0.44	1	0.182	0.19	1	0.677	0.12	1	0.763	-0.49	1	0.267
gw1.422.10.1	-0.09	1	0.776	0.33	1	0.366	-0.03	1	0.893	-0.06	1	0.85	-0.13	1	0.607	-0.15	1	0.721	0.07	1	0.807	-0.49	1	0.268
fgenesh1_pg.C_scaffold_370000005	-0.22	1	0.675	-0.82	1	0.0149	-0.31	1	0.666	-0.23	1	0.663	-0.06	1	0.706	-0.02	1	0.852	-1.06	1	0.00991	0.49	1	0.268
grail3.0251000101	-0.19	1	0.651	-0.82	1	0.0173	-0.25	1	0.75	-0.25	1	0.633	-0.27	1	0.388	-0.23	1	0.631	-1	1	0.014	0.49	1	0.269
eugene3.31760001	-0.06	1	0.804	-0.48	1	0.202	0.2	1	0.779	-0.86	1	0.0401	-0.45	1	0.191	-0.39	1	0.46	0.44	1	0.425	-0.59	1	0.269
gw1.616.9.1	-0.01	1	0.845	-0.05	1	0.771	0.39	1	0.585	-0.05	1	0.852	0.32	1	0.33	0.02	1	0.85	0	1	0.872	-0.49	1	0.269
eugene3.00820036	-0.44	1	0.334	-1.01	1	0.00297	-0.21	1	0.755	-0.51	1	0.239	-0.44	1	0.181	-0.08	1	0.798	-0.91	1	0.0163	0.49	1	0.271
eugene3.01590020	-0.84	1	0.0328	-0.98	1	0.00259	-0.24	1	0.716	0.38	1	0.422	-0.22	1	0.466	0.11	1	0.767	-0.99	1	0.0378	0.49	1	0.272
eugene3.03400005	-0.92	1	0.0193	-0.81	1	0.0248	-0.45	1	0.53	-0.35	1	0.529	-0.31	1	0.324	0.26	1	0.604	-1.02	1	0.0163	0.51	1	0.273
eugene3.00080685	0.28	1	0.524	0.94	1	0.00359	0.31	1	0.669	-0.47	1	0.281	-0.15	1	0.587	1.03	1	0.0225	0.2	1	0.667	-0.49	1	0.273
gw1.IV.4386.1	-0.72	1	0.0471	-1.27	0.069	0.0005	-0.4	1	0.623	-0.32	1	0.515	-0.23	1	0.451	-0.24	1	0.617	-1.39	0.59	0.0036	0.49	1	0.273
gw1.8096.4.1	-0.1	1	0.775	-0.37	1	0.328	-0.79	1	0.405	-0.21	1	0.685	-0.77	1	0.0255	-0.16	1	0.717	-0.25	1	0.711	0.56	1	0.274
gw1.280.8.1	-0.28	1	0.535	-0.42	1	0.232	-0.24	1	0.728	0.43	1	0.334	-0.09	1	0.664	-0.17	1	0.701	0.05	1	0.836	0.49	1	0.274
fgenesh1_pg.C_scaffold_88000097	-1	1	0.00786	-0.97	1	0.00293	-0.49	1	0.494	-0.66	1	0.108	-0.16	1	0.565	-0.43	1	0.367	-0.88	1	0.021	0.5	1	0.277
eugene3.00050086	-0.08	1	0.785	0.54	1	0.101	0.17	1	0.797	0.61	1	0.124	-0.13	1	0.612	0.98	1	0.023	0.23	1	0.636	0.49	1	0.279
gw1.XIX.2074.1	-0.58	1	0.125	-0.51	1	0.12	-0.34	1	0.637	0.72	1	0.0629	-0.1	1	0.649	-0.58	1	0.202	0.07	1	0.813	0.49	1	0.279
estExt_Genewise1_v1.C_LG_XI2972	0.02	1	0.837	-0.03	1	0.793	0.19	1	0.768	-0.12	1	0.804	0.16	1	0.568	0.06	1	0.82	0.36	1	0.43	-0.48	1	0.279
gw1.XI.3699.1	-0.07	1	0.791	0.07	1	0.754	0.12	1	0.836	-0.11	1	0.801	-0.17	1	0.541	-0.05	1	0.825	0	1	0.87	-0.48	1	0.279
grail3.0160001201	0.03	1	0.832	0.2	1	0.578	0.1	1	0.848	-0.01	1	0.878	0.29	1	0.355	0.15	1	0.718	0.26	1	0.586	-0.49	1	0.279
gw1.XVIII.1382.1	0.76	1	0.044	-0.18	1	0.645	0	1	0.906	0.31	1	0.534	-0.25	1	0.438	-0.32	1	0.527	-0.01	1	0.867	0.58	1	0.279
fgenesh4_pg.C_scaffold_1199000002	-0.19	1	0.665	-0.13	1	0.678	0.13	1	0.824	0.04	1	0.864	0.01	1	0.762	-0.18	1	0.677	-0.09	1	0.795	-0.49	1	0.279
gw1.5228.1.1	0.43	1	0.314	1.26	0.0666	0.00049	0.61	1	0.314	0.53	1	0.208	-0.36	1	0.322	0.48	1	0.315	0.67	1	0.0711	0.48	1	0.28
gw1.XV.3343.1	-0.12	1	0.749	0.54	1	0.168	-0.03	1	0.897	-0.02	1	0.873	-0.26	1	0.409	0.19	1	0.704	-0.06	1	0.829	-0.48	1	0.283
estExt_Genewise1_v1.C_34020003	-0.75	1	0.0384	-0.18	1	0.617	0.47	1	0.527	-0.3	1	0.557	-0.05	1	0.717	0.05	1	0.824	0.36	1	0.436	-0.48	1	0.283
gw1.107.231.1	0.28	1	0.53	-0.32	1	0.391	-0.3	1	0.671	-0.28	1	0.573	-0.78	1	0.0244	-0.44	1	0.351	0.2	1	0.665	-0.48	1	0.283
grail3.0009049901	-0.8	1	0.0286	-0.8	1	0.0122	-0.77	1	0.167	-0.71	1	0.145	-0.14	1	0.59	0.02	1	0.85	-1.04	1	0.0129	0.48	1	0.283
estExt_Genewise1_v1.C_LG_I9848	0.13	1	0.747	-0.43	1	0.215	0.04	1	0.887	-0.51	1	0.397	-0.67	1	0.0854	-0.41	1	0.395	-0.13	1	0.748	-0.59	1	0.283
fgenesh1_pg.C_scaffold_4862000001	-0.53	1	0.213	-0.36	1	0.364	-0.07	1	0.869	-0.45	1	0.307	-0.05	1	0.728	-0.01	1	0.857	-0.5	1	0.352	0.48	1	0.284
fgenesh4_pg.C_LG_V000743	-1.17	0.759	0.00395	-1.35	0.0382	0.000386	-0.36	1	0.62	-0.57	1	0.251	-0.43	1	0.214	-0.45	1	0.348	-1.71	0.189	0.00295	0.49	1	0.285
estExt_Genewise1_v1.C_LG_V1511	0.19	1	0.65	0.35	1	0.368	0.04	1	0.887	-0.18	1	0.739	-0.02	1	0.757	-0.05	1	0.821	0.14	1	0.743	-0.53	1	0.285
eugene3.00130928	0.31	1	0.489	0.71	1	0.028	0.09	1	0.852	-0.07	1	0.84	0.47	1	0.184	0.15	1	0.716	0.05	1	0.838	-0.48	1	0.285
eugene3.00111054	-0.61	1	0.1	-0.03	1	0.79	-0.09	1	0.854	0.14	1	0.77	-0.48	1	0.15	0.04	1	0.836	-0.05	1	0.839	0.52	1	0.285
gw1.8144.1.1	0.23	1	0.616	0.16	1	0.634	-0.05	1	0.879	-0.03	1	0.869	0.88	1	0.0132	-0.13	1	0.745	-0.32	1	0.525	-0.5	1	0.285
eugene3.00820001	-0.11	1	0.762	-0.13	1	0.687	-0.19	1	0.803	-0.13	1	0.814	-0.21	1	0.485	0.03	1	0.844	0.14	1	0.734	-0.48	1	0.285
gw1.XVII.1126.1	-0.17	1	0.686	-0.05	1	0.771	-0.17	1	0.794	-0.18	1	0.738	-0.54	1	0.123	-0.04	1	0.829	0.09	1	0.798	-0.48	1	0.285
eugene3.43660001	-0.41	1	0.332	-0.98	1	0.00259	-0.29	1	0.679	-0.54	1	0.245	-0.14	1	0.595	0.03	1	0.842	-0.91	1	0.0266	0.5	1	0.285
eugene3.01180009	-0.1	1	0.775	0.7	1	0.0274	-0.51	1	0.554	0.57	1	0.184	0.33	1	0.319	0.41	1	0.389	0.01	1	0.868	0.48	1	0.285
eugene3.00001972	-0.14	1	0.725	0.56	1	0.129	0.46	1	0.559	0.01	1	0.878	-0.39	1	0.242	0.29	1	0.542	0.34	1	0.471	-0.51	1	0.285
gw1.XIII.1143.1	0.44	1	0.49	0.97	1	0.00574	0.46	1	0.639	-0.54	1	0.222	-0.13	1	0.604	-0.15	1	0.755	0.4	1	0.641	-0.6	1	0.286
estExt_fgenesh4_pm.C_LG_VII0202	0.35	1	0.427	-0.03	1	0.795	0.59	1	0.406	0.61	1	0.131	-0.66	1	0.051	0.14	1	0.731	0.39	1	0.386	0.5	1	0.286
eugene3.00110813	0.43	1	0.438	-0.02	1	0.803	0.55	1	0.571	-0.2	1	0.751	0.46	1	0.18	0.3	1	0.643	0.16	1	0.725	0.53	1	0.286
gw1.IX.467.1	0.09	1	0.774	-0.08	1	0.744	0.11	1	0.838	-0.33	1	0.503	0.15	1	0.572	0.02	1	0.852	0	1	0.872	-0.49	1	0.286
eugene3.34150002	-0.74	1	0.0397	-0.21	1	0.561	0.47	1	0.523	-0.16	1	0.752	0.03	1	0.747	0.02	1	0.846	0.36	1	0.432	-0.52	1	0.286
gw1.462.6.1	-0.38	1	0.434	0.79	1	0.0446	0.13	1	0.864	-0.03	1	0.87	0.04	1	0.734	0.05	1	0.842	-0.09	1	0.827	-0.56	1	0.287
gw1.XVI.590.1	-0.27	1	0.54	-0.27	1	0.473	0.25	1	0.719	-0.09	1	0.825	-0.07	1	0.695	0.19	1	0.66	0.12	1	0.773	-0.49	1	0.287
gw1.I.618.1	0.37	1	0.394	-0.1	1	0.723	0.16	1	0.8	-0.12	1	0.793	-1.11	0.779	0.00396	-0.08	1	0.799	0.27	1	0.577	-0.48	1	0.287
fgenesh1_pm.C_LG_IV000286	-1.1	1	0.00491	-1.17	0.168	0.000776	-0.34	1	0.64	-0.49	1	0.253	-0.69	1	0.0624	-0.27	1	0.587	-1.28	0.717	0.00392	0.6	1	0.287
grail3.5952000201	-0.16	1	0.692	0.13	1	0.685	-0.14	1	0.821	-0.15	1	0.758	0.41	1	0.211	0	1	0.86	-0.03	1	0.855	-0.48	1	0.288
eugene3.00150802	0.66	1	0.0706	0.3	1	0.42	-0.09	1	0.857	0.07	1	0.84	-0.08	1	0.678	-0.45	1	0.376	-0.36	1	0.7	0.49	1	0.29
gw1.X.4692.1	-0.29	1	0.517	0.01	1	0.804	0.07	1	0.866	-0.41	1	0.375	-0.1	1	0.659	0.16	1	0.71	-0.15	1	0.726	-0.47	1	0.29
gw1.219.17.1	0.07	1	0.805	-0.09	1	0.729	-0.14	1	0.829	-0.12	1	0.795	0.13	1	0.615	-0.43	1	0.389	0.49	1	0.248	-0.48	1	0.29
gw1.211.2.1	-0.15	1	0.703	0.18	1	0.617	0.21	1	0.757	0.01	1	0.881	0.1	1	0.658	-0.36	1	0.504	-0.1	1	0.79	0.51	1	0.29
fgenesh4_pg.C_LG_III001585	-0.31	1	0.496	-0.41	1	0.247	0.34	1	0.707	0.04	1	0.864	-0.07	1	0.708	-0.18	1	0.681	-0.22	1	0.641	-0.63	1	0.29
gw1.29.348.1	0.29	1	0.511	0.74	1	0.0283	0.56	1	0.391	0.08	1	0.834	-0.66	1	0.0497	0.39	1	0.417	0.24	1	0.638	-0.5	1	0.29
gw1.VIII.1505.1	-0.5	1	0.262	0.05	1	0.774	-0.6	1	0.358	0.26	1	0.616	0.07	1	0.696	-0.02	1	0.848	-0.36	1	0.442	0.47	1	0.291
gw1.I.4977.1	-0.12	1	0.746	0.29	1	0.471	0.05	1	0.883	-0.04	1	0.864	-0.02	1	0.751	0.14	1	0.735	-0.12	1	0.805	-0.49	1	0.291
gw1.VIII.357.1	0.53	1	0.202	0.17	1	0.625	0.06	1	0.875	-0.17	1	0.747	-0.39	1	0.233	0.04	1	0.831	0.09	1	0.797	-0.47	1	0.291
gw1.41.169.1	0.17	1	0.691	0.99	0.941	0.00248	0.1	1	0.85	-0.53	1	0.204	0.24	1	0.44	0.46	1	0.331	-0.11	1	0.773	-0.48	1	0.291
gw1.VII.2917.1	0.07	1	0.803	-0.64	1	0.0493	0.06	1	0.879	-0.1	1	0.819	0.11	1	0.644	-0.17	1	0.714	-0.27	1	0.575	-0.47	1	0.292
estExt_fgenesh4_pg.C_20970002	-0.08	1	0.799	0.02	1	0.803	0.05	1	0.881	-0.11	1	0.807	0.12	1	0.647	-0.52	1	0.345	-0.4	1	0.359	-0.65	1	0.292
gw1.16917.1.1	-0.22	1	0.624	0.05	1	0.776	0.05	1	0.878	-0.33	1	0.507	-0.05	1	0.721	0.04	1	0.833	-0.09	1	0.795	-0.47	1	0.292
gw1.130.69.1	-0.29	1	0.532	-0.32	1	0.388	-0.31	1	0.665	0.43	1	0.409	-0.27	1	0.538	0.16	1	0.709	-0.11	1	0.815	0.47	1	0.292
eugene3.00180028	0.29	1	0.512	-0.88	1	0.00547	-0.15	1	0.805	0.56	1	0.197	-0.77	1	0.0264	-1.13	1	0.0147	0.07	1	0.821	0.51	1	0.292
estExt_fgenesh4_pm.C_LG_II0870	0.46	1	0.267	0.48	1	0.152	-0.42	1	0.556	0.65	1	0.0996	0.33	1	0.322	0.37	1	0.467	-0.34	1	0.476	0.47	1	0.292
gw1.X.6321.1	0.09	1	0.773	-0.26	1	0.483	0.16	1	0.799	-0.06	1	0.848	-0.29	1	0.351	-0.24	1	0.607	0.17	1	0.711	-0.47	1	0.292
gw1.III.2404.1	-0.55	1	0.162	-1.02	0.678	0.00196	-0.13	1	0.829	-0.02	1	0.874	0.02	1	0.751	-0.35	1	0.474	-0.66	1	0.131	0.47	1	0.293
gw1.244.1.1	-1.02	1	0.0144	-1.31	0.0888	0.000565	-0.69	1	0.222	-0.5	1	0.243	0.04	1	0.735	-0.39	1	0.409	-1.32	0.581	0.00359	0.47	1	0.293
gw1.142.7.1	0.93	1	0.0124	-1.27	0.315	0.00113	0.38	1	0.642	0.68	1	0.0818	0.9	1	0.0237	-0.48	1	0.338	0.31	1	0.564	0.46	1	0.293
eugene3.00030450	0.15	1	0.732	0.1	1	0.715	0.13	1	0.828	-0.32	1	0.52	-0.58	1	0.0832	-0.21	1	0.645	0.09	1	0.789	-0.46	1	0.293
estExt_Genewise1_v1.C_LG_IV1999	-0.04	1	0.82	-0.16	1	0.646	-0.35	1	0.665	0.57	1	0.246	-0.12	1	0.628	-0.48	1	0.357	-0.03	1	0.852	0.51	1	0.293
gw1.337.78.1	-0.16	1	0.706	-0.32	1	0.384	-0.07	1	0.876	-0.18	1	0.727	-0.3	1	0.352	0.13	1	0.748	-0.44	1	0.326	0.46	1	0.293
eugene3.44450001	-0.86	1	0.0194	-1.28	0.0514	0.000432	-0.53	1	0.46	-0.7	1	0.0893	-0.31	1	0.335	-0.29	1	0.547	-1.48	0.856	0.0041	0.46	1	0.294
gw1.834.1.1	-0.32	1	0.479	-0.22	1	0.555	0.1	1	0.851	0.13	1	0.786	-0.1	1	0.649	-0.1	1	0.776	-0.75	1	0.0437	0.46	1	0.295
estExt_Genewise1_v1.C_LG_II0799	0.26	1	0.582	0.93	1	0.00814	0.64	1	0.309	0.31	1	0.524	-0.28	1	0.377	0.5	1	0.293	0.62	1	0.111	0.46	1	0.296
gw1.II.2813.1	0.16	1	0.698	-0.18	1	0.614	0.46	1	0.52	0.79	1	0.0483	-0.75	1	0.044	-0.28	1	0.56	-0.13	1	0.746	0.46	1	0.298
fgenesh4_pg.C_scaffold_13858000001	0.6	1	0.131	0.4	1	0.263	0.05	1	0.883	0.21	1	0.688	-0.86	1	0.0134	0.06	1	0.819	0.13	1	0.75	-0.47	1	0.298
gw1.XIII.3025.1	-0.36	1	0.401	-0.06	1	0.759	0.04	1	0.886	-0.31	1	0.526	-0.29	1	0.357	0.13	1	0.739	0.06	1	0.823	-0.46	1	0.298
grail3.3433000101	-0.1	1	0.77	0.05	1	0.772	0.16	1	0.798	-0.32	1	0.524	0.2	1	0.494	-0.16	1	0.707	0.19	1	0.678	-0.47	1	0.298
eugene3.00090621	-0.32	1	0.593	0.3	1	0.586	0.29	1	0.693	0.22	1	0.729	0.26	1	0.408	-0.27	1	0.612	-0.07	1	0.834	-0.56	1	0.298
gw1.2364.4.1	0.44	1	0.333	-0.25	1	0.493	-0.13	1	0.835	0.77	1	0.0631	-1.14	0.318	0.00206	-0.56	1	0.238	0.19	1	0.733	0.46	1	0.298
gw1.VII.2122.1	-0.03	1	0.831	0.31	1	0.393	0.1	1	0.849	-0.15	1	0.776	-0.09	1	0.679	0.15	1	0.715	0.17	1	0.701	-0.46	1	0.298
eugene3.00031757	0.14	1	0.716	0.56	1	0.0949	0.34	1	0.646	0.47	1	0.283	0.23	1	0.46	0.65	1	0.185	0.18	1	0.694	0.48	1	0.298
grail3.0021039201	-1.19	0.443	0.00284	-1.04	0.56	0.00172	-0.26	1	0.712	-0.45	1	0.335	-0.18	1	0.534	-0.42	1	0.387	-0.94	1	0.014	0.46	1	0.3
fgenesh1_pg.C_scaffold_428000002	-0.5	1	0.218	-0.97	1	0.00272	-0.18	1	0.777	-0.52	1	0.213	-0.29	1	0.377	-0.18	1	0.695	-1.31	1	0.00721	0.46	1	0.3
eugene3.00090708	0.27	1	0.614	0.65	1	0.0401	0.05	1	0.882	0.14	1	0.769	-0.02	1	0.757	0.3	1	0.563	0.3	1	0.552	0.46	1	0.3
estExt_Genewise1_v1.C_LG_VII1503	0.64	1	0.087	0.05	1	0.77	0.18	1	0.781	0.59	1	0.179	0.84	1	0.0168	0.13	1	0.748	-0.08	1	0.808	0.46	1	0.3
eugene3.00101565	-0.01	1	0.84	0.24	1	0.531	0	1	0.905	-0.39	1	0.427	-0.11	1	0.642	0.04	1	0.83	-0.16	1	0.743	0.46	1	0.301
eugene3.00180065	-0.2	1	0.645	-0.62	1	0.063	-0.37	1	0.627	-0.16	1	0.751	0.1	1	0.685	0.02	1	0.852	-0.62	1	0.107	0.49	1	0.302
estExt_Genewise1_v1.C_LG_XIV2487	0.18	1	0.669	0.19	1	0.593	0.01	1	0.901	-0.65	1	0.0959	-0.27	1	0.387	0.05	1	0.827	-0.24	1	0.635	-0.46	1	0.303
grail3.0001046201	-0.34	1	0.55	-0.32	1	0.495	0.17	1	0.793	-0.51	1	0.285	-0.16	1	0.563	-1.14	0.456	0.00931	-0.17	1	0.714	0.46	1	0.304
gw1.XII.684.1	-0.88	1	0.0205	-1.34	0.0458	0.000409	-0.49	1	0.494	-0.59	1	0.166	-0.02	1	0.748	-0.36	1	0.527	-1.56	0.181	0.00312	0.46	1	0.305
gw1.314.7.1	0.21	1	0.625	0.64	1	0.0484	0.28	1	0.71	0.18	1	0.762	-0.11	1	0.644	0.01	1	0.858	-0.19	1	0.728	-0.5	1	0.305
fgenesh1_pg.C_scaffold_200000007	-0.08	1	0.788	-0.77	1	0.0153	-0.07	1	0.874	-0.34	1	0.499	0.1	1	0.647	0.02	1	0.847	-0.41	1	0.493	-0.46	1	0.305
gw1.XV.1656.1	-0.49	1	0.224	-0.45	1	0.246	-0.43	1	0.599	0.93	1	0.0149	-0.13	1	0.629	-0.16	1	0.703	0.23	1	0.66	0.55	1	0.305
fgenesh4_pg.C_scaffold_156000012	-0.55	1	0.203	-0.58	1	0.0789	-0.33	1	0.657	-0.36	1	0.472	-0.33	1	0.319	0	1	0.86	-0.96	1	0.0133	0.46	1	0.305
eugene3.77780001	-0.73	1	0.0471	-0.46	1	0.185	-0.49	1	0.555	0.06	1	0.853	0.22	1	0.48	-0.46	1	0.53	0.04	1	0.853	-0.63	1	0.306
fgenesh4_pg.C_LG_I003257	-1.03	1	0.00817	-1.04	0.575	0.00174	-0.65	1	0.322	-0.49	1	0.286	-0.25	1	0.415	-0.53	1	0.261	-1.23	1	0.00447	0.46	1	0.306
fgenesh4_pg.C_scaffold_911000001	0.05	1	0.816	0.55	1	0.113	0.25	1	0.709	-0.08	1	0.841	0.72	1	0.0437	0.05	1	0.839	0.13	1	0.763	0.46	1	0.307
estExt_fgenesh4_pg.C_570077	-0.36	1	0.467	0.48	1	0.154	0.17	1	0.791	-0.2	1	0.7	0.17	1	0.548	0.43	1	0.398	0.11	1	0.777	-0.45	1	0.307
grail3.0023007901	-0.2	1	0.648	0.01	1	0.804	-0.24	1	0.723	0.23	1	0.663	0.05	1	0.718	0.2	1	0.65	0.14	1	0.734	0.51	1	0.308
fgenesh1_pg.C_scaffold_336000004	-0.81	1	0.025	-1.09	0.398	0.00135	-0.36	1	0.607	-0.4	1	0.397	0.08	1	0.679	-0.19	1	0.678	-1.17	1	0.00535	0.46	1	0.309
eugene3.00031619	0.06	1	0.816	-0.15	1	0.673	0.01	1	0.903	-0.62	1	0.171	-0.9	1	0.00971	-0.55	1	0.511	-0.07	1	0.836	0.45	1	0.309
gw1.XIX.2366.1	-0.07	1	0.803	0.04	1	0.78	-0.24	1	0.744	0.08	1	0.83	-0.03	1	0.742	-0.25	1	0.614	-0.34	1	0.565	0.48	1	0.31
eugene3.00012841	0.02	1	0.838	-0.24	1	0.524	-0.32	1	0.647	-0.03	1	0.868	-0.01	1	0.761	-0.86	1	0.0468	-0.04	1	0.845	0.45	1	0.31
eugene3.00160921	-0.03	1	0.828	0.09	1	0.728	0.18	1	0.787	-0.07	1	0.841	0.16	1	0.567	0.06	1	0.819	0.09	1	0.799	-0.51	1	0.311
gw1.XV.898.1	-0.04	1	0.824	0	1	0.814	0.19	1	0.776	-0.08	1	0.827	0.07	1	0.695	-0.03	1	0.845	-0.08	1	0.807	-0.45	1	0.312
eugene3.00160521	-0.8	1	0.0604	0.08	1	0.738	0.38	1	0.711	0	1	0.884	-0.21	1	0.486	0.15	1	0.73	0.29	1	0.584	0.55	1	0.312
fgenesh4_pg.C_scaffold_1559000001	-0.43	1	0.314	-0.21	1	0.577	0.02	1	0.9	-0.36	1	0.497	0.02	1	0.754	-0.34	1	0.486	-0.05	1	0.829	-0.49	1	0.312
gw1.XIV.4057.1	0.76	1	0.0383	-0.41	1	0.237	0.23	1	0.754	0.57	1	0.168	0.6	1	0.0862	-0.1	1	0.774	0.19	1	0.672	0.47	1	0.312
gw1.120.77.1	-0.22	1	0.618	-0.11	1	0.713	-0.3	1	0.682	-0.4	1	0.402	0.22	1	0.478	0.24	1	0.61	-0.24	1	0.624	-0.45	1	0.312
fgenesh4_pg.C_scaffold_14069000001	0.01	1	0.842	0.15	1	0.664	0.12	1	0.845	-0.26	1	0.628	-0.13	1	0.613	0.17	1	0.711	0.04	1	0.839	-0.47	1	0.312
fgenesh4_pg.C_LG_XII000067	0.48	1	0.263	-0.25	1	0.507	-0.04	1	0.888	-0.37	1	0.456	-0.43	1	0.185	-0.6	1	0.247	0.18	1	0.713	-0.63	1	0.312
estExt_fgenesh4_pg.C_LG_XIX0853	0.17	1	0.69	-0.28	1	0.484	-0.38	1	0.689	-0.06	1	0.852	0.39	1	0.232	-0.2	1	0.686	0.17	1	0.7	0.51	1	0.313
gw1.X.4355.1	-0.19	1	0.678	-0.11	1	0.703	0.16	1	0.812	-0.39	1	0.422	-0.23	1	0.481	0.02	1	0.852	0.11	1	0.773	-0.44	1	0.313
gw1.V.4518.1	-0.55	1	0.169	-0.05	1	0.77	0.19	1	0.772	-0.28	1	0.588	0.29	1	0.366	0.01	1	0.855	0.09	1	0.797	-0.46	1	0.314
fgenesh4_pg.C_LG_VI001544	-0.32	1	0.478	-0.43	1	0.213	-0.39	1	0.638	0.73	1	0.0673	-0.14	1	0.585	-0.9	1	0.037	0.02	1	0.861	0.46	1	0.314
eugene3.00160477	-0.21	1	0.632	0.13	1	0.693	0.03	1	0.895	-0.4	1	0.48	0.21	1	0.475	0.51	1	0.295	0.09	1	0.789	-0.49	1	0.315
estExt_Genewise1_v1.C_770152	-0.32	1	0.469	0.47	1	0.164	-0.41	1	0.566	0.45	1	0.306	0.38	1	0.246	0.46	1	0.331	-0.18	1	0.687	0.45	1	0.315
fgenesh4_pg.C_scaffold_5512000001	-1.31	0.206	0.00185	-1.5	0.0141	0.000265	-0.54	1	0.49	-0.7	1	0.0744	-0.32	1	0.322	-0.51	1	0.343	-1.54	0.204	0.00288	0.48	1	0.315
gw1.IV.3246.1	0	1	0.848	0.22	1	0.562	0.06	1	0.876	-0.46	1	0.283	0.01	1	0.763	0.08	1	0.799	0.24	1	0.631	-0.44	1	0.315
fgenesh4_pm.C_LG_XV000216	-0.73	1	0.042	-0.43	1	0.221	-0.05	1	0.88	-0.4	1	0.39	0.06	1	0.712	-0.38	1	0.471	0.2	1	0.669	-0.46	1	0.315
fgenesh1_pg.C_scaffold_203000007	-0.86	1	0.0185	-0.45	1	0.224	-0.49	1	0.567	-0.58	1	0.295	-0.14	1	0.613	-0.27	1	0.578	-1.02	1	0.0247	0.46	1	0.316
eugene3.00050586	0.11	1	0.758	0.14	1	0.668	-0.12	1	0.83	-0.23	1	0.664	0.49	1	0.143	0.18	1	0.684	-0.03	1	0.856	-0.47	1	0.316
gw1.XIV.941.1	0.3	1	0.504	0.11	1	0.713	0.23	1	0.733	-0.34	1	0.494	-0.49	1	0.133	-0.28	1	0.592	0.45	1	0.331	-0.44	1	0.316
gw1.235.17.1	0.06	1	0.807	-0.68	1	0.0334	0.17	1	0.793	0.31	1	0.567	0.15	1	0.576	-0.5	1	0.286	0.01	1	0.864	-0.46	1	0.316
grail3.0011008901	0.03	1	0.83	0.57	1	0.0963	-0.04	1	0.886	0.32	1	0.526	-0.07	1	0.693	0.45	1	0.359	-0.21	1	0.666	0.44	1	0.317
eugene3.00012765	-0.2	1	0.665	0.16	1	0.64	0.08	1	0.86	-0.39	1	0.399	-0.03	1	0.745	0.19	1	0.69	-0.01	1	0.863	-0.44	1	0.317
gw1.3437.12.1	-0.03	1	0.826	0.36	1	0.321	0.14	1	0.815	-0.38	1	0.423	0.83	1	0.0162	0.18	1	0.684	-0.21	1	0.68	-0.44	1	0.318
gw1.III.1405.1	0.56	1	0.168	0.24	1	0.52	0.14	1	0.841	0.29	1	0.626	0.55	1	0.124	-0.19	1	0.703	-0.02	1	0.864	0.46	1	0.318
eugene3.00150773	-0.23	1	0.594	0.02	1	0.798	-0.01	1	0.902	0.32	1	0.654	0.69	1	0.0498	-0.18	1	0.723	0.35	1	0.456	-0.85	1	0.318
gw1.848.22.1	-0.36	1	0.424	-0.26	1	0.476	0.21	1	0.779	-0.16	1	0.752	-0.04	1	0.735	-0.18	1	0.72	-0.05	1	0.842	0.44	1	0.318
fgenesh1_pm.C_scaffold_2200000002	-0.87	1	0.0376	-0.71	1	0.0247	-0.46	1	0.531	-0.05	1	0.858	-0.12	1	0.624	0	1	0.861	-0.8	1	0.031	0.44	1	0.319
fgenesh4_pg.C_LG_X001522	0.41	1	0.331	-0.74	1	0.0192	-0.29	1	0.682	-0.25	1	0.626	-0.41	1	0.217	-0.67	1	0.137	0.11	1	0.789	-0.44	1	0.319
grail3.0447000501	-0.41	1	0.356	-0.93	1	0.00381	-0.16	1	0.801	-0.63	1	0.117	-0.06	1	0.702	-0.58	1	0.243	-0.42	1	0.33	-0.45	1	0.32
gw1.162.1.1	-0.97	1	0.00885	-0.74	1	0.035	0	1	0.906	-0.31	1	0.54	0.15	1	0.569	-0.48	1	0.343	-1.1	1	0.0129	0.44	1	0.32
gw1.V.3580.1	-0.14	1	0.731	0.1	1	0.726	0.16	1	0.794	-0.46	1	0.298	-0.38	1	0.239	-0.19	1	0.679	0.42	1	0.378	-0.44	1	0.32
gw1.II.2147.1	0.13	1	0.737	0.13	1	0.694	-0.08	1	0.865	0.13	1	0.795	-0.3	1	0.353	0.22	1	0.661	-0.04	1	0.842	0.44	1	0.32
grail3.0100000901	0.31	1	0.492	-0.33	1	0.374	-0.19	1	0.776	-0.56	1	0.177	-0.03	1	0.745	-0.2	1	0.656	0.23	1	0.696	-0.46	1	0.321
eugene3.01190003	-1.23	1	0.00553	-1.19	0.148	0.000729	-0.49	1	0.498	-0.89	1	0.02	0.16	1	0.554	-0.35	1	0.502	-1.5	0.235	0.00294	0.44	1	0.321
fgenesh4_pg.C_scaffold_2160000002	-0.18	1	0.666	-0.29	1	0.438	0.26	1	0.706	-0.51	1	0.243	-0.21	1	0.49	-0.05	1	0.822	0.03	1	0.855	-0.44	1	0.324
gw1.3031.2.1	-0.1	1	0.768	0.18	1	0.645	-0.37	1	0.686	0.16	1	0.758	-0.09	1	0.678	0.04	1	0.836	0.2	1	0.668	0.43	1	0.324
estExt_Genewise1_v1.C_LG_XV0545	-0.11	1	0.759	0.12	1	0.717	0.09	1	0.856	0.44	1	0.371	-0.24	1	0.443	-0.26	1	0.593	-0.11	1	0.797	-0.46	1	0.324
eugene3.01880005	-0.3	1	0.563	0.43	1	0.219	0.31	1	0.667	0.5	1	0.269	0.01	1	0.764	-0.09	1	0.814	-0.28	1	0.587	0.66	1	0.324
fgenesh4_pg.C_scaffold_401000001	-0.48	1	0.24	0.19	1	0.602	-0.22	1	0.753	-0.05	1	0.857	0.09	1	0.684	-0.06	1	0.818	0.12	1	0.764	0.44	1	0.325
fgenesh4_pg.C_LG_XIX000667	-0.55	1	0.203	-0.48	1	0.171	0	1	0.905	-0.28	1	0.591	0.02	1	0.757	0.08	1	0.813	-0.27	1	0.627	0.49	1	0.326
fgenesh4_pg.C_scaffold_168000026	-1.5	0.0629	0.00101	-0.71	1	0.0312	0.04	1	0.886	-0.74	1	0.262	-0.34	1	0.37	0.47	1	0.376	0.15	1	0.73	0.67	1	0.327
fgenesh1_pg.C_scaffold_119000045	-0.46	1	0.26	-0.82	1	0.00951	-0.16	1	0.801	-0.24	1	0.649	-0.11	1	0.631	-0.07	1	0.812	-0.69	1	0.176	0.5	1	0.327
gw1.130.76.1	-0.3	1	0.523	0.19	1	0.6	0.4	1	0.571	-0.2	1	0.698	-0.1	1	0.647	0.2	1	0.656	0.16	1	0.712	-0.43	1	0.327
eugene3.00120552	-0.68	1	0.0705	-0.54	1	0.0997	-0.29	1	0.684	-0.26	1	0.619	-0.31	1	0.332	-0.19	1	0.677	-0.8	1	0.0382	0.55	1	0.327
grail3.0036015301	-0.57	1	0.143	-0.56	1	0.117	-0.81	1	0.125	0.01	1	0.878	0.07	1	0.709	-0.11	1	0.779	-1.23	1	0.0284	0.52	1	0.327
fgenesh4_pm.C_scaffold_376000002	0.05	1	0.811	0.48	1	0.152	0.11	1	0.836	0.08	1	0.833	-0.25	1	0.413	0.19	1	0.661	0	1	0.871	-0.43	1	0.327
gw1.XIV.289.1	-0.25	1	0.58	0.2	1	0.588	0.21	1	0.777	-0.36	1	0.455	0.58	1	0.0841	0.04	1	0.834	0.26	1	0.634	-0.48	1	0.327
eugene3.00180550	0.48	1	0.308	0.85	1	0.00734	0.15	1	0.816	0.15	1	0.763	-0.58	1	0.099	0.67	1	0.177	0.3	1	0.571	0.43	1	0.327
gw1.227.1.1	-0.89	1	0.0155	-1.08	0.812	0.00222	-0.64	1	0.298	-0.72	1	0.0672	-0.47	1	0.149	-0.36	1	0.512	-1.35	0.975	0.00434	0.43	1	0.327
grail3.0046016501	0.07	1	0.79	-0.26	1	0.494	-0.25	1	0.716	-0.64	1	0.104	-0.87	1	0.0123	0.01	1	0.853	0.13	1	0.743	-0.43	1	0.327
gw1.X.470.1	0.19	1	0.702	-0.01	1	0.808	0.03	1	0.897	-0.26	1	0.611	0.12	1	0.628	-0.06	1	0.824	0.04	1	0.853	-0.43	1	0.327
eugene3.01310099	-0.09	1	0.779	-0.26	1	0.495	-0.14	1	0.819	0.45	1	0.342	-0.5	1	0.146	-0.11	1	0.766	0.18	1	0.694	0.43	1	0.327
eugene3.00160083	0.39	1	0.401	-0.07	1	0.765	-0.7	1	0.236	1.08	1	0.0182	-0.58	1	0.118	0.22	1	0.631	-0.31	1	0.56	0.54	1	0.327
gw1.17434.2.1	0.19	1	0.67	0.26	1	0.486	0.04	1	0.89	-0.31	1	0.534	0.17	1	0.55	-0.05	1	0.827	-0.16	1	0.722	-0.43	1	0.327
grail3.0051017001	-0.3	1	0.58	0.07	1	0.75	0.11	1	0.842	0.86	1	0.0302	-0.26	1	0.4	0.13	1	0.748	0.21	1	0.664	0.43	1	0.328
eugene3.01400057	0.04	1	0.825	-0.41	1	0.238	0.6	1	0.489	0.25	1	0.669	-0.44	1	0.184	-0.07	1	0.811	0.21	1	0.652	-0.47	1	0.328
gw1.VII.3662.1	0.25	1	0.604	-0.11	1	0.709	0.02	1	0.897	-0.1	1	0.813	0.27	1	0.413	0.07	1	0.804	-0.04	1	0.84	-0.44	1	0.328
fgenesh4_pg.C_scaffold_17035000001	-0.42	1	0.345	-0.23	1	0.54	-0.01	1	0.903	-0.11	1	0.803	0.57	1	0.0874	0.42	1	0.395	-0.47	1	0.319	-0.49	1	0.328
fgenesh1_pg.C_scaffold_117000032	-0.34	1	0.498	-0.84	1	0.00814	-0.11	1	0.842	-0.7	1	0.0743	-0.32	1	0.329	-0.38	1	0.427	-1.11	1	0.00875	0.43	1	0.328
fgenesh4_pg.C_LG_VIII000242	-0.18	1	0.67	0.02	1	0.803	0.27	1	0.701	-0.06	1	0.846	0.21	1	0.483	-0.05	1	0.824	0.08	1	0.808	-0.47	1	0.328
gw1.X.5008.1	-0.21	1	0.623	0.08	1	0.744	0.3	1	0.667	-0.29	1	0.562	-0.09	1	0.664	0.26	1	0.584	0.14	1	0.736	-0.45	1	0.328
eugene3.06630009	0.25	1	0.576	-0.36	1	0.315	-0.66	1	0.41	0.47	1	0.281	0.37	1	0.262	0.12	1	0.753	0.33	1	0.546	0.43	1	0.329
gw1.XIII.3055.1	0.39	1	0.357	0.2	1	0.574	0.28	1	0.682	-0.24	1	0.669	0.06	1	0.706	0.08	1	0.799	0.16	1	0.718	-0.43	1	0.33
eugene3.00081476	-0.88	1	0.0157	1.15	0.344	0.00121	0.27	1	0.7	-0.28	1	0.583	0.31	1	0.346	1.03	1	0.0222	0.4	1	0.378	-0.43	1	0.331
fgenesh4_pg.C_scaffold_8276000001	-0.76	1	0.0406	-0.93	1	0.0048	-0.4	1	0.573	-0.64	1	0.106	-0.19	1	0.526	-0.48	1	0.316	-1.21	1	0.00464	0.43	1	0.331
estExt_Genewise1_v1.C_LG_VIII1172	0.49	1	0.257	0.14	1	0.675	-0.2	1	0.788	-0.67	1	0.106	-0.29	1	0.352	0.2	1	0.661	0.18	1	0.7	-0.43	1	0.331
grail3.0023037401	-0.06	1	0.805	0.41	1	0.247	0.32	1	0.649	0.65	1	0.104	0.36	1	0.27	0.37	1	0.445	0.44	1	0.442	0.45	1	0.331
eugene3.10080001	-0.44	1	0.312	0.2	1	0.584	-0.28	1	0.719	-0.34	1	0.478	0	1	0.768	0.03	1	0.846	0.23	1	0.651	-0.43	1	0.332
gw1.XV.64.1	0.36	1	0.412	-0.03	1	0.796	-0.09	1	0.856	-0.15	1	0.775	-0.07	1	0.71	0.22	1	0.675	0.12	1	0.768	-0.44	1	0.333
gw1.XVI.251.1	-0.39	1	0.468	-0.42	1	0.283	-0.15	1	0.802	-0.09	1	0.82	0.36	1	0.261	-0.1	1	0.777	-0.61	1	0.183	0.52	1	0.333
estExt_Genewise1_v1.C_LG_VIII2250	-0.47	1	0.569	-0.05	1	0.777	0.42	1	0.582	-0.05	1	0.854	-0.07	1	0.693	-0.39	1	0.436	0.01	1	0.866	0.44	1	0.333
eugene3.00071193	0.37	1	0.554	-0.01	1	0.811	0.15	1	0.82	-0.06	1	0.845	0.07	1	0.703	0.43	1	0.43	-0.01	1	0.865	0.46	1	0.333
gw1.XIV.1469.1	0.15	1	0.714	-0.11	1	0.708	-0.02	1	0.9	-0.35	1	0.475	0.22	1	0.477	-0.49	1	0.295	-0.03	1	0.857	-0.43	1	0.334
grail3.0129002601	-0.78	1	0.032	-0.3	1	0.453	0.07	1	0.869	0.54	1	0.198	0.11	1	0.635	-0.38	1	0.44	0.32	1	0.484	0.42	1	0.334
fgenesh4_pg.C_LG_XV000042	0.09	1	0.775	-0.05	1	0.774	-0.24	1	0.727	-0.21	1	0.738	0	1	0.765	0.42	1	0.386	0.02	1	0.863	-0.48	1	0.335
gw1.V.2832.1	-0.03	1	0.824	0.14	1	0.694	0.03	1	0.893	0.1	1	0.816	-0.22	1	0.462	0.11	1	0.767	0.23	1	0.657	-0.53	1	0.335
eugene3.00880116	-0.6	1	0.113	-0.91	1	0.00449	-0.62	1	0.359	-0.38	1	0.426	-0.33	1	0.304	-0.5	1	0.327	-1.08	1	0.00729	0.42	1	0.335
fgenesh4_pg.C_scaffold_168000040	0.17	1	0.692	-0.07	1	0.755	0.2	1	0.767	0.48	1	0.298	-0.72	1	0.0466	-0.14	1	0.728	0.24	1	0.631	0.43	1	0.335
fgenesh4_pm.C_scaffold_86000051	0.56	1	0.146	-0.17	1	0.634	0.16	1	0.837	0.39	1	0.408	0.94	1	0.0082	-0.15	1	0.731	0.29	1	0.536	0.46	1	0.335
eugene3.02860007	-0.26	1	0.554	-0.14	1	0.665	-0.2	1	0.78	-0.12	1	0.799	-0.05	1	0.722	0.18	1	0.681	-0.11	1	0.777	-0.43	1	0.335
eugene3.00640252	-0.18	1	0.691	0.52	1	0.176	0.55	1	0.52	-0.53	1	0.345	0.19	1	0.528	0.11	1	0.773	-0.15	1	0.725	-0.42	1	0.335
eugene3.00130131	0.52	1	0.253	0.1	1	0.72	0.05	1	0.883	0.22	1	0.677	0.73	1	0.0336	-0.06	1	0.817	0.2	1	0.672	0.43	1	0.335
gw1.375.37.1	-0.07	1	0.796	0.25	1	0.516	0.09	1	0.855	-0.05	1	0.853	0.02	1	0.752	0.14	1	0.733	0.08	1	0.8	-0.43	1	0.335
eugene3.05800001	-0.48	1	0.236	-0.84	1	0.00816	0.18	1	0.782	0.82	1	0.0323	-0.31	1	0.335	-1.03	1	0.0172	0.4	1	0.359	0.44	1	0.335
estExt_fgenesh4_pm.C_1480010	0.04	1	0.819	0.23	1	0.573	0.28	1	0.685	-0.07	1	0.836	-0.31	1	0.336	0.23	1	0.621	0.26	1	0.593	-0.42	1	0.336
eugene3.00151091	-0.01	1	0.845	-0.29	1	0.436	-0.04	1	0.887	-0.22	1	0.678	-0.04	1	0.731	-0.19	1	0.666	-0.02	1	0.86	-0.42	1	0.336
eugene3.02190015	-0.62	1	0.185	-0.91	1	0.00558	-0.5	1	0.555	-0.37	1	0.436	-0.21	1	0.491	-0.42	1	0.406	-1.55	1	0.00488	0.6	1	0.336
eugene3.00111228	-0.16	1	0.696	0.67	1	0.0385	1.13	1	0.0309	0.45	1	0.362	-0.44	1	0.183	0.49	1	0.34	0.44	1	0.338	0.45	1	0.336
gw1.V.3870.1	-0.42	1	0.314	-0.71	1	0.0304	-0.52	1	0.548	-0.11	1	0.808	0.02	1	0.751	0	1	0.861	-0.22	1	0.639	0.45	1	0.336
gw1.IX.2175.1	-0.34	1	0.448	0.75	1	0.0177	-0.41	1	0.569	-0.1	1	0.81	-0.15	1	0.574	0.59	1	0.2	-0.24	1	0.611	-0.42	1	0.336
grail3.0003092401	0.72	1	0.045	-0.51	1	0.137	-0.11	1	0.837	0.49	1	0.27	0.57	1	0.09	-0.08	1	0.792	-0.17	1	0.695	0.42	1	0.336
gw1.II.4143.1	0.37	1	0.439	0.19	1	0.601	-0.17	1	0.796	0.21	1	0.698	-0.75	1	0.0294	-0.22	1	0.631	0.1	1	0.8	0.42	1	0.337
eugene3.00021675	-0.26	1	0.563	0.01	1	0.808	-0.02	1	0.897	0.79	1	0.0475	-0.02	1	0.75	0.12	1	0.758	0.16	1	0.721	0.45	1	0.337
grail3.0008040201	0.27	1	0.618	0.15	1	0.661	-0.19	1	0.77	-0.2	1	0.703	0.08	1	0.686	0.01	1	0.857	0.03	1	0.854	0.42	1	0.337
gw1.202.91.1	-0.22	1	0.612	-0.26	1	0.496	0.26	1	0.703	0.04	1	0.863	-0.11	1	0.636	0.09	1	0.789	0.05	1	0.836	0.42	1	0.337
estExt_fgenesh4_pg.C_LG_VIII0590	-0.2	1	0.651	0.31	1	0.425	-0.13	1	0.825	0.48	1	0.268	-0.1	1	0.65	-0.1	1	0.777	0.4	1	0.402	0.42	1	0.337
estExt_fgenesh4_pg.C_LG_I0848	-0.06	1	0.803	-0.08	1	0.738	-0.01	1	0.901	0.8	1	0.0397	0.16	1	0.557	-0.08	1	0.796	0.33	1	0.514	0.42	1	0.337
gw1.X.3835.1	-0.9	1	0.0345	-1.23	0.0798	0.000539	-0.25	1	0.723	-0.66	1	0.0908	-0.18	1	0.538	-0.42	1	0.404	-1.28	1	0.00483	0.52	1	0.338
fgenesh4_pg.C_LG_XVIII000353	-0.18	1	0.662	-0.1	1	0.726	-0.33	1	0.706	0.06	1	0.844	-0.39	1	0.229	-0.6	1	0.201	-0.8	1	0.142	0.55	1	0.338
gw1.XIX.1538.1	-0.08	1	0.786	0.18	1	0.616	0.12	1	0.829	0.75	1	0.05	-0.35	1	0.288	-0.27	1	0.573	0.56	1	0.156	0.43	1	0.338
gw1.XI.706.1	0.14	1	0.723	-0.37	1	0.304	-0.5	1	0.488	-0.15	1	0.767	-0.95	1	0.00707	-0.49	1	0.358	-0.02	1	0.861	-0.42	1	0.338
fgenesh4_pg.C_scaffold_40000090	-0.03	1	0.825	-0.43	1	0.276	-0.21	1	0.76	-0.17	1	0.77	-0.02	1	0.752	0.2	1	0.653	-0.48	1	0.384	0.42	1	0.338
eugene3.00091478	-0.33	1	0.449	-0.02	1	0.802	-0.36	1	0.612	-0.22	1	0.679	-0.17	1	0.539	-0.25	1	0.617	0.15	1	0.727	-0.42	1	0.338
grail3.0154002001	1	1	0.0131	-0.65	1	0.0498	0.25	1	0.717	-0.17	1	0.735	-0.56	1	0.13	-0.76	1	0.0793	0.14	1	0.736	-0.42	1	0.338
eugene3.02050021	0.31	1	0.478	0.22	1	0.558	-0.2	1	0.769	0.11	1	0.803	-0.44	1	0.184	-0.02	1	0.853	-0.07	1	0.819	-0.42	1	0.338
eugene3.41830001	-0.09	1	0.788	-0.13	1	0.682	-1	1	0.0462	0.05	1	0.857	0.42	1	0.226	0.16	1	0.707	-0.69	1	0.0653	0.42	1	0.339
fgenesh4_pg.C_LG_I003389	0.06	1	0.801	-0.08	1	0.741	0.24	1	0.733	1.12	0.412	0.00473	0.04	1	0.736	-0.14	1	0.75	-0.02	1	0.857	0.5	1	0.339
fgenesh4_pg.C_scaffold_164000035	-0.07	1	0.797	0.34	1	0.369	0.89	1	0.0809	0.63	1	0.123	-0.48	1	0.191	-0.07	1	0.802	0.87	1	0.0212	0.53	1	0.339
fgenesh1_pm.C_scaffold_179000003	-0.84	1	0.0208	-1.01	1	0.00383	-0.25	1	0.755	-0.49	1	0.253	-0.22	1	0.475	-0.38	1	0.515	-1.4	0.398	0.00326	0.44	1	0.34
fgenesh4_pm.C_LG_I001288	0.17	1	0.684	-0.41	1	0.245	-0.14	1	0.815	-0.4	1	0.38	-0.29	1	0.356	-0.3	1	0.531	0	1	0.869	-0.47	1	0.34
grail3.3024000101	0.06	1	0.816	-0.07	1	0.753	-0.02	1	0.899	-0.12	1	0.8	-0.06	1	0.713	-0.05	1	0.83	0.52	1	0.305	-0.42	1	0.342
grail3.0007026101	-0.21	1	0.652	-0.23	1	0.543	-0.16	1	0.802	-0.04	1	0.863	0.68	1	0.0454	-0.04	1	0.834	-0.15	1	0.73	0.53	1	0.343
eugene3.17350001	-0.05	1	0.81	0.72	1	0.0255	0.31	1	0.659	0.39	1	0.401	-0.14	1	0.62	0.65	1	0.172	-0.09	1	0.806	0.43	1	0.343
gw1.II.3119.1	-1.22	0.372	0.00258	-1.04	1	0.00382	-0.31	1	0.755	-0.27	1	0.615	-0.55	1	0.11	-0.37	1	0.469	-1.05	1	0.0133	0.42	1	0.344
gw1.969.1.1	-0.35	1	0.448	-0.28	1	0.45	-0.09	1	0.853	0.58	1	0.151	-0.21	1	0.489	0.05	1	0.824	-0.08	1	0.801	0.43	1	0.345
estExt_fgenesh4_pg.C_1180070	-0.03	1	0.831	-0.01	1	0.807	0.06	1	0.876	0.4	1	0.467	0.03	1	0.748	-0.26	1	0.587	0.06	1	0.828	0.43	1	0.345
estExt_Genewise1_v1.C_LG_VIII0155	-0.2	1	0.644	0.08	1	0.743	-0.22	1	0.768	0.04	1	0.864	0.58	1	0.13	-0.01	1	0.858	-0.07	1	0.819	-0.47	1	0.346
fgenesh4_pg.C_scaffold_14908000001	-1.4	0.0921	0.00123	-1.24	0.0763	0.000534	-0.44	1	0.595	-0.54	1	0.193	-0.31	1	0.335	-0.55	1	0.274	-1.56	0.192	0.00291	0.41	1	0.347
gw1.XVIII.982.1	-0.81	1	0.0336	-1.01	0.701	0.002	-0.41	1	0.562	-0.53	1	0.207	-0.06	1	0.717	-0.24	1	0.619	-1.06	1	0.0159	0.42	1	0.347
eugene3.00010321	-0.12	1	0.743	-0.37	1	0.313	-0.3	1	0.671	0.85	1	0.0275	-0.24	1	0.427	-0.69	1	0.129	0.15	1	0.723	0.41	1	0.347
gw1.3415.10.1	-0.21	1	0.63	-0.08	1	0.742	0.07	1	0.866	-0.36	1	0.448	0.06	1	0.71	0.09	1	0.791	0.27	1	0.578	-0.41	1	0.347
eugene3.00111106	0.09	1	0.775	-0.33	1	0.374	-0.2	1	0.762	-0.67	1	0.14	-0.33	1	0.321	0.45	1	0.392	-0.3	1	0.582	0.42	1	0.347
eugene3.00180084	-0.87	1	0.0194	-1.31	0.0389	0.000385	-0.63	1	0.296	-0.53	1	0.203	-0.18	1	0.544	-0.26	1	0.591	-1.06	1	0.0131	0.41	1	0.347
fgenesh4_pg.C_LG_IV000602	-0.97	1	0.0174	-1.23	0.167	0.000778	-0.14	1	0.819	-0.43	1	0.371	-0.29	1	0.401	-0.39	1	0.413	-0.86	1	0.0222	0.41	1	0.347
gw1.70.335.1	-0.08	1	0.783	-0.59	1	0.0671	-0.12	1	0.829	-0.12	1	0.795	-0.43	1	0.193	-0.91	1	0.0393	0.27	1	0.567	-0.41	1	0.348
estExt_Genewise1_v1.C_LG_XIV4010	0.6	1	0.112	-0.3	1	0.412	0.04	1	0.886	-0.25	1	0.628	-0.71	1	0.036	-0.25	1	0.599	0.27	1	0.61	-0.42	1	0.348
gw1.II.3228.1	-0.29	1	0.514	0.09	1	0.739	-0.53	1	0.519	0.24	1	0.658	-0.26	1	0.396	-0.11	1	0.775	0.08	1	0.804	0.41	1	0.348
grail3.0166002101	-0.28	1	0.551	-0.72	1	0.0222	-0.15	1	0.808	-0.09	1	0.822	0.06	1	0.708	-0.34	1	0.511	-0.22	1	0.637	0.41	1	0.348
gw1.IV.2128.1	0.67	1	0.105	-0.44	1	0.209	0.24	1	0.76	0.67	1	0.0984	0.87	1	0.0187	-0.24	1	0.62	0.12	1	0.764	0.46	1	0.348
fgenesh1_pg.C_scaffold_162000009	-0.95	1	0.0109	-1.47	0.0108	0.000264	-0.37	1	0.618	-0.54	1	0.291	-0.15	1	0.573	-0.39	1	0.44	-1.63	0.129	0.0034	0.42	1	0.348
gw1.376.26.1	-0.2	1	0.642	0.23	1	0.539	0.02	1	0.899	-0.02	1	0.874	-0.02	1	0.749	-0.09	1	0.783	0.08	1	0.799	-0.41	1	0.348
fgenesh4_pg.C_scaffold_137000081	-0.42	1	0.322	-0.86	1	0.00735	-0.73	1	0.184	-0.42	1	0.355	-0.4	1	0.22	-0.25	1	0.627	-1.16	1	0.0128	0.43	1	0.348
gw1.XVI.2676.1	-0.38	1	0.375	-0.04	1	0.787	-0.11	1	0.837	0.12	1	0.805	-0.57	1	0.0901	-0.17	1	0.71	-0.01	1	0.865	-0.41	1	0.348
fgenesh4_pg.C_LG_XVIII000017	0.32	1	0.477	-0.18	1	0.619	0.31	1	0.737	0.28	1	0.587	0.78	1	0.0363	0.25	1	0.604	-0.07	1	0.819	0.51	1	0.348
fgenesh4_pg.C_scaffold_180000006	0.15	1	0.702	0.32	1	0.39	0.01	1	0.902	0.15	1	0.775	0.5	1	0.135	-0.07	1	0.814	0.33	1	0.485	-0.45	1	0.349
gw1.XVIII.1071.1	-0.31	1	0.535	-0.03	1	0.794	-0.08	1	0.861	-0.49	1	0.251	0.06	1	0.712	0.46	1	0.349	-0.18	1	0.701	-0.41	1	0.35
gw1.2133.3.1	-0.28	1	0.533	0.09	1	0.736	-0.22	1	0.751	-0.45	1	0.307	-0.11	1	0.639	-0.16	1	0.713	-1.08	1	0.395	0.41	1	0.35
fgenesh4_pg.C_scaffold_149000028	-0.75	1	0.04	-0.96	1	0.00324	-0.21	1	0.756	-0.34	1	0.559	-0.21	1	0.489	0.01	1	0.858	-0.74	1	0.047	0.41	1	0.35
eugene3.93120001	-1.46	0.0721	0.00109	-1.87	0.00118	0.000169	-0.55	1	0.404	-0.47	1	0.286	-0.29	1	0.368	0.12	1	0.761	-1.38	0.839	0.00409	0.42	1	0.35
gw1.I.5086.1	0.05	1	0.815	0.49	1	0.265	-0.04	1	0.885	0.02	1	0.878	-0.18	1	0.539	0.71	1	0.16	0.09	1	0.807	0.52	1	0.35
estExt_fgenesh4_pm.C_LG_V0078	-0.06	1	0.805	0.27	1	0.465	0.01	1	0.905	0.48	1	0.354	-0.4	1	0.224	-0.16	1	0.702	0.38	1	0.414	0.43	1	0.351
grail3.0032017601	0.07	1	0.801	-1.05	0.47	0.00151	-0.25	1	0.717	0.4	1	0.436	-0.12	1	0.624	-0.93	1	0.033	-0.02	1	0.861	0.41	1	0.352
eugene3.00160459	0.05	1	0.815	0.4	1	0.26	0.15	1	0.806	-0.11	1	0.813	0.29	1	0.364	0.69	1	0.128	0.34	1	0.46	-0.41	1	0.353
estExt_Genewise1_v1.C_LG_XVIII2895	0.34	1	0.469	0.59	1	0.1	0.29	1	0.68	-0.57	1	0.172	-0.44	1	0.184	0.31	1	0.519	0.13	1	0.745	-0.41	1	0.353
estExt_Genewise1_v1.C_1180106	0.24	1	0.619	0.06	1	0.768	-0.12	1	0.829	0.12	1	0.804	0.31	1	0.341	0.12	1	0.759	0.12	1	0.763	0.43	1	0.353
gw1.301.9.1	-0.3	1	0.493	-0.22	1	0.569	-0.03	1	0.895	-0.21	1	0.696	0.07	1	0.715	-0.4	1	0.4	-0.23	1	0.649	-0.41	1	0.353
estExt_Genewise1_v1.C_LG_XIV1732	0.18	1	0.672	0.52	1	0.117	-0.26	1	0.728	-0.18	1	0.733	-0.54	1	0.106	0.09	1	0.789	0.15	1	0.726	-0.46	1	0.353
fgenesh4_pg.C_scaffold_28000208	-0.32	1	0.472	-1.36	0.0373	0.000385	-0.33	1	0.652	0.11	1	0.808	-0.09	1	0.677	0.18	1	0.72	-0.89	1	0.0636	0.41	1	0.353
eugene3.01170053	-0.2	1	0.637	0.24	1	0.528	0.08	1	0.861	-0.28	1	0.587	0.17	1	0.605	0.03	1	0.844	0.01	1	0.865	-0.41	1	0.353
gw1.I.6678.1	-0.32	1	0.478	-0.27	1	0.471	-0.38	1	0.621	-0.45	1	0.302	-0.18	1	0.553	-0.12	1	0.77	-0.35	1	0.452	0.41	1	0.353
gw1.VIII.2124.1	0.31	1	0.489	-0.03	1	0.791	0.1	1	0.851	-0.44	1	0.327	-0.49	1	0.134	-0.12	1	0.762	-0.13	1	0.75	-0.41	1	0.354
fgenesh4_pg.C_scaffold_21176000001	-0.03	1	0.827	-0.78	1	0.0142	-0.26	1	0.707	-0.45	1	0.365	-0.23	1	0.451	-0.36	1	0.461	-0.21	1	0.646	-0.4	1	0.354
grail3.0130000201	-0.39	1	0.482	0.1	1	0.719	0.13	1	0.821	0.35	1	0.47	-0.4	1	0.382	-0.03	1	0.844	0.29	1	0.559	0.4	1	0.354
fgenesh4_pg.C_scaffold_120000088	0.4	1	0.546	0.36	1	0.455	-0.36	1	0.631	0.23	1	0.662	0.06	1	0.712	0.07	1	0.809	0.06	1	0.83	0.41	1	0.354
fgenesh4_pg.C_scaffold_336000007	-0.8	1	0.109	-0.5	1	0.161	-0.1	1	0.852	0.05	1	0.856	0.04	1	0.733	0.07	1	0.809	-0.37	1	0.436	0.42	1	0.356
gw1.X.5663.1	-0.04	1	0.825	0.12	1	0.702	0.04	1	0.89	-0.39	1	0.533	-0.04	1	0.73	-0.09	1	0.79	0.05	1	0.842	-0.44	1	0.357
fgenesh4_pg.C_LG_I002575	-0.6	1	0.123	-0.44	1	0.199	-0.45	1	0.533	1.03	0.95	0.00819	0.6	1	0.0834	-0.49	1	0.302	-0.56	1	0.248	0.42	1	0.357
eugene3.02770007	-0.8	1	0.0311	-0.6	1	0.0621	0.42	1	0.561	0.42	1	0.398	-0.05	1	0.716	-0.12	1	0.759	0.66	1	0.079	0.46	1	0.358
fgenesh1_pg.C_scaffold_294000008	-0.68	1	0.067	-0.89	1	0.00545	-0.35	1	0.623	-0.38	1	0.434	-0.36	1	0.277	-0.12	1	0.752	-0.97	1	0.0127	0.45	1	0.358
gw1.178.37.1	0.21	1	0.636	0.22	1	0.554	0.37	1	0.595	-0.29	1	0.564	-0.42	1	0.261	0.02	1	0.847	0.26	1	0.58	-0.43	1	0.359
grail3.0067011101	-0.39	1	0.367	0.38	1	0.285	-0.09	1	0.858	-0.21	1	0.692	0.77	1	0.0392	0.48	1	0.31	-0.11	1	0.772	-0.4	1	0.359
eugene3.02080011	-0.14	1	0.723	0.23	1	0.532	0.33	1	0.673	-0.13	1	0.79	0.5	1	0.129	0.43	1	0.371	0.22	1	0.666	-0.41	1	0.359
eugene3.00002101	-0.02	1	0.838	0.32	1	0.423	-0.2	1	0.777	0.4	1	0.564	-0.48	1	0.151	0.21	1	0.641	-0.04	1	0.84	-0.42	1	0.359
fgenesh4_pg.C_LG_IV001007	-0.29	1	0.514	-0.03	1	0.789	-0.12	1	0.831	0.41	1	0.593	-0.18	1	0.534	-0.18	1	0.711	-0.22	1	0.655	-0.43	1	0.36
grail3.0035020701	-0.19	1	0.666	-0.22	1	0.562	0.08	1	0.862	0.04	1	0.861	-0.07	1	0.695	-0.77	1	0.0873	-0.11	1	0.766	0.4	1	0.36
eugene3.04340001	0.26	1	0.557	0.24	1	0.55	0.27	1	0.721	-0.22	1	0.684	-0.09	1	0.663	0.18	1	0.692	0.29	1	0.563	-0.4	1	0.36
eugene3.06630006	-0.43	1	0.317	0.17	1	0.623	0.11	1	0.84	0.46	1	0.523	-0.1	1	0.659	0.53	1	0.298	0.16	1	0.714	-0.41	1	0.36
fgenesh4_pg.C_scaffold_219000014	-0.09	1	0.793	-0.56	1	0.0866	0.02	1	0.899	-0.12	1	0.794	-0.04	1	0.735	-0.24	1	0.688	-0.88	1	0.0197	0.41	1	0.36
gw1.XIX.2155.1	0.02	1	0.838	0.85	1	0.00846	-0.04	1	0.888	-0.45	1	0.306	0.19	1	0.521	0.48	1	0.316	-0.04	1	0.848	-0.4	1	0.36
eugene3.00640157	-0.43	1	0.301	-0.98	1	0.00465	-0.43	1	0.589	-0.37	1	0.436	-0.07	1	0.706	-0.07	1	0.817	-1.03	1	0.00966	0.42	1	0.36
gw1.XIII.3029.1	0.25	1	0.583	0.16	1	0.645	0.22	1	0.745	-0.39	1	0.398	0.04	1	0.729	0.02	1	0.847	0.07	1	0.813	-0.4	1	0.36
eugene3.01170028	0.05	1	0.815	0.13	1	0.688	-0.17	1	0.792	0.24	1	0.642	-0.2	1	0.559	0.07	1	0.81	-0.03	1	0.858	-0.4	1	0.36
fgenesh4_pg.C_LG_IV001162	-0.07	1	0.801	-0.64	1	0.0438	-0.52	1	0.492	0.37	1	0.429	-0.14	1	0.609	0.07	1	0.809	-0.09	1	0.802	0.47	1	0.361
eugene3.39690001	-1.93	0.00411	0.000196	-1.95	0.000328	0.000109	-0.56	1	0.468	-0.82	1	0.0354	-0.49	1	0.145	-0.49	1	0.456	-1.94	0.0328	0.00655	0.58	1	0.363
estExt_fgenesh4_pg.C_LG_V1038	-0.02	1	0.839	0.08	1	0.743	0.02	1	0.897	-0.33	1	0.526	-0.41	1	0.207	-0.37	1	0.445	-0.02	1	0.858	-0.4	1	0.363
gw1.118.222.1	0.55	1	0.185	0.19	1	0.626	-0.02	1	0.898	-0.08	1	0.834	-0.08	1	0.686	-0.03	1	0.842	-0.16	1	0.721	-0.4	1	0.363
grail3.0067000301	0.64	1	0.0925	0.41	1	0.271	0.27	1	0.697	0.54	1	0.245	1.06	1	0.0274	0.2	1	0.684	0.08	1	0.816	0.43	1	0.363
gw1.XVIII.1405.1	-0.13	1	0.738	-0.13	1	0.679	-0.41	1	0.585	0.14	1	0.782	-0.21	1	0.478	-0.05	1	0.829	0.36	1	0.504	0.44	1	0.363
estExt_Genewise1_v1.C_LG_V4944	0.23	1	0.619	0.38	1	0.392	-0.44	1	0.554	0.13	1	0.78	-0.42	1	0.208	0.26	1	0.615	0.17	1	0.699	-0.41	1	0.364
fgenesh4_pg.C_LG_IX001488	0.19	1	0.659	0.02	1	0.798	-0.22	1	0.753	-0.14	1	0.77	-0.25	1	0.457	-0.02	1	0.853	-0.52	1	0.213	0.43	1	0.364
fgenesh4_pm.C_LG_II000194	-0.22	1	0.659	-0.26	1	0.514	0.43	1	0.571	0.03	1	0.868	0.06	1	0.712	-0.14	1	0.74	0.13	1	0.752	0.4	1	0.364
estExt_fgenesh4_pm.C_LG_I1142	-0.3	1	0.496	0.42	1	0.267	-0.94	1	0.0663	0.54	1	0.191	0.53	1	0.135	-0.36	1	0.473	-0.86	1	0.0221	0.4	1	0.364
gw1.VI.472.1	0.13	1	0.745	0.03	1	0.797	0.03	1	0.896	-0.02	1	0.873	-0.72	1	0.0342	-0.13	1	0.759	-0.01	1	0.864	-0.41	1	0.364
fgenesh4_pg.C_scaffold_121000037	-0.88	1	0.0155	-1.16	0.223	0.000925	-0.37	1	0.6	-0.38	1	0.448	-0.44	1	0.184	-0.29	1	0.553	-1	1	0.011	0.4	1	0.364
gw1.3486.2.1	-0.23	1	0.611	-0.21	1	0.565	0.13	1	0.822	-0.28	1	0.586	-0.42	1	0.219	-0.03	1	0.838	0.12	1	0.766	-0.39	1	0.365
eugene3.132800001	0.15	1	0.711	0.48	1	0.224	0.4	1	0.618	0.25	1	0.718	0.04	1	0.74	-0.02	1	0.852	-0.02	1	0.861	0.41	1	0.366
estExt_fgenesh4_pm.C_LG_XVIII0355	0.24	1	0.604	0.23	1	0.525	0.09	1	0.853	-0.11	1	0.807	0.09	1	0.672	0.08	1	0.8	0.02	1	0.862	-0.43	1	0.366
gw1.I.7661.1	0.33	1	0.469	-0.36	1	0.371	0.48	1	0.555	-0.38	1	0.433	-0.19	1	0.522	-0.71	1	0.157	0.45	1	0.404	-0.39	1	0.366
estExt_fgenesh4_pg.C_LG_IV0209	0.56	1	0.146	-0.16	1	0.647	0.21	1	0.747	0.22	1	0.716	-0.27	1	0.474	-0.24	1	0.695	-0.5	1	0.226	-0.44	1	0.367
fgenesh4_pg.C_LG_IX001462	0.26	1	0.555	0.26	1	0.526	0.21	1	0.76	0.79	1	0.0442	0.11	1	0.647	0.06	1	0.819	0.02	1	0.861	0.39	1	0.368
gw1.82.180.1	-1.15	1	0.00943	-1.18	0.13	0.000674	-0.38	1	0.64	-0.67	1	0.122	-0.19	1	0.517	-0.16	1	0.71	-1.42	0.335	0.00335	0.4	1	0.368
gw1.498.29.1	-0.2	1	0.647	0.06	1	0.764	0.03	1	0.895	-0.31	1	0.544	0.22	1	0.464	-0.17	1	0.688	0.17	1	0.7	-0.39	1	0.369
gw1.14945.8.1	-1.22	1	0.0108	-1.23	0.0928	0.00058	-0.19	1	0.774	-0.64	1	0.124	-0.23	1	0.456	-0.16	1	0.718	-1.62	0.154	0.00301	0.43	1	0.369
gw1.III.1470.1	-0.06	1	0.808	0.13	1	0.689	0.12	1	0.831	-0.21	1	0.703	0.19	1	0.513	-0.23	1	0.62	0.07	1	0.81	-0.4	1	0.369
gw1.XVIII.1721.1	0.16	1	0.691	-0.84	1	0.00808	-0.24	1	0.735	-0.27	1	0.593	-0.58	1	0.107	-0.83	1	0.0541	0.24	1	0.624	-0.4	1	0.369
fgenesh4_pg.C_LG_XVI000989	-0.94	1	0.0184	-1.24	0.1	0.000598	-0.14	1	0.82	-0.38	1	0.42	-0.33	1	0.332	-0.62	1	0.18	-1.49	0.245	0.00299	0.41	1	0.37
grail3.0760000101	-0.58	1	0.171	-0.16	1	0.638	0.24	1	0.717	-0.11	1	0.807	0.16	1	0.564	0.16	1	0.708	0.19	1	0.673	-0.39	1	0.371
eugene3.00880099	-0.4	1	0.351	-0.43	1	0.238	0.03	1	0.893	-0.18	1	0.728	0.01	1	0.763	-0.02	1	0.852	-0.46	1	0.318	0.4	1	0.371
gw1.122.175.1	0.5	1	0.216	0.18	1	0.611	0.44	1	0.555	-0.17	1	0.744	-0.24	1	0.441	-0.08	1	0.811	-0.12	1	0.755	-0.44	1	0.371
gw1.XVIII.1187.1	-0.04	1	0.823	0.14	1	0.673	-0.2	1	0.775	-0.17	1	0.751	0.87	1	0.0127	-0.05	1	0.824	-0.14	1	0.754	-0.39	1	0.371
estExt_fgenesh4_pm.C_LG_VIII0382	-0.29	1	0.505	0.27	1	0.472	-0.25	1	0.708	0	1	0.884	0.19	1	0.506	0.13	1	0.758	-0.25	1	0.595	0.39	1	0.372
fgenesh4_pg.C_scaffold_233000007	-0.36	1	0.438	-0.51	1	0.185	-0.35	1	0.705	-0.08	1	0.851	-0.2	1	0.498	0.13	1	0.75	-0.37	1	0.458	0.4	1	0.372
grail3.0028003002	-0.13	1	0.73	-0.1	1	0.718	-0.17	1	0.787	-0.29	1	0.582	-0.73	1	0.0342	-0.44	1	0.349	0.01	1	0.866	-0.39	1	0.372
gw1.327.2.1	-1.04	1	0.00589	-0.97	1	0.00302	-0.54	1	0.574	-0.35	1	0.498	-0.33	1	0.307	-0.26	1	0.612	-1	1	0.0185	0.39	1	0.372
gw1.13497.2.1	-0.15	1	0.715	0.03	1	0.794	-0.12	1	0.829	-0.26	1	0.622	0.72	1	0.0345	0.05	1	0.823	-0.13	1	0.752	-0.4	1	0.372
fgenesh4_pg.C_LG_I000939	-0.3	1	0.494	-0.53	1	0.119	-0.32	1	0.657	-0.16	1	0.747	-0.02	1	0.754	-0.49	1	0.316	-0.28	1	0.571	0.39	1	0.372
eugene3.30290001	-0.45	1	0.291	-0.29	1	0.437	0.08	1	0.86	-0.44	1	0.333	-0.01	1	0.762	0.37	1	0.438	-0.04	1	0.847	-0.39	1	0.373
grail3.0033006601	0.35	1	0.435	0.05	1	0.777	-0.25	1	0.717	0.14	1	0.778	-0.31	1	0.351	0.24	1	0.607	0.15	1	0.74	0.39	1	0.373
gw1.159.58.1	-0.34	1	0.44	0	1	0.816	-0.08	1	0.87	-0.03	1	0.869	0.52	1	0.159	0.23	1	0.663	-0.1	1	0.783	-0.39	1	0.373
eugene3.00120746	-0.09	1	0.783	0.41	1	0.288	0.13	1	0.825	0.08	1	0.834	-0.35	1	0.279	0.16	1	0.712	0.16	1	0.724	-0.39	1	0.373
gw1.I.5987.1	0.04	1	0.819	-0.22	1	0.553	0.23	1	0.735	0.67	1	0.0986	-0.68	1	0.0432	-0.36	1	0.45	0.13	1	0.747	0.39	1	0.373
fgenesh4_pg.C_scaffold_86000113	0.34	1	0.465	-0.14	1	0.666	0.06	1	0.878	0.01	1	0.881	0.83	1	0.018	0.31	1	0.537	-0.48	1	0.248	-0.57	1	0.374
estExt_fgenesh4_pg.C_LG_XII1299	-0.16	1	0.707	0.44	1	0.208	0.04	1	0.887	-0.03	1	0.865	0.17	1	0.56	0.41	1	0.387	0.05	1	0.836	0.42	1	0.374
grail3.5628000101	0.86	1	0.0258	0.16	1	0.644	0.17	1	0.79	0.49	1	0.253	0.7	1	0.0453	0.03	1	0.841	0.09	1	0.789	0.39	1	0.374
fgenesh1_pg.C_scaffold_10985000001	-0.12	1	0.747	-0.4	1	0.267	0.16	1	0.82	-0.13	1	0.812	-0.4	1	0.301	0.03	1	0.838	-0.26	1	0.59	-0.39	1	0.374
eugene3.00280263	-0.04	1	0.816	-0.15	1	0.663	-0.23	1	0.742	0.41	1	0.383	0.43	1	0.188	0.07	1	0.808	0.18	1	0.696	0.39	1	0.375
grail3.0050008401	0.72	1	0.0471	-0.72	1	0.0235	-0.13	1	0.825	-0.49	1	0.291	-0.96	1	0.00748	-0.9	1	0.0403	-0.12	1	0.761	-0.39	1	0.375
gw1.VII.2982.1	0.15	1	0.707	0.34	1	0.354	-0.23	1	0.736	0	1	0.883	-0.47	1	0.15	-0.19	1	0.675	0.06	1	0.825	-0.39	1	0.375
gw1.9392.3.1	-0.71	1	0.0527	0.76	1	0.0176	0.02	1	0.899	0.46	1	0.283	-0.01	1	0.756	0.7	1	0.13	-0.08	1	0.804	0.42	1	0.375
grail3.0005007701	0.26	1	0.559	0.34	1	0.356	-0.08	1	0.864	0.14	1	0.772	-0.08	1	0.679	-0.18	1	0.68	-0.07	1	0.82	-0.39	1	0.375
fgenesh1_pm.C_LG_XVII000038	-0.19	1	0.661	-0.72	1	0.022	-0.14	1	0.82	-0.26	1	0.626	0.11	1	0.658	-0.13	1	0.746	-0.56	1	0.201	0.41	1	0.375
eugene3.00131057	-0.03	1	0.827	-0.19	1	0.596	-0.08	1	0.863	-0.16	1	0.76	1.02	0.95	0.00442	0.21	1	0.67	-0.25	1	0.616	-0.39	1	0.375
fgenesh1_pg.C_scaffold_2730000001	-0.14	1	0.72	0.02	1	0.801	0.06	1	0.874	-0.24	1	0.66	0.07	1	0.703	-0.1	1	0.782	0.01	1	0.866	0.39	1	0.375
eugene3.63990002	-0.16	1	0.692	-0.01	1	0.804	0.01	1	0.905	-0.33	1	0.513	-0.05	1	0.725	-0.06	1	0.813	0.02	1	0.861	-0.38	1	0.375
fgenesh4_pg.C_LG_V001651	0.36	1	0.41	0.22	1	0.544	0.04	1	0.886	0.28	1	0.582	-0.87	1	0.0123	0.23	1	0.628	0.13	1	0.754	0.39	1	0.375
gw1.2111.2.1	0.24	1	0.59	0.11	1	0.707	0.2	1	0.756	-0.15	1	0.758	-0.03	1	0.742	0	1	0.861	0.13	1	0.743	-0.39	1	0.375
gw1.XI.829.1	0.01	1	0.84	-0.18	1	0.604	-0.12	1	0.842	-0.17	1	0.744	-0.32	1	0.322	0.03	1	0.841	0.01	1	0.863	0.38	1	0.376
eugene3.00150996	-0.01	1	0.845	1.02	0.674	0.00195	-0.17	1	0.792	0.29	1	0.625	0.13	1	0.626	-0.21	1	0.64	0.49	1	0.377	0.39	1	0.376
grail3.0075003701	-0.4	1	0.366	-0.06	1	0.767	-0.11	1	0.837	-0.27	1	0.597	0.07	1	0.701	0.14	1	0.736	0.23	1	0.626	-0.4	1	0.376
fgenesh4_pg.C_LG_II002631	-0.81	1	0.0251	-0.9	1	0.00862	-0.22	1	0.747	-0.6	1	0.153	-0.04	1	0.731	-0.65	1	0.154	-1.24	1	0.00652	0.39	1	0.376
eugene3.03090004	0.15	1	0.7	-0.12	1	0.694	0.04	1	0.888	-0.49	1	0.262	-0.55	1	0.121	-0.01	1	0.859	-0.05	1	0.831	-0.39	1	0.376
grail3.0022003201	0.13	1	0.739	0.11	1	0.704	0.25	1	0.712	-0.02	1	0.871	-0.45	1	0.171	-0.4	1	0.409	0.13	1	0.758	-0.39	1	0.376
gw1.XIX.2465.1	-0.03	1	0.823	-0.06	1	0.767	-0.27	1	0.699	0.04	1	0.862	-0.53	1	0.118	-0.2	1	0.658	0.17	1	0.706	-0.38	1	0.376
gw1.82.89.1	-0.23	1	0.602	0.24	1	0.524	0.36	1	0.617	-0.21	1	0.696	0.03	1	0.745	0.16	1	0.702	0.11	1	0.766	-0.4	1	0.376
gw1.210.55.1	-0.44	1	0.287	-0.39	1	0.275	0.23	1	0.736	0.13	1	0.783	0.14	1	0.592	-0.26	1	0.587	0.14	1	0.741	0.42	1	0.376
grail3.1805000101	0.37	1	0.393	0.06	1	0.758	0.02	1	0.898	-0.13	1	0.788	-0.85	1	0.0186	-0.27	1	0.562	-0.11	1	0.768	-0.39	1	0.377
eugene3.00030826	-0.49	1	0.433	-0.03	1	0.797	-0.25	1	0.792	0.8	1	0.0374	-0.02	1	0.749	0.31	1	0.54	0.1	1	0.8	-0.38	1	0.377
gw1.I.6094.1	0.22	1	0.636	0.04	1	0.785	0.73	1	0.193	-0.29	1	0.562	-0.4	1	0.234	-0.09	1	0.792	-0.03	1	0.849	-0.38	1	0.378
grail3.0009024801	-1.29	0.792	0.00406	-1.39	0.125	0.000659	-0.65	1	0.314	-0.63	1	0.155	-0.15	1	0.577	-0.3	1	0.558	-1.61	0.435	0.00325	0.44	1	0.378
gw1.477.12.1	-0.06	1	0.817	-0.52	1	0.118	0.09	1	0.854	0.36	1	0.489	-0.56	1	0.105	-0.51	1	0.283	0.39	1	0.441	0.38	1	0.378
fgenesh1_pg.C_scaffold_64000150	-0.45	1	0.3	-0.58	1	0.105	-0.18	1	0.821	-0.34	1	0.503	-0.2	1	0.499	-0.21	1	0.65	-1.07	1	0.0088	0.38	1	0.378
gw1.337.118.1	-0.39	1	0.356	-0.29	1	0.439	-0.13	1	0.824	0.02	1	0.875	-0.1	1	0.654	0.05	1	0.826	0.18	1	0.697	0.4	1	0.378
fgenesh4_pg.C_scaffold_4355000001	-0.44	1	0.286	-0.46	1	0.238	-0.09	1	0.861	-0.13	1	0.794	-0.47	1	0.158	-0.25	1	0.63	-0.87	1	0.0424	0.39	1	0.378
eugene3.14770002	-0.17	1	0.686	-0.05	1	0.776	0.15	1	0.815	0.42	1	0.368	0.24	1	0.443	0.17	1	0.693	0.31	1	0.593	0.38	1	0.379
gw1.XII.67.1	0.07	1	0.791	-0.22	1	0.595	-0.09	1	0.855	-0.04	1	0.86	-0.22	1	0.465	-0.18	1	0.688	0.01	1	0.866	-0.42	1	0.379
gw1.XVI.673.1	0.16	1	0.691	-0.08	1	0.744	-0.16	1	0.797	-0.26	1	0.629	-0.08	1	0.687	-0.26	1	0.577	-0.09	1	0.796	-0.38	1	0.379
gw1.178.54.1	-1	1	0.00754	-0.88	1	0.00599	-0.39	1	0.581	-0.76	1	0.0493	-0.09	1	0.669	-0.14	1	0.725	-1.3	1	0.00656	0.39	1	0.379
gw1.86.383.1	-0.13	1	0.754	-0.25	1	0.509	0.05	1	0.878	-0.25	1	0.642	-0.12	1	0.631	-0.01	1	0.858	-0.03	1	0.855	-0.39	1	0.379
fgenesh4_pm.C_LG_II000702	0.34	1	0.445	0.16	1	0.633	0.16	1	0.8	0.11	1	0.812	0.06	1	0.712	0.09	1	0.789	0.36	1	0.456	-0.38	1	0.379
gw1.II.1731.1	-0.28	1	0.528	-0.18	1	0.616	0.04	1	0.884	-0.29	1	0.564	0.36	1	0.27	-0.21	1	0.645	0.1	1	0.785	-0.38	1	0.379
fgenesh4_pg.C_scaffold_822000001	-0.66	1	0.0857	-0.96	1	0.0033	-0.41	1	0.569	-0.44	1	0.318	-0.28	1	0.37	-0.29	1	0.542	-0.83	1	0.0403	0.39	1	0.379
gw1.X.2055.1	0.13	1	0.736	0.38	1	0.31	-0.28	1	0.692	-0.15	1	0.761	-0.18	1	0.532	-0.04	1	0.837	0.05	1	0.84	-0.38	1	0.379
gw1.XVI.3943.1	-0.21	1	0.632	-0.43	1	0.225	0.05	1	0.879	-0.57	1	0.156	-0.01	1	0.757	-0.22	1	0.629	0.22	1	0.632	-0.38	1	0.379
grail3.0023018201	0.23	1	0.636	-0.25	1	0.504	0.06	1	0.873	-0.38	1	0.429	-0.42	1	0.204	-0.32	1	0.518	-0.11	1	0.774	-0.38	1	0.379
gw1.XIV.210.1	-0.82	1	0.0318	-0.77	1	0.0762	-0.48	1	0.517	-0.61	1	0.129	-0.12	1	0.628	-0.33	1	0.521	-0.22	1	0.671	0.79	1	0.379
estExt_fgenesh4_pg.C_LG_VII0518	-0.01	1	0.84	-0.44	1	0.199	0.01	1	0.901	0.47	1	0.276	0.25	1	0.413	-0.31	1	0.519	0.3	1	0.523	0.38	1	0.379
gw1.VIII.2697.1	-0.18	1	0.673	0.48	1	0.149	0.4	1	0.571	0.45	1	0.331	0.36	1	0.281	0.44	1	0.369	-0.14	1	0.738	0.38	1	0.379
grail3.0014034801	0.67	1	0.0891	-0.28	1	0.475	0.1	1	0.853	0.67	1	0.168	0.83	1	0.0168	0.05	1	0.821	0.26	1	0.651	0.38	1	0.379
eugene3.00140370	0.15	1	0.705	0.34	1	0.347	0.13	1	0.821	0.48	1	0.27	0.29	1	0.354	0.12	1	0.757	0.2	1	0.669	0.38	1	0.379
gw1.XIII.3037.1	-0.61	1	0.141	-1.32	0.152	0.000729	-0.39	1	0.604	-0.63	1	0.123	-0.45	1	0.195	-0.41	1	0.411	-1.18	1	0.00536	0.38	1	0.379
gw1.III.589.1	-0.26	1	0.609	0.43	1	0.307	-0.18	1	0.777	0.11	1	0.807	0.73	1	0.0371	0.31	1	0.549	-0.23	1	0.648	-0.38	1	0.38
fgenesh4_pg.C_LG_XV000216	0.17	1	0.693	-0.71	1	0.0279	0.13	1	0.824	-0.08	1	0.83	0.12	1	0.623	-0.12	1	0.754	-0.54	1	0.183	0.38	1	0.38
gw1.III.1925.1	0.3	1	0.5	0.14	1	0.678	-0.09	1	0.856	-0.39	1	0.4	-0.14	1	0.591	0.36	1	0.452	-0.03	1	0.85	-0.38	1	0.381
fgenesh4_pg.C_scaffold_6159000001	0.38	1	0.369	0.98	1	0.00266	0.2	1	0.76	0.3	1	0.56	0.37	1	0.259	0.57	1	0.243	-0.17	1	0.698	0.4	1	0.381
grail3.0036028601	0.79	1	0.0392	0.45	1	0.204	0.61	1	0.365	0.2	1	0.726	1.22	0.165	0.00132	0.45	1	0.429	0.1	1	0.787	-0.38	1	0.381
fgenesh1_pg.C_scaffold_5920000001	-0.33	1	0.481	-0.43	1	0.231	-0.45	1	0.531	-0.16	1	0.768	-0.11	1	0.662	0.09	1	0.792	-0.79	1	0.117	0.4	1	0.381
gw1.I.9353.1	0.09	1	0.775	0.09	1	0.726	-0.16	1	0.794	0.14	1	0.769	0.17	1	0.552	0.01	1	0.856	-0.2	1	0.667	0.4	1	0.382
eugene3.00110167	0.42	1	0.364	-0.02	1	0.805	0.05	1	0.881	0.26	1	0.712	-0.04	1	0.731	0.03	1	0.841	0.28	1	0.556	-0.38	1	0.382
estExt_Genewise1_v1.C_LG_VIII1881	0.01	1	0.845	0.46	1	0.197	-0.2	1	0.76	-0.33	1	0.495	-0.66	1	0.0654	0.28	1	0.562	0.17	1	0.696	-0.38	1	0.382
gw1.4362.1.1	-0.83	1	0.0229	-1.13	0.274	0.00104	-0.41	1	0.584	-0.75	1	0.0534	-0.26	1	0.441	-0.52	1	0.268	-1.5	0.355	0.00322	0.51	1	0.382
fgenesh1_pm.C_scaffold_249000003	-0.73	1	0.0422	-0.89	1	0.00499	-0.62	1	0.301	-0.49	1	0.283	-0.29	1	0.379	-0.45	1	0.388	-0.87	1	0.0236	0.41	1	0.382
gw1.XV.1475.1	0.22	1	0.615	0.24	1	0.519	0.15	1	0.806	0.03	1	0.866	-0.07	1	0.693	0.4	1	0.401	0.3	1	0.529	-0.38	1	0.382
gw1.XIX.228.1	-0.42	1	0.368	0	1	0.815	0.02	1	0.899	-0.32	1	0.513	0.75	1	0.0352	0.64	1	0.423	-0.18	1	0.696	-0.39	1	0.382
gw1.IV.3981.1	0.39	1	0.367	-0.63	1	0.0674	0.16	1	0.796	-0.34	1	0.485	-0.81	1	0.019	-0.62	1	0.175	0.35	1	0.45	-0.38	1	0.382
grail3.0006039501	0.08	1	0.786	0.84	1	0.00781	0	1	0.905	0.33	1	0.506	0.07	1	0.704	-0.61	1	0.196	0.38	1	0.436	0.41	1	0.383
eugene3.01330012	0.11	1	0.755	1	1	0.00293	-0.34	1	0.632	-0.21	1	0.696	-0.26	1	0.414	0.51	1	0.276	0.26	1	0.636	0.38	1	0.383
grail3.0005006601	0.18	1	0.67	-0.16	1	0.645	0.13	1	0.822	0.1	1	0.814	-0.74	1	0.047	0.02	1	0.852	-0.09	1	0.792	-0.37	1	0.383
eugene3.01690003	-1.11	1	0.00602	-0.97	1	0.00292	-0.38	1	0.594	-0.73	1	0.0594	-0.58	1	0.103	-0.58	1	0.229	-1.32	1	0.0045	0.37	1	0.383
gw1.28.781.1	-0.26	1	0.557	-0.06	1	0.76	0.12	1	0.83	-0.12	1	0.798	-0.07	1	0.701	0.29	1	0.549	0.04	1	0.846	-0.39	1	0.383
fgenesh1_pg.C_scaffold_7174000001	-0.16	1	0.694	-0.15	1	0.653	0.07	1	0.871	-0.39	1	0.41	-0.48	1	0.21	-0.22	1	0.651	-0.45	1	0.331	-0.38	1	0.384
grail3.0023029601	-0.21	1	0.635	0.9	1	0.0145	0.45	1	0.541	0.21	1	0.68	-0.12	1	0.643	0.92	1	0.0461	0.27	1	0.576	0.44	1	0.384
fgenesh4_pg.C_LG_XVI000922	-0.84	1	0.0211	-1.28	0.0554	0.000447	-0.35	1	0.623	-0.53	1	0.238	-0.3	1	0.342	-0.49	1	0.301	-1.28	0.782	0.00401	0.37	1	0.384
fgenesh4_pg.C_scaffold_18279000001	0.05	1	0.812	0.16	1	0.637	0.35	1	0.647	-0.02	1	0.871	-0.23	1	0.562	-0.02	1	0.854	0	1	0.87	-0.89	1	0.384
eugene3.00141542	-0.59	1	0.184	-0.92	1	0.00409	-0.41	1	0.562	-0.26	1	0.633	-0.19	1	0.524	0.16	1	0.731	-0.87	1	0.022	0.42	1	0.385
estExt_Genewise1_v1.C_LG_I1253	0.5	1	0.213	-0.22	1	0.546	0.16	1	0.805	-0.27	1	0.607	-0.34	1	0.288	-0.29	1	0.553	-0.16	1	0.718	-0.37	1	0.385
eugene3.04230001	0.27	1	0.661	-0.51	1	0.143	-0.28	1	0.716	-0.12	1	0.807	-0.04	1	0.745	-1.14	0.502	0.00964	0.14	1	0.843	0.39	1	0.385
fgenesh4_pm.C_LG_XII000414	0.36	1	0.432	0.42	1	0.229	0.19	1	0.771	-0.08	1	0.83	-0.06	1	0.725	0.1	1	0.807	-0.28	1	0.637	-0.4	1	0.386
grail3.0054013701	0.43	1	0.497	1.19	0.179	0.000801	-0.1	1	0.844	0.14	1	0.811	0.01	1	0.761	-0.63	1	0.17	0.51	1	0.402	-0.45	1	0.386
grail3.0120000201	-0.46	1	0.428	-0.21	1	0.577	-0.04	1	0.894	0.37	1	0.461	-0.46	1	0.167	0.08	1	0.799	0.51	1	0.212	0.51	1	0.386
estExt_Genewise1_v1.C_LG_XII0988	-0.05	1	0.812	0.3	1	0.423	0.11	1	0.838	0.18	1	0.722	-0.14	1	0.603	0.24	1	0.623	0.12	1	0.762	-0.37	1	0.386
grail3.0094007501	-0.62	1	0.0953	-1.07	0.515	0.00161	-0.16	1	0.814	-0.3	1	0.571	-0.06	1	0.702	-0.27	1	0.58	-0.92	1	0.0159	0.37	1	0.386
fgenesh4_pg.C_LG_II002628	-0.9	1	0.0137	-1.16	0.224	0.000925	-0.19	1	0.77	-0.45	1	0.334	-0.4	1	0.215	-0.24	1	0.627	-1.18	1	0.00491	0.37	1	0.386
gw1.III.2313.1	-0.84	1	0.0242	-1.26	0.412	0.00138	-0.25	1	0.708	-0.41	1	0.371	-0.47	1	0.17	-0.13	1	0.762	-1.09	1	0.00731	0.4	1	0.386
estExt_fgenesh4_pm.C_LG_XV0037	-0.19	1	0.662	0.01	1	0.812	-0.29	1	0.684	0.01	1	0.88	-0.81	1	0.0217	-0.18	1	0.686	-0.06	1	0.823	0.37	1	0.386
gw1.X.3688.1	0.21	1	0.625	0.02	1	0.803	0.39	1	0.582	-0.3	1	0.55	-0.07	1	0.699	-0.1	1	0.779	0.35	1	0.445	-0.37	1	0.386
eugene3.01700029	-0.34	1	0.519	-0.42	1	0.222	0	1	0.906	-0.28	1	0.578	0.05	1	0.726	0.1	1	0.773	-0.19	1	0.684	-0.39	1	0.386
estExt_fgenesh4_pg.C_LG_IX0365	0.21	1	0.626	-0.03	1	0.795	0.26	1	0.705	-0.86	1	0.0321	0.15	1	0.576	-0.22	1	0.629	0.11	1	0.792	-0.37	1	0.386
gw1.X.3496.1	-0.36	1	0.432	0.12	1	0.697	-0.44	1	0.553	0.08	1	0.827	0.31	1	0.325	-0.18	1	0.682	-0.6	1	0.128	0.37	1	0.386
grail3.0125003201	0.25	1	0.59	-0.11	1	0.707	0.98	1	0.193	-0.52	1	0.233	-0.02	1	0.759	0.08	1	0.818	-0.17	1	0.748	-0.55	1	0.386
gw1.3833.2.1	-0.02	1	0.839	-0.18	1	0.642	0.15	1	0.813	-0.03	1	0.867	-0.13	1	0.606	-0.03	1	0.844	-0.08	1	0.818	0.37	1	0.386
eugene3.45710001	-0.45	1	0.274	-0.74	1	0.0211	-0.51	1	0.492	-0.12	1	0.796	-0.25	1	0.442	-0.22	1	0.629	-0.85	1	0.0428	0.37	1	0.386
fgenesh1_pg.C_LG_XIII000958	-0.72	1	0.0686	-0.74	1	0.0185	-0.23	1	0.761	-0.33	1	0.518	0.04	1	0.738	-0.42	1	0.392	-0.96	1	0.0204	0.42	1	0.386
gw1.88.75.1	0.08	1	0.786	-0.2	1	0.58	0.23	1	0.738	-0.38	1	0.427	0.31	1	0.331	0.2	1	0.653	-0.2	1	0.672	-0.38	1	0.387
gw1.XVII.273.1	0.02	1	0.84	-0.36	1	0.389	0.1	1	0.848	-0.3	1	0.608	-0.83	1	0.0164	-0.32	1	0.518	0.41	1	0.416	-0.36	1	0.387
gw1.IX.162.1	0.34	1	0.492	0.23	1	0.529	-0.28	1	0.698	0.24	1	0.678	-0.05	1	0.717	-0.06	1	0.816	0.08	1	0.804	0.38	1	0.387
gw1.I.2639.1	-0.17	1	0.69	-0.29	1	0.505	0.03	1	0.895	-0.08	1	0.838	0.23	1	0.458	-0.28	1	0.653	0.3	1	0.531	-0.37	1	0.387
estExt_fgenesh4_pm.C_LG_I1072	0.02	1	0.835	-0.23	1	0.542	0.01	1	0.903	0.04	1	0.858	-0.01	1	0.761	-0.01	1	0.858	-0.03	1	0.851	-0.4	1	0.387
grail3.0140007501	0.01	1	0.845	-0.14	1	0.664	-0.21	1	0.754	-0.11	1	0.81	0.25	1	0.435	0.02	1	0.845	-0.42	1	0.335	0.38	1	0.387
estExt_fgenesh4_pg.C_LG_XV0138	0.03	1	0.829	-0.02	1	0.804	0	1	0.906	0.64	1	0.122	-0.58	1	0.0827	-0.04	1	0.836	0.2	1	0.673	0.39	1	0.387
estExt_Genewise1_v1.C_LG_IV2709	0	1	0.846	0.24	1	0.545	0.45	1	0.533	0.24	1	0.648	0.15	1	0.635	0.28	1	0.552	0.29	1	0.539	0.36	1	0.387
eugene3.01180035	0.02	1	0.837	0.19	1	0.614	-0.06	1	0.877	-0.1	1	0.818	-0.33	1	0.304	-0.07	1	0.81	-0.1	1	0.782	-0.39	1	0.388
estExt_Genewise1_v1.C_LG_XIV0250	-0.14	1	0.726	0.21	1	0.566	0.17	1	0.798	-0.11	1	0.806	-0.09	1	0.668	-0.11	1	0.775	-0.03	1	0.855	0.39	1	0.388
estExt_fgenesh4_pg.C_LG_V1137	-0.5	1	0.235	0.68	1	0.033	0.22	1	0.746	0.02	1	0.871	-0.22	1	0.467	0.2	1	0.65	0.28	1	0.556	-0.37	1	0.388
gw1.20946.1.1	-1.25	0.271	0.00213	-1.67	0.501	0.00158	-0.28	1	0.709	-0.69	1	0.0744	-0.67	1	0.0624	-0.19	1	0.669	-2.4	0.0609	0.00553	0.5	1	0.388
estExt_fgenesh4_pg.C_LG_III0321	-0.05	1	0.815	0.3	1	0.419	0.4	1	0.576	0.17	1	0.739	-0.33	1	0.302	0.25	1	0.662	0.35	1	0.519	-0.37	1	0.388
fgenesh4_pg.C_scaffold_208000014	0.4	1	0.349	0.57	1	0.0818	0.02	1	0.899	-0.56	1	0.171	0.52	1	0.129	0.41	1	0.441	-0.07	1	0.81	-0.36	1	0.388
estExt_fgenesh4_pg.C_570018	0.07	1	0.801	0.39	1	0.29	-0.26	1	0.718	-0.49	1	0.253	-0.01	1	0.761	0.46	1	0.335	-0.21	1	0.661	-0.37	1	0.389
eugene3.00180991	-0.29	1	0.519	0.35	1	0.35	-0.02	1	0.899	-0.53	1	0.203	-0.36	1	0.267	0.16	1	0.716	0.15	1	0.73	-0.38	1	0.389
grail3.0011026401	-0.45	1	0.297	-0.23	1	0.533	-0.36	1	0.612	0.29	1	0.564	-0.05	1	0.718	-0.27	1	0.568	-0.08	1	0.799	0.36	1	0.389
fgenesh1_pg.C_LG_III000038	-0.51	1	0.316	-0.78	1	0.0135	-0.71	1	0.229	-0.43	1	0.436	-0.4	1	0.224	-0.26	1	0.578	-0.87	1	0.0204	0.37	1	0.389
fgenesh4_pg.C_scaffold_394000004	0.23	1	0.601	0.07	1	0.761	0.5	1	0.531	-0.04	1	0.865	0	1	0.766	-0.16	1	0.734	-0.15	1	0.722	0.36	1	0.389
gw1.28.1185.1	-0.42	1	0.329	-0.26	1	0.479	0.21	1	0.755	-0.42	1	0.386	-0.07	1	0.693	-0.1	1	0.796	0.29	1	0.555	-0.39	1	0.39
fgenesh4_pg.C_LG_XVIII000250	-0.01	1	0.845	-0.03	1	0.795	0.1	1	0.851	-0.08	1	0.826	-0.01	1	0.762	-0.27	1	0.571	0.17	1	0.727	-0.36	1	0.39
grail3.1043000101	-0.17	1	0.685	-0.02	1	0.803	0.04	1	0.886	0.12	1	0.798	-0.22	1	0.487	0.22	1	0.65	-0.03	1	0.852	-0.37	1	0.39
eugene3.00012898	-0.15	1	0.709	0.09	1	0.729	0.34	1	0.632	0.35	1	0.494	0.32	1	0.314	-0.19	1	0.695	0.31	1	0.524	0.38	1	0.39
estExt_fgenesh4_pg.C_LG_XIX0667	0.31	1	0.486	0.11	1	0.706	-0.82	1	0.122	-0.35	1	0.473	-0.77	1	0.0246	0.07	1	0.812	-0.36	1	0.478	-0.37	1	0.39
gw1.VII.2542.1	-0.94	1	0.0576	-0.93	1	0.00358	-0.24	1	0.741	-0.54	1	0.193	-0.49	1	0.136	-0.09	1	0.787	-1.3	0.637	0.00368	0.36	1	0.39
gw1.18606.1.1	-0.47	1	0.245	-0.33	1	0.372	-0.29	1	0.693	-0.05	1	0.858	-0.32	1	0.327	0.06	1	0.813	-0.36	1	0.476	0.38	1	0.391
gw1.167.51.1	0.57	1	0.29	0.11	1	0.706	0.1	1	0.853	-0.14	1	0.783	0.34	1	0.425	0.9	1	0.0403	-0.18	1	0.726	-0.36	1	0.391
gw1.XI.2717.1	-0.39	1	0.366	0.04	1	0.789	0.12	1	0.83	-0.09	1	0.824	-0.11	1	0.643	0.25	1	0.606	0.21	1	0.648	-0.37	1	0.392
fgenesh4_pg.C_scaffold_1988000001	-0.6	1	0.136	0.21	1	0.599	-0.52	1	0.491	-0.35	1	0.476	0.81	1	0.0197	0.94	1	0.0317	-0.56	1	0.235	-0.4	1	0.392
gw1.786.7.1	-1.39	0.408	0.00272	-1.44	0.0182	0.00028	-0.47	1	0.568	-0.78	1	0.0454	0.01	1	0.762	-0.34	1	0.515	-1.82	0.0962	0.00344	0.44	1	0.392
gw1.17434.1.1	-0.23	1	0.612	-0.14	1	0.666	0.06	1	0.876	-0.15	1	0.767	0.4	1	0.239	0.21	1	0.64	-0.19	1	0.674	-0.36	1	0.392
gw1.XVI.2993.1	-0.73	1	0.435	-1.09	0.405	0.00137	-0.19	1	0.774	-0.34	1	0.545	0.13	1	0.678	-0.61	1	0.187	-0.91	1	0.0179	0.36	1	0.392
eugene3.00060153	-0.46	1	0.355	-0.38	1	0.315	-0.34	1	0.769	-0.71	1	0.0643	-0.15	1	0.63	0.49	1	0.302	0.01	1	0.864	0.67	1	0.392
fgenesh4_pg.C_LG_V000826	-1.21	0.382	0.0026	-0.95	1	0.0032	-0.53	1	0.469	-0.52	1	0.324	-0.29	1	0.353	-0.64	1	0.162	-1.51	0.217	0.00285	0.38	1	0.393
estExt_Genewise1_v1.C_LG_XVIII2926	0.23	1	0.594	-0.2	1	0.588	-0.05	1	0.881	-0.44	1	0.351	-0.73	1	0.0413	0.01	1	0.859	-0.17	1	0.706	-0.36	1	0.393
gw1.66.823.1	-0.46	1	0.275	-0.64	1	0.0451	-0.25	1	0.717	-0.42	1	0.373	-0.15	1	0.576	0.05	1	0.826	-0.51	1	0.369	-0.37	1	0.393
grail3.0001042602	0.48	1	0.254	-0.07	1	0.751	0.32	1	0.657	-0.16	1	0.75	-0.32	1	0.325	-0.01	1	0.855	-0.1	1	0.79	-0.37	1	0.393
eugene3.00131178	0.09	1	0.775	-0.17	1	0.633	-0.05	1	0.882	0.41	1	0.406	-0.02	1	0.749	-0.12	1	0.758	-0.23	1	0.631	-0.39	1	0.395
fgenesh1_pg.C_LG_I001314	-0.69	1	0.0553	-0.85	1	0.00682	-0.24	1	0.732	-0.6	1	0.135	0.1	1	0.662	-0.33	1	0.503	-0.88	1	0.0236	0.36	1	0.396
eugene3.01560022	-0.96	1	0.0396	-0.97	1	0.00738	-0.74	1	0.415	-0.72	1	0.161	-0.35	1	0.293	-0.18	1	0.683	-1.22	1	0.00537	0.36	1	0.396
gw1.XV.754.1	-0.26	1	0.561	-0.72	1	0.0222	0.02	1	0.898	-0.09	1	0.84	-0.15	1	0.6	-0.3	1	0.538	-1.1	1	0.00859	0.38	1	0.397
gw1.IV.4462.1	-0.78	1	0.0384	-1.36	0.0277	0.00033	-0.08	1	0.863	-0.49	1	0.271	-0.19	1	0.535	-0.28	1	0.557	-1.25	0.985	0.00432	0.37	1	0.397
fgenesh4_pg.C_LG_XV000315	-0.65	1	0.0867	-1.23	0.172	0.000774	-0.18	1	0.795	-0.54	1	0.191	-0.38	1	0.257	-0.32	1	0.519	-1.15	1	0.00764	0.37	1	0.397
gw1.87.40.1	0.14	1	0.725	0.13	1	0.687	0.32	1	0.653	0.04	1	0.859	0.12	1	0.62	0.08	1	0.799	-0.07	1	0.81	-0.36	1	0.397
gw1.V.4549.1	-0.01	1	0.845	-0.61	1	0.0629	0.06	1	0.877	-0.32	1	0.514	-0.06	1	0.711	-0.39	1	0.427	-0.31	1	0.56	0.36	1	0.397
gw1.277.2.1	-0.29	1	0.507	-0.1	1	0.721	0.26	1	0.707	0.53	1	0.211	-0.45	1	0.181	-0.27	1	0.572	0.45	1	0.291	0.36	1	0.397
grail3.0020031501	-0.19	1	0.658	-0.43	1	0.21	-0.24	1	0.734	0	1	0.881	-0.41	1	0.209	-0.8	1	0.0664	0.14	1	0.738	0.37	1	0.397
fgenesh1_pg.C_scaffold_119000021	-0.12	1	0.75	-0.65	1	0.0435	-0.07	1	0.867	-0.19	1	0.75	-0.11	1	0.638	-0.03	1	0.843	-0.73	1	0.0536	0.36	1	0.397
fgenesh4_pg.C_LG_XI000709	-0.12	1	0.738	0.29	1	0.442	0.09	1	0.857	0	1	0.883	-0.21	1	0.482	-0.02	1	0.847	-0.11	1	0.771	0.36	1	0.397
eugene3.00012843	-0.46	1	0.305	-0.63	1	0.0497	-0.51	1	0.491	-0.05	1	0.857	0.33	1	0.302	-1.36	0.113	0.00391	-0.21	1	0.706	0.4	1	0.397
grail3.0024017901	-0.11	1	0.784	0.05	1	0.779	0.01	1	0.904	0.15	1	0.804	-0.24	1	0.529	0.02	1	0.85	-0.23	1	0.64	-0.38	1	0.397
eugene3.01660038	-0.12	1	0.751	-0.41	1	0.238	-0.15	1	0.822	0.22	1	0.669	-0.29	1	0.36	-0.5	1	0.283	-0.06	1	0.837	-0.38	1	0.397
eugene3.00061855	-0.36	1	0.411	0.36	1	0.313	-0.16	1	0.795	0.05	1	0.853	-0.69	1	0.042	-0.26	1	0.598	-0.15	1	0.754	-0.36	1	0.398
fgenesh4_pg.C_scaffold_135000030	0.06	1	0.802	0.66	1	0.0432	0.07	1	0.87	-0.03	1	0.866	-0.13	1	0.608	0.39	1	0.438	0.01	1	0.867	-0.43	1	0.398
estExt_Genewise1_v1.C_LG_II0811	-0.12	1	0.764	0.5	1	0.131	0.09	1	0.858	-0.4	1	0.394	0.29	1	0.367	0.2	1	0.654	0.35	1	0.447	-0.38	1	0.398
eugene3.00400279	0.5	1	0.213	0.07	1	0.753	0.19	1	0.79	-0.09	1	0.822	-0.35	1	0.327	0	1	0.861	-0.26	1	0.677	0.36	1	0.398
gw1.2958.7.1	0.28	1	0.52	0.21	1	0.565	-0.16	1	0.801	0.3	1	0.554	-0.37	1	0.262	-0.16	1	0.702	-0.02	1	0.861	-0.36	1	0.398
gw1.XIII.3028.1	0.26	1	0.564	0.11	1	0.706	0.27	1	0.697	-0.13	1	0.784	0.02	1	0.753	0.16	1	0.701	0.15	1	0.728	-0.35	1	0.398
gw1.VIII.1707.1	-0.66	1	0.0789	-0.66	1	0.0466	-0.45	1	0.576	-0.42	1	0.378	-0.12	1	0.633	-0.17	1	0.702	-0.95	1	0.0136	0.36	1	0.398
grail3.0015035301	0.72	1	0.0486	0.07	1	0.747	0.14	1	0.818	-0.91	1	0.0224	-0.23	1	0.455	-0.12	1	0.763	0.11	1	0.773	-0.36	1	0.398
gw1.VIII.1153.1	0.37	1	0.425	1.11	0.289	0.00107	-0.18	1	0.79	0.51	1	0.277	-0.02	1	0.748	1.04	1	0.015	0.24	1	0.715	0.51	1	0.399
estExt_fgenesh4_pg.C_LG_II0511	-0.13	1	0.735	0.49	1	0.145	0.14	1	0.817	0.33	1	0.516	0.06	1	0.709	0.47	1	0.355	0.28	1	0.613	0.35	1	0.4
estExt_Genewise1_v1.C_1580042	0.65	1	0.0738	0.59	1	0.0649	0.36	1	0.609	0.23	1	0.653	-0.24	1	0.434	0.34	1	0.486	0.31	1	0.514	-0.35	1	0.4
grail3.1101000101	-0.1	1	0.771	-0.46	1	0.201	0.06	1	0.874	-0.19	1	0.708	0.05	1	0.725	-0.3	1	0.563	-0.32	1	0.482	0.36	1	0.401
eugene3.01070006	-0.31	1	0.551	0.12	1	0.696	0.35	1	0.647	0.1	1	0.814	0.13	1	0.607	0.06	1	0.815	0.07	1	0.818	-0.43	1	0.402
gw1.184.69.1	-0.09	1	0.78	0.41	1	0.266	0.19	1	0.775	0.26	1	0.615	-0.31	1	0.329	0.22	1	0.644	0.21	1	0.657	-0.36	1	0.403
gw1.XI.2728.1	-0.54	1	0.165	-0.99	0.929	0.00246	-0.14	1	0.814	-0.35	1	0.468	-0.32	1	0.316	-0.13	1	0.736	-1.24	0.99	0.00432	0.35	1	0.403
eugene3.186420001	-0.67	1	0.0634	-0.41	1	0.243	0.19	1	0.774	-0.21	1	0.687	-0.06	1	0.703	-0.01	1	0.857	0.22	1	0.641	-0.37	1	0.403
grail3.10847000101	0.75	1	0.0384	0.16	1	0.642	-0.14	1	0.822	-0.58	1	0.155	0.28	1	0.371	0.36	1	0.469	-0.17	1	0.696	-0.38	1	0.403
fgenesh4_pg.C_scaffold_438000001	-0.13	1	0.732	-0.27	1	0.473	-0.08	1	0.862	-0.47	1	0.271	0.1	1	0.648	0.01	1	0.858	-0.32	1	0.49	0.35	1	0.403
eugene3.01620021	-0.95	1	0.0103	-0.93	1	0.00485	-0.33	1	0.638	-0.4	1	0.44	-0.19	1	0.519	-0.27	1	0.573	-1.25	1	0.0123	0.36	1	0.403
gw1.252.5.1	-0.79	1	0.0351	-0.93	1	0.0177	-0.2	1	0.765	-0.59	1	0.145	-0.01	1	0.757	-0.54	1	0.247	-1.01	1	0.0101	0.36	1	0.403
eugene3.03760007	-0.04	1	0.823	-0.18	1	0.606	0.08	1	0.862	-0.34	1	0.485	-0.16	1	0.562	0.14	1	0.754	-0.24	1	0.655	-0.35	1	0.403
gw1.XVII.818.1	-0.28	1	0.593	-0.69	1	0.0314	-0.27	1	0.697	-0.05	1	0.856	-0.14	1	0.611	-0.39	1	0.429	-0.31	1	0.613	0.36	1	0.403
fgenesh1_pg.C_scaffold_1360000002	-0.03	1	0.826	-0.21	1	0.604	-0.07	1	0.883	-0.52	1	0.222	0.59	1	0.0843	0.16	1	0.716	0.07	1	0.809	0.38	1	0.403
gw1.XI.3416.1	-0.83	1	0.0222	-1.04	0.594	0.00178	-0.15	1	0.815	-0.34	1	0.49	-0.42	1	0.213	-0.36	1	0.46	-1.21	1	0.00532	0.39	1	0.403
fgenesh1_pg.C_scaffold_1490000002	-0.88	1	0.0156	-1.24	0.514	0.00161	-0.2	1	0.772	-0.38	1	0.423	-0.18	1	0.536	-0.13	1	0.765	-0.92	1	0.0163	0.35	1	0.403
gw1.44.88.1	-0.09	1	0.783	-0.28	1	0.457	-0.41	1	0.567	-0.04	1	0.866	-0.23	1	0.447	-0.28	1	0.566	-0.1	1	0.79	0.43	1	0.403
estExt_fgenesh4_pg.C_LG_III1388	-0.06	1	0.804	-0.26	1	0.483	-0.53	1	0.489	-0.28	1	0.623	-0.18	1	0.525	-0.7	1	0.129	-0.25	1	0.599	-0.36	1	0.404
gw1.337.112.1	-0.04	1	0.823	-0.01	1	0.812	0.13	1	0.843	-0.17	1	0.738	0.04	1	0.735	-0.13	1	0.738	0.05	1	0.836	0.35	1	0.404
gw1.870.9.1	-0.76	1	0.0353	-0.64	1	0.101	-0.22	1	0.773	-0.58	1	0.274	-0.19	1	0.579	0.19	1	0.744	-0.87	1	0.0862	0.37	1	0.404
gw1.659.157.1	-0.21	1	0.628	-0.4	1	0.272	0.06	1	0.876	-0.05	1	0.856	-0.3	1	0.344	0.09	1	0.787	-0.06	1	0.832	0.39	1	0.404
grail3.0032002301	0.09	1	0.775	0.28	1	0.454	0.25	1	0.716	-0.29	1	0.57	-0.55	1	0.0993	0.04	1	0.838	0.07	1	0.826	-0.38	1	0.404
eugene3.00181047	-0.2	1	0.669	0.4	1	0.28	-0.14	1	0.818	-0.33	1	0.498	0.32	1	0.31	0.43	1	0.371	0.34	1	0.541	0.35	1	0.404
eugene3.00040857	-0.13	1	0.738	-0.18	1	0.612	-0.05	1	0.881	1.05	1	0.0107	0.33	1	0.3	0.06	1	0.812	0.33	1	0.478	0.41	1	0.404
eugene3.00021894	0.13	1	0.739	-0.26	1	0.487	0.28	1	0.683	0.28	1	0.584	-0.53	1	0.106	-0.42	1	0.377	0.41	1	0.357	0.35	1	0.404
fgenesh4_pg.C_LG_I003127	-0.77	1	0.0323	-1.26	0.096	0.000589	-0.36	1	0.635	-0.66	1	0.108	-0.28	1	0.429	-0.17	1	0.689	-1.26	0.822	0.00405	0.4	1	0.404
fgenesh1_pg.C_scaffold_457000006	-0.58	1	0.123	-0.86	1	0.00651	-0.15	1	0.822	-0.17	1	0.746	-0.08	1	0.687	-0.22	1	0.638	-0.74	1	0.0476	0.36	1	0.404
eugene3.00130014	-0.13	1	0.73	-0.11	1	0.703	-0.41	1	0.609	-0.09	1	0.835	-0.3	1	0.422	-0.38	1	0.453	0.17	1	0.695	-0.37	1	0.404
fgenesh4_pg.C_LG_II001614	0.01	1	0.843	0.05	1	0.771	-0.25	1	0.708	-0.01	1	0.88	0.55	1	0.104	-0.12	1	0.758	1.01	1	0.0103	0.39	1	0.404
fgenesh1_pg.C_LG_XII000458	-0.38	1	0.392	-0.27	1	0.487	-0.23	1	0.737	-0.31	1	0.57	0.15	1	0.578	-0.15	1	0.723	-0.19	1	0.676	0.35	1	0.405
gw1.I.5336.1	-0.33	1	0.453	-0.7	1	0.0345	-0.09	1	0.857	-0.04	1	0.862	0.03	1	0.739	-0.96	1	0.0375	-0.05	1	0.839	-0.35	1	0.406
estExt_fgenesh4_pg.C_LG_X0999	-0.03	1	0.825	-0.09	1	0.727	-0.03	1	0.897	0.03	1	0.866	0.22	1	0.482	0.1	1	0.789	0.26	1	0.601	0.35	1	0.406
grail3.0027013701	-0.5	1	0.24	-0.46	1	0.179	-0.14	1	0.814	-0.06	1	0.846	0.05	1	0.727	-0.16	1	0.702	-0.26	1	0.62	-0.36	1	0.406
gw1.9199.1.1	-0.23	1	0.614	-0.21	1	0.582	-0.16	1	0.809	-0.26	1	0.635	0	1	0.77	-0.19	1	0.663	-0.1	1	0.788	0.35	1	0.407
estExt_Genewise1_v1.C_1400173	-0.14	1	0.716	0.2	1	0.59	-0.12	1	0.834	-0.44	1	0.421	-0.19	1	0.508	0.05	1	0.821	0.05	1	0.836	-0.35	1	0.407
eugene3.00010708	-0.02	1	0.832	0.36	1	0.321	-0.08	1	0.869	0.27	1	0.64	0.59	1	0.0786	-0.15	1	0.755	0.05	1	0.834	0.36	1	0.407
grail3.0031007501	-0.29	1	0.543	0.49	1	0.147	0	1	0.905	-0.11	1	0.808	0.41	1	0.215	0.46	1	0.392	0.37	1	0.432	-0.35	1	0.407
eugene3.04980005	-0.2	1	0.637	0	1	0.814	0.13	1	0.823	-0.36	1	0.472	0.27	1	0.39	0.05	1	0.825	0.23	1	0.622	-0.35	1	0.408
eugene3.01600021	-0.06	1	0.806	-0.41	1	0.246	-0.21	1	0.778	0.02	1	0.87	-0.34	1	0.351	0.35	1	0.521	-0.53	1	0.187	0.35	1	0.408
estExt_fgenesh4_pg.C_7120002	0.05	1	0.812	0.38	1	0.35	0.17	1	0.794	-0.15	1	0.795	-0.25	1	0.435	0.31	1	0.559	0.21	1	0.658	-0.35	1	0.408
gw1.VIII.1018.1	-0.05	1	0.813	0.4	1	0.252	0.26	1	0.734	0	1	0.883	0.1	1	0.662	0.28	1	0.553	0.04	1	0.841	-0.36	1	0.408
gw1.II.2999.1	0.09	1	0.79	-0.11	1	0.701	0.22	1	0.743	-0.38	1	0.418	-0.03	1	0.739	-0.43	1	0.378	0.34	1	0.485	-0.36	1	0.409
grail3.0038001901	-0.18	1	0.677	0.25	1	0.506	0.41	1	0.641	-0.21	1	0.717	-0.77	1	0.0309	0.42	1	0.436	-0.29	1	0.631	-0.4	1	0.409
fgenesh4_pg.C_LG_V001238	0.13	1	0.764	0.03	1	0.797	0.43	1	0.615	0.15	1	0.779	-0.26	1	0.594	0.05	1	0.827	0.17	1	0.703	0.34	1	0.41
fgenesh1_pg.C_LG_X000096	-0.58	1	0.146	-0.62	1	0.055	-0.5	1	0.488	-0.4	1	0.395	-0.19	1	0.519	-0.38	1	0.467	-1.03	1	0.00965	0.36	1	0.41
eugene3.00110160	-0.3	1	0.537	0.14	1	0.671	-0.25	1	0.727	-0.28	1	0.592	-0.22	1	0.467	0.12	1	0.757	-0.29	1	0.587	0.35	1	0.411
eugene3.216910001	-0.15	1	0.715	-0.32	1	0.391	-0.07	1	0.872	-0.07	1	0.844	0.44	1	0.183	-0.06	1	0.815	0.02	1	0.86	-0.36	1	0.411
gw1.XVIII.1835.1	0.07	1	0.796	0.26	1	0.496	0.16	1	0.802	0.06	1	0.845	-0.67	1	0.0489	-0.1	1	0.777	0.08	1	0.803	-0.34	1	0.411
eugene3.30290002	-0.26	1	0.595	-0.41	1	0.26	0	1	0.906	-0.61	1	0.141	0.15	1	0.577	0.16	1	0.718	-0.37	1	0.462	-0.36	1	0.411
eugene3.00131291	-0.14	1	0.736	-0.07	1	0.769	-0.27	1	0.737	-0.06	1	0.855	-0.1	1	0.665	0.11	1	0.787	-0.17	1	0.788	0.43	1	0.411
grail3.12244000101	-0.47	1	0.272	-0.21	1	0.57	0	1	0.906	-0.37	1	0.465	0.34	1	0.298	0.12	1	0.758	-0.3	1	0.552	-0.36	1	0.411
eugene3.205950001	-0.25	1	0.586	0.1	1	0.717	0.19	1	0.794	-0.21	1	0.7	-0.15	1	0.584	0.12	1	0.759	-0.01	1	0.865	-0.34	1	0.411
eugene3.00130933	-0.81	1	0.038	-0.92	1	0.0144	-0.64	1	0.295	-0.22	1	0.671	-0.46	1	0.162	0.09	1	0.787	-1.07	1	0.0143	0.38	1	0.411
gw1.X.5383.1	-0.18	1	0.694	-0.61	1	0.0626	-0.12	1	0.829	-0.14	1	0.783	-0.06	1	0.708	-0.22	1	0.652	-0.24	1	0.624	0.36	1	0.411
estExt_fgenesh4_pg.C_LG_VIII1389	-0.01	1	0.845	-0.16	1	0.642	-0.37	1	0.598	0.84	1	0.03	-0.07	1	0.7	-0.51	1	0.292	0.14	1	0.759	0.34	1	0.411
gw1.XVI.2727.1	-1.51	0.166	0.00179	-1.2	0.147	0.000733	-0.32	1	0.741	-0.72	1	0.154	-0.25	1	0.429	-0.58	1	0.269	-1.76	0.0989	0.00341	0.41	1	0.411
eugene3.08530004	-1.6	0.529	0.00313	-1.18	0.751	0.0021	-0.47	1	0.557	-0.69	1	0.0893	-0.04	1	0.735	-0.08	1	0.796	-0.39	1	0.503	0.71	1	0.411
gw1.I.3765.1	0.23	1	0.596	0.02	1	0.805	-0.3	1	0.667	-0.15	1	0.769	-0.05	1	0.726	0.04	1	0.832	-0.4	1	0.402	0.36	1	0.411
fgenesh4_pg.C_scaffold_117000010	-0.82	1	0.0335	-0.2	1	0.596	-0.08	1	0.878	-0.01	1	0.878	0.2	1	0.554	0.06	1	0.818	0.11	1	0.794	-0.35	1	0.412
gw1.121.102.1	-1.02	1	0.0134	-0.94	1	0.00456	0.02	1	0.899	-0.86	1	0.0258	-0.31	1	0.346	-0.5	1	0.289	-1.08	1	0.0276	0.36	1	0.413
grail3.0076001001	0.11	1	0.76	-0.32	1	0.391	0.21	1	0.799	-0.04	1	0.864	0.1	1	0.661	0.1	1	0.781	0.21	1	0.658	-0.34	1	0.413
fgenesh4_pm.C_LG_XIV000233	-0.2	1	0.643	0.03	1	0.793	0.01	1	0.903	0.13	1	0.792	-0.13	1	0.6	-0.04	1	0.838	0.17	1	0.701	0.49	1	0.413
eugene3.12600001	-0.18	1	0.678	-0.13	1	0.695	-0.01	1	0.901	-0.16	1	0.752	-0.16	1	0.566	-0.22	1	0.628	0.32	1	0.483	-0.34	1	0.413
fgenesh4_pg.C_scaffold_4624000001	0.1	1	0.768	-0.35	1	0.416	0.03	1	0.897	-0.05	1	0.853	-0.6	1	0.196	-0.28	1	0.562	-0.51	1	0.306	-0.34	1	0.414
fgenesh4_pg.C_LG_XVIII001229	-0.4	1	0.368	-0.64	1	0.0454	-0.27	1	0.707	-0.43	1	0.346	-0.37	1	0.396	-0.02	1	0.852	-0.89	1	0.0185	0.35	1	0.414
fgenesh4_pg.C_scaffold_149000019	-0.56	1	0.262	-0.34	1	0.398	-0.3	1	0.669	-0.12	1	0.799	0.04	1	0.736	-0.27	1	0.573	-0.68	1	0.0959	0.34	1	0.414
gw1.3426.4.1	-0.29	1	0.507	0.03	1	0.789	0.14	1	0.817	-0.25	1	0.633	-0.21	1	0.476	0.05	1	0.822	-0.03	1	0.854	-0.35	1	0.414
estExt_Genewise1_v1.C_7600034	-0.32	1	0.48	-0.06	1	0.766	-0.01	1	0.902	-0.22	1	0.674	0.14	1	0.596	0.13	1	0.745	-0.12	1	0.758	-0.34	1	0.414
grail3.0005007501	0.34	1	0.443	0.19	1	0.604	-0.25	1	0.716	0.11	1	0.804	-0.2	1	0.492	-0.29	1	0.552	0	1	0.869	-0.34	1	0.414
eugene3.00181144	-0.34	1	0.467	0.1	1	0.719	0.39	1	0.592	0.27	1	0.602	0.2	1	0.5	-0.12	1	0.751	0.3	1	0.543	0.36	1	0.414
gw1.1198.3.1	-0.11	1	0.756	0.64	1	0.0435	-0.11	1	0.842	-0.1	1	0.811	0.41	1	0.21	-0.54	1	0.251	0.23	1	0.726	0.36	1	0.414
fgenesh1_pg.C_scaffold_13706000001	-0.2	1	0.681	-0.82	1	0.0127	-0.1	1	0.847	-0.23	1	0.655	-0.16	1	0.556	0.01	1	0.858	-0.53	1	0.187	0.44	1	0.415
estExt_fgenesh4_pg.C_LG_I3206	-0.3	1	0.502	0.67	1	0.0343	1.3	0.213	0.00787	0.16	1	0.757	-0.35	1	0.299	0.83	1	0.0631	0.67	1	0.0759	0.35	1	0.415
grail3.0054013401	-0.05	1	0.816	0.65	1	0.0455	0.07	1	0.866	-0.14	1	0.782	0.11	1	0.635	-0.07	1	0.806	0.29	1	0.556	0.34	1	0.416
eugene3.01500080	-0.27	1	0.582	-0.26	1	0.515	-0.17	1	0.785	-0.06	1	0.849	-0.18	1	0.542	0.06	1	0.819	-0.01	1	0.866	0.35	1	0.416
fgenesh1_pg.C_LG_X000305	-0.37	1	0.429	-0.58	1	0.0775	-0.18	1	0.802	-0.29	1	0.644	-0.26	1	0.529	-0.36	1	0.459	-0.79	1	0.0466	0.34	1	0.416
fgenesh4_pg.C_scaffold_936000001	-0.5	1	0.216	-0.78	1	0.044	-0.45	1	0.638	-0.49	1	0.259	-0.37	1	0.257	-0.19	1	0.674	-0.73	1	0.0711	0.34	1	0.416
fgenesh1_pg.C_scaffold_132000008	-0.79	1	0.0295	-0.99	1	0.00331	-0.36	1	0.618	-0.53	1	0.21	0.34	1	0.347	-0.53	1	0.337	-0.92	1	0.016	0.34	1	0.416
gw1.1375.1.1	-0.45	1	0.336	-0.21	1	0.559	-0.05	1	0.878	-0.05	1	0.855	-0.31	1	0.394	-0.14	1	0.734	0.15	1	0.728	-0.35	1	0.416
eugene3.15830001	0.23	1	0.614	-0.62	1	0.0854	0.16	1	0.798	0.18	1	0.761	0.82	1	0.0225	-0.31	1	0.535	0.23	1	0.626	-0.34	1	0.416
eugene3.00070639	-0.03	1	0.827	0.18	1	0.62	-0.06	1	0.876	0.2	1	0.713	-0.06	1	0.706	-0.19	1	0.677	0.08	1	0.8	0.36	1	0.416
grail3.1030000101	-0.58	1	0.131	-1.08	0.475	0.00151	-0.23	1	0.737	-0.54	1	0.21	0.08	1	0.684	-0.06	1	0.816	-0.94	1	0.117	0.35	1	0.418
estExt_fgenesh4_pg.C_700172	-0.01	1	0.844	0.1	1	0.719	0.03	1	0.897	-0.25	1	0.627	-0.75	1	0.0306	0.09	1	0.787	0.17	1	0.706	-0.34	1	0.418
fgenesh4_pg.C_LG_I003144	-0.71	1	0.053	-1.1	0.277	0.00105	-0.38	1	0.584	-0.3	1	0.546	-0.33	1	0.33	-0.35	1	0.531	-1.36	0.676	0.00377	0.37	1	0.418
eugene3.26470001	0.35	1	0.447	-0.2	1	0.624	-0.04	1	0.885	-0.07	1	0.836	-0.12	1	0.633	-0.33	1	0.523	0.15	1	0.726	-0.34	1	0.418
fgenesh1_pg.C_LG_IV001013	-0.02	1	0.839	-0.11	1	0.715	-0.16	1	0.801	0.09	1	0.834	-0.24	1	0.437	0.11	1	0.787	-0.24	1	0.628	-0.36	1	0.418
fgenesh1_pg.C_scaffold_137000081	-0.43	1	0.317	-0.53	1	0.136	0.31	1	0.667	0.15	1	0.788	0.31	1	0.405	-0.03	1	0.849	-0.65	1	0.18	0.5	1	0.418
eugene3.00190155	0.21	1	0.648	-0.42	1	0.23	0.03	1	0.896	-0.35	1	0.461	-0.49	1	0.148	-0.64	1	0.166	0.43	1	0.323	-0.34	1	0.418
estExt_Genewise1_v1.C_1930085	0.14	1	0.736	0.78	1	0.0146	-0.2	1	0.756	-0.3	1	0.562	-0.57	1	0.0929	0.52	1	0.283	0.14	1	0.734	-0.38	1	0.419
eugene3.00130353	0.32	1	0.491	0.31	1	0.428	0.14	1	0.822	0.22	1	0.684	0.09	1	0.665	-0.04	1	0.835	-0.07	1	0.827	-0.36	1	0.419
eugene3.00131184	0.12	1	0.759	-0.21	1	0.584	-0.42	1	0.556	-0.22	1	0.669	0.04	1	0.731	0.16	1	0.712	-0.14	1	0.733	-0.35	1	0.419
estExt_fgenesh4_pg.C_LG_XVI0276	-0.02	1	0.839	-0.18	1	0.605	-0.24	1	0.736	-0.17	1	0.751	-0.17	1	0.54	-0.32	1	0.544	-0.07	1	0.811	-0.34	1	0.42
fgenesh4_pg.C_scaffold_6157000001	-0.65	1	0.0816	-1.14	0.203	0.000871	-0.25	1	0.709	-0.33	1	0.503	-0.1	1	0.664	-0.53	1	0.292	-1.26	0.885	0.00408	0.35	1	0.42
gw1.XI.2996.1	-0.16	1	0.699	-0.16	1	0.643	-0.17	1	0.79	0	1	0.884	0.4	1	0.244	0.11	1	0.762	0.14	1	0.745	-0.35	1	0.42
fgenesh4_pg.C_scaffold_131000068	-0.2	1	0.651	-0.57	1	0.0786	-0.18	1	0.787	0.97	1	0.0135	-0.19	1	0.524	-0.95	1	0.0416	0.24	1	0.678	0.33	1	0.42
eugene3.00012857	0.17	1	0.691	0.02	1	0.798	-0.3	1	0.692	0.7	1	0.0714	0.11	1	0.638	-0.19	1	0.678	0.08	1	0.805	0.34	1	0.42
eugene3.149660001	-0.1	1	0.765	-0.42	1	0.24	-0.12	1	0.847	-0.14	1	0.777	-0.14	1	0.619	0.09	1	0.8	-0.22	1	0.639	-0.33	1	0.421
eugene3.01330126	0.2	1	0.645	0.79	1	0.0118	0.38	1	0.61	0.3	1	0.557	-0.48	1	0.148	0.46	1	0.351	0.07	1	0.83	0.34	1	0.421
gw1.XIII.3303.1	-0.28	1	0.533	-0.32	1	0.415	-0.17	1	0.791	0.2	1	0.691	-0.05	1	0.732	-0.01	1	0.854	-0.38	1	0.437	0.34	1	0.421
eugene3.00100085	0.38	1	0.429	0.3	1	0.413	0.1	1	0.845	0.03	1	0.867	-0.34	1	0.286	0.09	1	0.793	-0.46	1	0.461	-0.34	1	0.422
fgenesh1_pg.C_scaffold_82000047	-0.45	1	0.366	-0.85	1	0.0128	-0.26	1	0.709	-0.08	1	0.829	0.08	1	0.7	-0.21	1	0.669	-0.63	1	0.122	0.35	1	0.422
grail3.1330000103	-0.13	1	0.752	-0.29	1	0.427	0.01	1	0.902	-0.09	1	0.833	0.28	1	0.381	0.12	1	0.773	0.13	1	0.751	0.33	1	0.422
gw1.XVI.3016.1	0.32	1	0.478	-0.22	1	0.569	0.14	1	0.822	-0.02	1	0.872	-0.08	1	0.677	0.01	1	0.854	-0.44	1	0.335	-0.33	1	0.422
fgenesh1_pg.C_scaffold_240000003	-0.26	1	0.555	-0.81	1	0.017	-0.38	1	0.594	-0.36	1	0.472	0.04	1	0.73	-0.26	1	0.588	-0.45	1	0.318	-0.33	1	0.422
eugene3.01580058	-0.15	1	0.715	0.64	1	0.0441	0.13	1	0.821	-0.16	1	0.753	-0.23	1	0.455	0.33	1	0.518	0.1	1	0.791	-0.34	1	0.423
eugene3.00081702	0.33	1	0.472	-0.3	1	0.442	-0.09	1	0.855	-0.48	1	0.276	-0.05	1	0.714	-0.05	1	0.826	0.01	1	0.864	-0.35	1	0.424
eugene3.01190043	-0.76	1	0.0384	-0.86	1	0.00915	-0.4	1	0.568	-0.28	1	0.581	-0.13	1	0.62	-0.27	1	0.577	-0.73	1	0.0492	0.43	1	0.424
gw1.28.927.1	0	1	0.848	-0.13	1	0.706	0.21	1	0.754	-0.23	1	0.677	0.09	1	0.666	-0.04	1	0.833	0.12	1	0.76	-0.34	1	0.424
estExt_Genewise1_v1.C_LG_I0436	0.43	1	0.304	0.4	1	0.268	0.13	1	0.822	-0.4	1	0.397	-0.52	1	0.123	0.2	1	0.652	0.4	1	0.374	-0.36	1	0.424
eugene3.00031822	0.07	1	0.793	0.25	1	0.516	0.08	1	0.868	0.21	1	0.718	-0.1	1	0.67	0.21	1	0.674	-0.14	1	0.742	0.41	1	0.424
eugene3.00070374	0.5	1	0.234	0.25	1	0.55	0.14	1	0.819	0.03	1	0.87	-0.47	1	0.156	-0.16	1	0.73	0.14	1	0.743	-0.35	1	0.424
estExt_Genewise1_v1.C_LG_IX3982	-0.05	1	0.81	-0.45	1	0.188	-0.36	1	0.682	0.38	1	0.427	-0.06	1	0.711	-0.37	1	0.462	-0.27	1	0.636	0.33	1	0.425
eugene3.00131154	0.15	1	0.712	0.49	1	0.156	-0.21	1	0.775	0.37	1	0.597	-0.51	1	0.239	-0.14	1	0.731	-0.35	1	0.488	-0.54	1	0.425
eugene3.63340001	-0.71	1	0.0695	-1.22	0.0913	0.000578	-0.41	1	0.567	-0.53	1	0.221	-0.31	1	0.367	-0.41	1	0.434	-1.28	1	0.016	0.35	1	0.425
fgenesh1_pg.C_LG_VI001548	-0.42	1	0.339	-0.66	1	0.04	0	1	0.906	-0.22	1	0.688	-0.35	1	0.294	-0.26	1	0.582	-0.12	1	0.771	-0.36	1	0.426
fgenesh4_pg.C_scaffold_14941000001	0.94	1	0.0143	0.16	1	0.642	0.39	1	0.6	-0.14	1	0.775	0.23	1	0.483	-0.13	1	0.748	-0.09	1	0.802	-0.33	1	0.426
estExt_fgenesh4_pg.C_LG_II0983	0.19	1	0.65	-0.38	1	0.324	0.21	1	0.747	0.06	1	0.853	-0.92	1	0.00955	-0.45	1	0.359	0.28	1	0.556	-0.33	1	0.426
fgenesh4_pg.C_scaffold_41000030	-0.11	1	0.754	0.09	1	0.743	0.29	1	0.698	0.61	1	0.298	-0.15	1	0.613	-0.19	1	0.693	0.52	1	0.509	0.35	1	0.427
gw1.2925.1.1	0.32	1	0.471	0.07	1	0.751	0.36	1	0.616	-0.2	1	0.702	-0.09	1	0.672	-0.16	1	0.709	0.16	1	0.73	-0.34	1	0.428
gw1.182.27.1	0.47	1	0.246	0.95	1	0.00372	0.47	1	0.52	-0.44	1	0.32	-1.07	1	0.01	1.11	0.718	0.0122	0.64	1	0.123	-0.34	1	0.429
estExt_fgenesh4_pg.C_LG_XV1167	-0.04	1	0.818	-0.25	1	0.508	0.21	1	0.76	-0.41	1	0.411	-0.04	1	0.733	-0.14	1	0.748	0.07	1	0.812	-0.33	1	0.429
eugene3.00030733	0.05	1	0.821	0.29	1	0.431	-0.14	1	0.828	0.06	1	0.848	-0.81	1	0.0266	0.45	1	0.366	0.07	1	0.819	-0.33	1	0.429
eugene3.01770018	-0.79	1	0.0741	-1.32	0.0489	0.000429	-0.77	1	0.192	-0.58	1	0.157	-0.71	1	0.0472	-0.18	1	0.694	-1.22	1	0.0243	0.34	1	0.429
eugene3.49840001	0.75	1	0.0471	0.39	1	0.276	0.24	1	0.733	-0.2	1	0.694	-0.27	1	0.42	0.12	1	0.757	-0.03	1	0.854	-0.33	1	0.429
fgenesh4_pg.C_LG_XIV001212	-0.39	1	0.356	-0.99	1	0.00261	-0.08	1	0.859	-0.3	1	0.559	0.12	1	0.671	-0.52	1	0.304	-1.13	1	0.00989	0.39	1	0.429
grail3.0021000601	-0.05	1	0.809	0.42	1	0.289	0.07	1	0.883	0.21	1	0.719	-0.34	1	0.396	-0.15	1	0.735	0.32	1	0.564	-0.44	1	0.43
gw1.152.173.1	-0.17	1	0.741	-0.11	1	0.707	-0.13	1	0.822	0.22	1	0.761	0.65	1	0.0547	-0.3	1	0.546	0.03	1	0.854	-0.33	1	0.43
fgenesh4_pg.C_scaffold_7472000001	-0.19	1	0.672	-0.58	1	0.0736	-0.09	1	0.866	0.23	1	0.666	-0.35	1	0.36	-0.37	1	0.472	-0.4	1	0.382	-0.33	1	0.43
grail3.0040006901	-0.03	1	0.827	-0.29	1	0.436	-0.3	1	0.683	-0.05	1	0.855	0.25	1	0.464	-0.14	1	0.737	-0.19	1	0.688	0.33	1	0.43
gw1.77.200.1	0.18	1	0.744	-0.71	1	0.0686	-0.32	1	0.664	0.12	1	0.798	0.22	1	0.465	-0.81	1	0.248	-0.3	1	0.545	0.39	1	0.43
eugene3.00102252	0.37	1	0.404	-0.38	1	0.301	0.16	1	0.802	0.31	1	0.537	-0.45	1	0.17	-0.09	1	0.791	0.14	1	0.758	0.33	1	0.43
estExt_fgenesh4_pg.C_LG_IV1437	-0.18	1	0.666	-0.23	1	0.541	0.14	1	0.818	-0.24	1	0.64	0.08	1	0.677	-0.2	1	0.648	-0.04	1	0.843	-0.36	1	0.43
gw1.II.42.1	0.1	1	0.779	0.19	1	0.604	0.15	1	0.812	-0.5	1	0.251	-0.27	1	0.423	-0.05	1	0.823	0.12	1	0.757	-0.33	1	0.431
gw1.III.1461.1	-0.07	1	0.793	0.46	1	0.197	0	1	0.905	0.11	1	0.804	-0.08	1	0.687	0.36	1	0.469	-0.02	1	0.86	-0.33	1	0.431
eugene3.00090534	0.04	1	0.823	0.24	1	0.524	0.04	1	0.896	-0.57	1	0.274	-0.15	1	0.569	-0.95	1	0.0267	0.04	1	0.842	-0.35	1	0.431
grail3.0107006501	-0.09	1	0.771	-0.83	1	0.0101	-0.26	1	0.705	0.79	1	0.0375	0.11	1	0.64	-0.45	1	0.37	0.17	1	0.713	0.33	1	0.431
gw1.I.4957.1	-0.53	1	0.174	-0.46	1	0.189	0.22	1	0.742	-0.25	1	0.641	-0.12	1	0.629	0.04	1	0.836	-0.48	1	0.402	-0.33	1	0.431
eugene3.01600002	-0.6	1	0.113	-0.35	1	0.347	-0.22	1	0.774	-0.18	1	0.769	0.07	1	0.693	-0.21	1	0.644	-0.47	1	0.391	0.33	1	0.431
fgenesh1_pg.C_scaffold_2642000002	0.12	1	0.743	-0.28	1	0.47	-0.15	1	0.826	-0.36	1	0.455	-0.13	1	0.629	0.06	1	0.818	-0.47	1	0.554	0.36	1	0.431
eugene3.08550001	0.22	1	0.624	0.4	1	0.247	0.35	1	0.621	1	1	0.0101	-0.6	1	0.0962	0.09	1	0.788	0.36	1	0.439	0.33	1	0.432
gw1.VI.2580.1	-0.28	1	0.532	0.04	1	0.782	0.07	1	0.869	-0.11	1	0.807	0.37	1	0.252	0.02	1	0.851	0.21	1	0.654	-0.37	1	0.432
grail3.4839000401	-0.25	1	0.659	-0.42	1	0.236	0.05	1	0.88	-0.09	1	0.82	0.11	1	0.659	-0.11	1	0.765	0.02	1	0.858	-0.33	1	0.432
estExt_fgenesh4_pg.C_LG_XV0172	0.04	1	0.821	0.63	1	0.0492	-0.02	1	0.9	0.04	1	0.864	-0.46	1	0.184	0.38	1	0.435	0.02	1	0.862	-0.33	1	0.432
eugene3.00150490	0.22	1	0.62	0.33	1	0.367	-0.16	1	0.801	0.01	1	0.881	-0.11	1	0.631	0.07	1	0.806	-0.2	1	0.667	-0.33	1	0.432
fgenesh4_pg.C_scaffold_15548000001	-0.02	1	0.835	-0.89	1	0.0128	-0.43	1	0.555	-0.44	1	0.378	-0.05	1	0.718	-0.27	1	0.62	-0.32	1	0.504	0.47	1	0.434
eugene3.00091643	-1.22	0.337	0.00246	-1.07	0.752	0.0021	-0.61	1	0.346	-0.46	1	0.284	-0.35	1	0.297	-0.25	1	0.601	-1.26	1	0.00858	0.33	1	0.434
fgenesh1_pg.C_scaffold_322000005	-1.08	1	0.00545	-1.06	1	0.00297	-0.33	1	0.642	-0.71	1	0.07	-0.35	1	0.396	-0.51	1	0.278	-1.59	0.148	0.00307	0.35	1	0.434
grail3.0027002401	0.35	1	0.535	0.07	1	0.766	0.31	1	0.674	-0.08	1	0.834	-0.09	1	0.666	-0.18	1	0.688	-0.08	1	0.804	-0.33	1	0.434
gw1.XII.1504.1	0.06	1	0.805	0.46	1	0.204	0.16	1	0.797	-0.19	1	0.706	0.23	1	0.445	0.23	1	0.62	0.05	1	0.834	-0.33	1	0.434
fgenesh1_pg.C_LG_XII000577	-0.61	1	0.137	-0.72	1	0.0359	-0.1	1	0.847	-0.38	1	0.456	-0.11	1	0.634	0.04	1	0.831	-0.63	1	0.112	0.33	1	0.434
gw1.44.693.1	0.13	1	0.76	-0.35	1	0.556	0.36	1	0.632	-0.22	1	0.768	-0.27	1	0.413	0.14	1	0.799	0.14	1	0.749	0.38	1	0.435
eugene3.00070621	-0.26	1	0.575	0.15	1	0.666	0.21	1	0.778	-0.27	1	0.598	-0.82	1	0.0174	-0.32	1	0.521	-0.01	1	0.866	-0.32	1	0.435
gw1.3486.5.1	-0.38	1	0.385	-0.17	1	0.637	0.02	1	0.9	-0.26	1	0.617	0.2	1	0.495	0.04	1	0.837	0.06	1	0.827	-0.32	1	0.435
fgenesh1_pg.C_scaffold_1932000001	-0.13	1	0.74	-0.86	1	0.00657	-0.04	1	0.887	-0.13	1	0.799	0.05	1	0.726	-0.29	1	0.547	-0.32	1	0.484	0.32	1	0.435
gw1.169.14.1	-0.06	1	0.805	0.12	1	0.695	0.1	1	0.846	-0.07	1	0.84	-0.11	1	0.641	0.17	1	0.695	0.14	1	0.742	-0.34	1	0.435
estExt_fgenesh4_pg.C_LG_IV0894	0.52	1	0.25	-0.61	1	0.0687	-0.33	1	0.673	0.34	1	0.538	0.18	1	0.533	-0.45	1	0.553	0.04	1	0.854	0.39	1	0.435
eugene3.00130061	-0.12	1	0.747	-0.01	1	0.808	0.01	1	0.903	0.46	1	0.286	-0.89	1	0.0118	-0.37	1	0.447	0.49	1	0.241	0.35	1	0.435
gw1.XV.1970.1	0.28	1	0.566	0.17	1	0.627	-0.46	1	0.522	-0.48	1	0.274	-0.71	1	0.0357	-0.11	1	0.775	-0.12	1	0.766	-0.32	1	0.435
eugene3.00440223	0.21	1	0.652	0.54	1	0.0961	0.01	1	0.904	-0.11	1	0.809	0.78	1	0.0235	0.48	1	0.334	-0.02	1	0.856	-0.33	1	0.436
fgenesh1_pg.C_scaffold_146000057	-0.43	1	0.349	-0.55	1	0.103	0.2	1	0.769	-0.32	1	0.524	-0.06	1	0.706	-0.36	1	0.549	-0.36	1	0.488	0.33	1	0.436
fgenesh4_pg.C_LG_IV000688	-0.88	1	0.0169	-1.18	0.149	0.000725	-0.41	1	0.569	-0.62	1	0.122	-0.28	1	0.373	-0.09	1	0.786	-1.25	0.886	0.00407	0.32	1	0.436
gw1.44.3.1	-0.04	1	0.817	0.1	1	0.718	0.07	1	0.872	-0.08	1	0.827	0.38	1	0.241	0.21	1	0.645	-0.14	1	0.76	-0.34	1	0.436
fgenesh4_pg.C_scaffold_177000005	-1.2	1	0.00603	-1.39	0.0253	0.000313	-0.3	1	0.705	-1.02	1	0.00993	-1.11	0.415	0.00248	-0.2	1	0.656	-1.75	0.351	0.00338	0.42	1	0.436
estExt_Genewise1_v1.C_LG_XIX0919	-0.52	1	0.192	-0.63	1	0.0544	-0.25	1	0.709	-0.1	1	0.814	-0.03	1	0.742	-0.34	1	0.487	-0.05	1	0.837	-0.33	1	0.437
eugene3.02660006	-0.22	1	0.616	-0.82	1	0.0113	0.17	1	0.807	0.55	1	0.358	-0.47	1	0.179	-0.44	1	0.35	0.52	1	0.317	0.34	1	0.437
fgenesh4_pg.C_scaffold_616000004	-0.25	1	0.575	0.2	1	0.576	-0.05	1	0.881	-0.31	1	0.529	0.5	1	0.14	0.2	1	0.646	-0.17	1	0.718	-0.32	1	0.437
gw1.1824.1.1	-0.94	1	0.0126	-1.16	0.167	0.000774	-0.54	1	0.525	-0.57	1	0.235	-0.32	1	0.32	-0.07	1	0.814	-1.16	1	0.01	0.33	1	0.437
eugene3.00161204	-0.51	1	0.232	-0.76	1	0.023	-0.25	1	0.716	-0.39	1	0.417	0.01	1	0.759	-0.18	1	0.676	-1.05	1	0.0167	0.33	1	0.437
eugene3.01900012	-0.47	1	0.243	-0.95	1	0.00332	-0.17	1	0.793	-0.54	1	0.22	-0.33	1	0.299	0	1	0.862	-1.14	1	0.0594	0.32	1	0.437
grail3.0040020901	0.1	1	0.769	0.2	1	0.589	0.1	1	0.85	0.13	1	0.786	0.18	1	0.553	0.06	1	0.824	0.23	1	0.702	0.38	1	0.437
gw1.IX.2376.1	-0.33	1	0.468	-0.42	1	0.225	-0.11	1	0.845	-0.34	1	0.499	-0.06	1	0.708	-0.07	1	0.816	-0.59	1	0.33	0.39	1	0.437
eugene3.151410001	-0.51	1	0.214	0.86	1	0.00927	0.08	1	0.865	-0.18	1	0.734	0.24	1	0.453	0.66	1	0.148	0.53	1	0.259	-0.34	1	0.437
eugene3.00141541	-0.32	1	0.508	-1.02	1	0.0119	-0.47	1	0.519	-0.66	1	0.0943	-0.3	1	0.358	0.14	1	0.74	-1.03	1	0.012	0.42	1	0.437
fgenesh4_pg.C_LG_XVIII000273	-0.25	1	0.643	-0.35	1	0.327	-0.35	1	0.621	0.21	1	0.704	0.62	1	0.0698	-0.2	1	0.654	-0.06	1	0.825	0.41	1	0.437
eugene3.00181032	-0.22	1	0.695	0.17	1	0.668	-0.56	1	0.469	-0.54	1	0.232	-0.16	1	0.574	-0.22	1	0.703	-0.01	1	0.863	-0.35	1	0.437
gw1.III.2558.1	0.43	1	0.311	0.86	1	0.0143	0.41	1	0.567	0.51	1	0.221	-0.15	1	0.585	0.72	1	0.16	-0.13	1	0.752	0.34	1	0.437
gw1.XVII.610.1	0.05	1	0.808	0.62	1	0.0543	-0.06	1	0.877	-0.07	1	0.84	-0.21	1	0.482	0.2	1	0.668	0.28	1	0.56	-0.32	1	0.438
eugene3.00141449	-0.11	1	0.76	-1	1	0.00305	-0.31	1	0.674	-0.42	1	0.355	-0.36	1	0.273	-0.28	1	0.557	-0.97	1	0.0128	0.32	1	0.438
eugene3.40770001	0.05	1	0.816	-0.72	1	0.0222	-0.17	1	0.79	-0.23	1	0.663	-0.04	1	0.733	0.41	1	0.436	0.06	1	0.837	0.33	1	0.438
eugene3.00101698	0.18	1	0.672	-0.02	1	0.804	-0.13	1	0.825	0.18	1	0.729	-0.08	1	0.681	0.1	1	0.78	-0.03	1	0.855	0.38	1	0.438
eugene3.06620001	0.08	1	0.788	0.37	1	0.312	0.13	1	0.82	-0.22	1	0.679	-0.23	1	0.454	0.37	1	0.46	-0.19	1	0.682	-0.35	1	0.438
grail3.0039016501	0.93	1	0.0126	0.36	1	0.315	0.39	1	0.581	0.78	1	0.0443	0.62	1	0.0628	0.32	1	0.521	-0.03	1	0.853	0.34	1	0.438
gw1.1039.1.1	0.32	1	0.473	0.59	1	0.0673	0.14	1	0.814	-0.38	1	0.503	-0.5	1	0.131	0.11	1	0.773	0.19	1	0.735	-0.32	1	0.438
fgenesh4_pg.C_scaffold_119000019	-0.38	1	0.414	-1.06	0.62	0.00186	-0.04	1	0.885	-0.33	1	0.499	-0.05	1	0.716	-0.29	1	0.546	-1.08	1	0.0209	0.32	1	0.438
grail3.0011014701	0.16	1	0.699	0	1	0.813	0.22	1	0.746	-0.58	1	0.182	0.43	1	0.204	0.13	1	0.749	-1.06	1	0.124	-0.34	1	0.438
grail3.0008017001	-0.13	1	0.734	0.66	1	0.0375	-0.22	1	0.738	0.17	1	0.741	0.38	1	0.246	0.53	1	0.26	-0.23	1	0.627	0.32	1	0.438
eugene3.13310002	-0.13	1	0.738	-0.1	1	0.725	-0.23	1	0.735	-0.91	1	0.0252	-0.11	1	0.644	-0.19	1	0.666	-0.07	1	0.819	-0.39	1	0.439
gw1.III.288.1	0.43	1	0.413	0.39	1	0.283	0.9	1	0.0841	0.07	1	0.843	0.08	1	0.678	0.66	1	0.219	-0.07	1	0.824	0.32	1	0.439
estExt_Genewise1_v1.C_LG_XV1100	-0.04	1	0.821	0.53	1	0.114	0.28	1	0.686	0.21	1	0.685	-0.41	1	0.227	0.7	1	0.124	-0.02	1	0.861	0.32	1	0.439
fgenesh4_pg.C_scaffold_6912000001	-1.08	1	0.00551	-1.13	0.319	0.00114	-0.77	1	0.27	-0.9	1	0.0319	-0.45	1	0.168	-0.23	1	0.625	-1.09	1	0.0114	0.32	1	0.439
estExt_fgenesh4_pg.C_LG_XII1021	-0.01	1	0.843	0.35	1	0.341	-0.2	1	0.769	0	1	0.884	-0.12	1	0.629	0.14	1	0.731	0.13	1	0.765	0.35	1	0.439
gw1.3093.3.1	-0.35	1	0.451	-0.72	1	0.0287	-0.06	1	0.881	-0.12	1	0.805	-0.14	1	0.597	-0.54	1	0.299	-0.64	1	0.0922	0.39	1	0.439
grail3.0046001201	-0.3	1	0.545	0.17	1	0.629	-0.2	1	0.771	-0.14	1	0.779	0.07	1	0.695	0.18	1	0.679	0.33	1	0.481	0.33	1	0.439
eugene3.01900002	-0.58	1	0.131	-0.84	1	0.00799	-0.2	1	0.777	0.02	1	0.874	-0.45	1	0.244	0.16	1	0.703	-0.6	1	0.16	0.32	1	0.44
gw1.XII.1199.1	0.89	1	0.0194	0.45	1	0.197	0.64	1	0.318	0.61	1	0.168	0.53	1	0.125	0.26	1	0.59	0.19	1	0.678	0.32	1	0.44
gw1.4681.1.1	-0.63	1	0.0915	-0.81	1	0.0115	-0.51	1	0.52	-0.27	1	0.618	-0.4	1	0.251	-0.04	1	0.833	-1.11	1	0.0123	0.32	1	0.44
grail3.0055008002	-0.32	1	0.57	-0.27	1	0.477	-0.28	1	0.706	0.03	1	0.868	-0.18	1	0.552	0.17	1	0.702	-0.19	1	0.676	0.32	1	0.44
gw1.XVIII.1177.1	0.12	1	0.76	-0.05	1	0.776	-0.03	1	0.896	-0.34	1	0.486	0.28	1	0.403	0.42	1	0.388	0.06	1	0.819	-0.32	1	0.44
estExt_fgenesh4_pg.C_LG_III1345	0.19	1	0.658	-0.1	1	0.734	0.13	1	0.837	-0.1	1	0.815	0.26	1	0.411	-0.13	1	0.753	-0.08	1	0.798	-0.32	1	0.441
gw1.I.247.1	0.56	1	0.206	0.77	1	0.0146	0.33	1	0.643	-0.61	1	0.124	-0.52	1	0.125	0.58	1	0.21	0.37	1	0.423	-0.32	1	0.441
eugene3.06140001	0.57	1	0.162	-0.02	1	0.801	0.24	1	0.762	0.71	1	0.111	-0.06	1	0.712	0.04	1	0.834	0.1	1	0.799	0.37	1	0.441
gw1.II.3213.1	0.06	1	0.806	0.31	1	0.414	0.2	1	0.76	0.19	1	0.727	-0.14	1	0.592	-0.14	1	0.737	-0.13	1	0.758	-0.32	1	0.441
gw1.II.956.1	0.14	1	0.736	0.29	1	0.434	0.18	1	0.779	0.07	1	0.842	-0.25	1	0.419	0.19	1	0.667	-0.22	1	0.637	-0.32	1	0.442
eugene3.01770020	-0.17	1	0.686	-0.5	1	0.205	-0.07	1	0.874	-0.08	1	0.84	-0.24	1	0.444	0.15	1	0.72	-0.09	1	0.799	-0.33	1	0.442
gw1.2975.4.1	-0.32	1	0.468	-0.26	1	0.49	-0.14	1	0.816	-0.01	1	0.876	-0.05	1	0.725	-0.02	1	0.852	-0.09	1	0.788	-0.32	1	0.442
gw1.1781.1.1	-0.46	1	0.264	-0.86	1	0.0104	-0.41	1	0.569	-0.55	1	0.19	-0.12	1	0.641	-0.28	1	0.604	-0.95	1	0.047	0.37	1	0.442
eugene3.05980004	-0.05	1	0.817	0.23	1	0.571	-0.42	1	0.613	-0.01	1	0.88	-0.57	1	0.0861	-0.3	1	0.555	0.47	1	0.492	0.37	1	0.442
eugene3.00050698	0.08	1	0.779	0.32	1	0.375	0.11	1	0.852	-0.25	1	0.629	0.05	1	0.713	0.31	1	0.521	0.16	1	0.726	-0.35	1	0.442
estExt_Genewise1_v1.C_14340008	-0.01	1	0.843	0.5	1	0.132	-0.15	1	0.814	0.23	1	0.688	0.1	1	0.658	0.08	1	0.799	-0.34	1	0.462	-0.33	1	0.443
gw1.1027.1.1	-0.57	1	0.18	-0.58	1	0.0766	-0.11	1	0.838	-0.13	1	0.787	0.18	1	0.54	-0.18	1	0.705	-0.46	1	0.284	0.32	1	0.443
fgenesh4_pg.C_scaffold_959000001	-0.32	1	0.474	-1.02	1	0.00265	-0.15	1	0.806	-0.64	1	0.135	-0.05	1	0.73	-0.06	1	0.824	-0.9	1	0.0257	0.32	1	0.443
gw1.V.2524.1	1.03	1	0.00709	0	1	0.814	-0.01	1	0.903	0.48	1	0.265	0.54	1	0.105	0.25	1	0.602	0.39	1	0.376	0.33	1	0.444
gw1.XI.712.1	0.19	1	0.65	-0.23	1	0.558	-0.1	1	0.848	-0.17	1	0.748	-0.04	1	0.736	-0.01	1	0.855	-0.03	1	0.852	-0.32	1	0.444
grail3.0137005301	-1.15	1	0.00595	-0.55	1	0.0998	-0.24	1	0.745	-0.61	1	0.137	-0.07	1	0.693	0.43	1	0.371	-0.05	1	0.841	0.55	1	0.444
gw1.XIII.3266.1	-0.66	1	0.0815	-0.53	1	0.114	0.22	1	0.742	-0.08	1	0.835	-0.08	1	0.684	0.14	1	0.74	0.27	1	0.575	-0.32	1	0.444
eugene3.00110295	0.47	1	0.251	0.87	1	0.00575	-0.31	1	0.657	-0.09	1	0.823	-0.72	1	0.033	0.42	1	0.374	-0.15	1	0.728	0.31	1	0.444
gw1.6421.1.1	0.09	1	0.783	-0.11	1	0.704	0.3	1	0.683	0.12	1	0.804	-0.2	1	0.493	-0.08	1	0.802	-0.27	1	0.576	0.32	1	0.445
gw1.V.2453.1	0.32	1	0.533	-0.15	1	0.662	0.44	1	0.558	-0.36	1	0.452	-0.14	1	0.587	-0.57	1	0.223	0.45	1	0.292	-0.32	1	0.445
eugene3.35770001	-0.55	1	0.25	0.83	1	0.246	-0.27	1	0.697	0.07	1	0.836	0.21	1	0.5	0.39	1	0.419	-0.14	1	0.781	0.31	1	0.445
eugene3.00061755	0.03	1	0.828	0.7	1	0.0432	0.07	1	0.873	-0.02	1	0.875	-0.35	1	0.274	0.01	1	0.857	0.27	1	0.593	-0.31	1	0.445
estExt_Genewise1_v1.C_15010005	0.22	1	0.624	-0.09	1	0.723	-0.08	1	0.866	-0.09	1	0.826	-0.09	1	0.664	0	1	0.86	0.21	1	0.684	0.32	1	0.445
gw1.XVII.697.1	-0.6	1	0.111	-0.3	1	0.429	0.16	1	0.806	-0.41	1	0.375	0.04	1	0.735	0.14	1	0.731	0.14	1	0.74	-0.31	1	0.445
gw1.VI.2018.1	-1.02	1	0.00708	-1.05	0.518	0.00161	-0.33	1	0.641	-0.36	1	0.455	-0.18	1	0.524	-0.45	1	0.391	-1.44	0.418	0.00322	0.38	1	0.445
gw1.372.18.1	0.05	1	0.827	0.48	1	0.449	0.27	1	0.713	0.17	1	0.775	0.06	1	0.707	0.12	1	0.766	-0.13	1	0.79	-0.38	1	0.445
estExt_Genewise1_v1.C_LG_I0106	-0.28	1	0.569	-0.15	1	0.675	0.22	1	0.739	-0.02	1	0.874	-0.31	1	0.342	0.06	1	0.825	-0.12	1	0.764	0.32	1	0.445
grail3.0020027101	0.05	1	0.815	0.49	1	0.146	0.18	1	0.787	0.29	1	0.562	0.47	1	0.158	0.16	1	0.702	0.08	1	0.801	0.32	1	0.446
fgenesh4_pg.C_scaffold_426000001	-0.12	1	0.755	-0.01	1	0.812	-0.4	1	0.601	-0.06	1	0.851	0.47	1	0.264	-0.41	1	0.398	-0.87	1	0.0455	0.33	1	0.446
fgenesh4_pg.C_LG_XIX000175	-0.46	1	0.266	-0.64	1	0.0453	-0.18	1	0.784	-0.01	1	0.878	-0.62	1	0.0646	-0.26	1	0.588	-0.67	1	0.0938	0.4	1	0.446
fgenesh4_pg.C_LG_XVI000740	0.13	1	0.734	0.26	1	0.497	-0.08	1	0.863	0.28	1	0.589	-0.26	1	0.413	-0.01	1	0.857	-0.05	1	0.833	-0.32	1	0.447
fgenesh1_pg.C_LG_XVI001298	-0.15	1	0.746	0.52	1	0.119	-0.01	1	0.902	-0.26	1	0.618	-0.26	1	0.4	0.19	1	0.661	-0.16	1	0.721	-0.4	1	0.447
gw1.204.65.1	-0.2	1	0.646	-0.36	1	0.335	0.11	1	0.852	0.04	1	0.858	0.1	1	0.653	0.03	1	0.847	-0.08	1	0.804	0.33	1	0.447
gw1.87.10.1	-1.06	1	0.00654	-1.17	0.148	0.000725	-0.57	1	0.381	-0.44	1	0.324	-0.2	1	0.503	-0.44	1	0.39	-1.26	0.816	0.00404	0.31	1	0.447
gw1.4960.2.1	-0.09	1	0.774	-0.59	1	0.07	-0.24	1	0.747	0.05	1	0.854	0.51	1	0.151	-0.36	1	0.485	-0.3	1	0.609	-0.36	1	0.447
estExt_Genewise1_v1.C_LG_XIV3883	-0.39	1	0.401	0.06	1	0.766	-0.19	1	0.776	0.28	1	0.654	0.12	1	0.626	-0.02	1	0.852	0.45	1	0.3	0.31	1	0.448
estExt_Genewise1_v1.C_LG_IV0774	-0.19	1	0.654	0.67	1	0.0736	0.72	1	0.256	-0.1	1	0.815	0.25	1	0.432	0.23	1	0.676	0.61	1	0.115	-0.35	1	0.448
fgenesh4_pg.C_scaffold_150000087	-0.72	1	0.0467	-0.8	1	0.0143	-0.13	1	0.831	-0.58	1	0.197	-0.24	1	0.432	-0.54	1	0.285	-0.99	1	0.0241	0.31	1	0.448
estExt_fgenesh4_pg.C_LG_XVII0355	0.29	1	0.516	-0.32	1	0.42	0.2	1	0.768	-0.15	1	0.766	-0.17	1	0.561	-0.14	1	0.735	0.03	1	0.854	-0.31	1	0.449
eugene3.00160581	0.21	1	0.632	-0.66	1	0.0426	0.04	1	0.885	-0.26	1	0.618	-0.24	1	0.427	-0.62	1	0.187	0.09	1	0.799	-0.31	1	0.449
eugene3.01300033	0	1	0.847	0.31	1	0.428	-0.22	1	0.802	-0.23	1	0.656	-0.54	1	0.109	0	1	0.861	-0.15	1	0.782	-0.34	1	0.449
gw1.I.8187.1	-0.5	1	0.241	-0.3	1	0.412	0.1	1	0.851	-0.25	1	0.621	-0.08	1	0.682	-0.21	1	0.638	-0.02	1	0.86	-0.31	1	0.45
eugene3.60490001	-0.03	1	0.829	-0.24	1	0.546	-0.05	1	0.883	-0.04	1	0.857	-0.24	1	0.441	-0.15	1	0.713	-0.11	1	0.774	-0.34	1	0.45
gw1.I.5435.1	0.04	1	0.818	-0.09	1	0.724	-0.32	1	0.663	-0.07	1	0.836	-0.17	1	0.559	0.03	1	0.844	-0.04	1	0.849	-0.34	1	0.45
gw1.V.4264.1	-0.74	1	0.0607	-0.69	1	0.0303	-0.26	1	0.705	-0.04	1	0.86	-0.41	1	0.209	-0.33	1	0.518	-1.01	1	0.0307	0.33	1	0.45
fgenesh1_pg.C_scaffold_3571000001	0.76	1	0.0389	-0.01	1	0.807	-0.24	1	0.727	-0.27	1	0.596	0.25	1	0.451	-0.48	1	0.412	-0.3	1	0.654	0.32	1	0.45
eugene3.00002337	0.24	1	0.629	0.77	1	0.204	0.26	1	0.801	-0.92	1	0.0177	0.3	1	0.467	-0.67	1	0.16	0.34	1	0.694	0.5	1	0.45
fgenesh4_pg.C_LG_XVI001357	-0.33	1	0.461	-0.05	1	0.771	0.13	1	0.826	-0.2	1	0.692	-0.04	1	0.725	0.25	1	0.602	-0.07	1	0.809	-0.34	1	0.45
eugene3.01950013	-0.7	1	0.0543	-0.93	1	0.00364	-0.24	1	0.725	-0.53	1	0.202	-0.1	1	0.658	-0.19	1	0.675	-0.62	1	0.14	0.31	1	0.451
fgenesh4_pg.C_scaffold_119000027	-0.19	1	0.659	0.12	1	0.698	-0.36	1	0.651	0.2	1	0.717	0.5	1	0.127	0.17	1	0.696	0.18	1	0.696	0.31	1	0.451
estExt_fgenesh4_pm.C_LG_IV0530	-0.01	1	0.841	0.48	1	0.15	0.13	1	0.822	-0.06	1	0.851	-0.4	1	0.236	0.17	1	0.695	0.12	1	0.761	-0.31	1	0.451
eugene3.187830002	-0.44	1	0.292	-0.21	1	0.575	0.23	1	0.73	-0.24	1	0.64	-0.13	1	0.612	-0.05	1	0.828	0.04	1	0.842	-0.31	1	0.451
gw1.XV.892.1	-0.25	1	0.624	-0.02	1	0.803	0.03	1	0.897	-0.57	1	0.166	-0.24	1	0.468	-0.46	1	0.384	0.15	1	0.752	-0.32	1	0.452
fgenesh1_pg.C_scaffold_167000035	-0.71	1	0.0578	-0.9	1	0.00828	0	1	0.905	-0.14	1	0.794	0.21	1	0.501	-0.22	1	0.652	-0.9	1	0.0398	0.38	1	0.452
eugene3.08850001	-0.32	1	0.475	-0.54	1	0.189	-0.17	1	0.817	0.07	1	0.856	-0.09	1	0.667	-0.17	1	0.698	-0.2	1	0.665	-0.41	1	0.453
gw1.X.2772.1	0.07	1	0.797	0.36	1	0.395	-0.01	1	0.902	-0.65	1	0.129	-0.64	1	0.0673	0.45	1	0.427	0.11	1	0.769	-0.33	1	0.453
gw1.XVIII.2006.1	0.07	1	0.8	-0.28	1	0.451	0.13	1	0.824	0.54	1	0.193	-0.23	1	0.466	-0.05	1	0.825	0.23	1	0.628	0.31	1	0.454
fgenesh4_pg.C_scaffold_5235000001	-1.11	1	0.00611	-1.64	0.00271	0.000194	-0.9	1	0.0982	-0.61	1	0.209	-0.37	1	0.317	-0.27	1	0.567	-1.61	0.154	0.00296	0.34	1	0.454
fgenesh4_pg.C_scaffold_247000009	-0.45	1	0.325	-0.89	1	0.00527	-0.66	1	0.284	-0.18	1	0.722	-0.14	1	0.586	-0.31	1	0.537	-0.83	1	0.0362	0.31	1	0.454
gw1.XIX.918.1	-0.74	1	0.0417	-1.1	0.308	0.00112	-0.14	1	0.826	-0.23	1	0.661	-0.41	1	0.216	-0.3	1	0.573	-1.29	1	0.00597	0.32	1	0.454
estExt_fgenesh4_pg.C_LG_XVI1240	0.3	1	0.498	0	1	0.812	0.04	1	0.89	0.03	1	0.865	-0.5	1	0.13	-0.17	1	0.692	0.11	1	0.778	0.31	1	0.454
gw1.19846.1.1	0.09	1	0.776	-0.68	1	0.0333	-0.08	1	0.86	-0.39	1	0.618	-0.41	1	0.362	0.11	1	0.77	-0.35	1	0.45	-0.4	1	0.454
fgenesh4_pg.C_scaffold_13767000001	-1.54	0.0514	0.000885	-0.84	1	0.0161	-0.23	1	0.732	-0.57	1	0.186	0.01	1	0.757	0.12	1	0.751	-0.05	1	0.844	0.56	1	0.454
fgenesh1_pm.C_LG_XI000261	-0.21	1	0.633	-0.57	1	0.118	-0.56	1	0.397	-0.37	1	0.438	-0.31	1	0.345	-0.14	1	0.741	-0.46	1	0.45	0.31	1	0.455
eugene3.00091183	0.28	1	0.528	0.21	1	0.562	0.02	1	0.9	0.05	1	0.857	0.02	1	0.752	-0.33	1	0.513	0.1	1	0.787	-0.35	1	0.456
fgenesh1_pg.C_scaffold_260000004	-0.15	1	0.721	-0.19	1	0.597	-0.08	1	0.862	-0.17	1	0.747	-0.08	1	0.681	-0.34	1	0.489	-0.26	1	0.599	-0.32	1	0.456
gw1.I.4879.1	0.13	1	0.732	0.07	1	0.749	-0.15	1	0.806	0.2	1	0.696	0.23	1	0.446	0.05	1	0.828	-0.55	1	0.161	0.31	1	0.456
gw1.IX.4635.1	0.1	1	0.77	0	1	0.815	0.08	1	0.865	-0.01	1	0.88	-0.84	1	0.0149	-0.35	1	0.483	0.13	1	0.747	-0.31	1	0.456
eugene3.00180083	-0.75	1	0.0392	-1.3	0.0557	0.000442	-0.45	1	0.555	-0.56	1	0.188	-0.48	1	0.171	-0.13	1	0.738	-1.4	0.487	0.00329	0.31	1	0.456
eugene3.122070001	-0.45	1	0.333	-0.3	1	0.481	0	1	0.905	-0.07	1	0.845	-0.04	1	0.739	-0.3	1	0.661	-0.45	1	0.3	0.43	1	0.457
gw1.1101.1.1	-0.49	1	0.274	-0.71	1	0.0314	-0.34	1	0.633	-0.44	1	0.319	0.07	1	0.697	-0.21	1	0.676	-0.69	1	0.0825	0.34	1	0.457
eugene3.00081172	0.31	1	0.501	0.44	1	0.209	-0.02	1	0.901	0.74	1	0.0693	0.48	1	0.148	0.19	1	0.672	-0.06	1	0.819	0.34	1	0.457
eugene3.04310002	-0.01	1	0.841	-0.26	1	0.483	0.06	1	0.873	-0.19	1	0.719	-0.08	1	0.675	0.08	1	0.793	-0.31	1	0.592	0.31	1	0.457
eugene3.00031286	0.15	1	0.714	0.76	1	0.0209	0.16	1	0.798	-0.16	1	0.758	0.43	1	0.199	0.39	1	0.418	0.14	1	0.748	-0.31	1	0.458
gw1.IX.729.1	0.19	1	0.659	-0.08	1	0.738	-0.4	1	0.572	0.07	1	0.844	1.05	0.805	0.00398	0.12	1	0.757	-0.07	1	0.816	0.3	1	0.458
gw1.II.2571.1	-0.25	1	0.57	-0.01	1	0.808	-0.04	1	0.887	-0.14	1	0.786	-0.11	1	0.636	0.11	1	0.774	0.24	1	0.631	-0.31	1	0.458
fgenesh1_pg.C_scaffold_169000019	-0.25	1	0.587	-0.15	1	0.651	-0.28	1	0.69	0.09	1	0.823	0.5	1	0.129	-0.12	1	0.759	-0.63	1	0.114	0.31	1	0.458
gw1.7705.2.1	0.02	1	0.84	-0.61	1	0.0605	-0.4	1	0.594	-0.13	1	0.788	0.19	1	0.519	-0.32	1	0.54	-0.52	1	0.197	0.32	1	0.458
estExt_Genewise1_v1.C_290287	-0.27	1	0.551	0.2	1	0.592	-0.18	1	0.782	0.85	1	0.0265	-0.66	1	0.0485	-0.22	1	0.663	-0.12	1	0.756	0.33	1	0.459
eugene3.00130256	0.47	1	0.274	0	1	0.813	-0.35	1	0.624	-0.44	1	0.371	0.73	1	0.044	0.04	1	0.835	0.22	1	0.636	0.3	1	0.459
eugene3.95760002	-0.23	1	0.639	0.11	1	0.716	-0.06	1	0.876	0.11	1	0.816	0.07	1	0.698	-0.04	1	0.841	-0.23	1	0.678	0.33	1	0.459
fgenesh1_pm.C_scaffold_77000022	-0.41	1	0.411	-0.7	1	0.0269	-0.31	1	0.667	-0.13	1	0.806	0.03	1	0.739	0.22	1	0.687	-0.35	1	0.591	-0.38	1	0.459
gw1.2198.1.1	-0.57	1	0.135	-0.11	1	0.701	0.27	1	0.704	0.17	1	0.752	0.4	1	0.216	0.15	1	0.723	0.28	1	0.596	0.32	1	0.459
estExt_fgenesh4_pm.C_1300024	-0.59	1	0.116	1.13	0.286	0.00106	-0.45	1	0.534	-0.41	1	0.371	-0.19	1	0.514	0.6	1	0.196	-0.59	1	0.128	-0.3	1	0.459
gw1.40.622.1	0.99	1	0.00955	0.42	1	0.233	0.54	1	0.489	-0.66	1	0.114	-0.7	1	0.0427	0.35	1	0.529	-0.07	1	0.819	-0.31	1	0.459
gw1.I.4600.1	-0.05	1	0.817	-0.06	1	0.768	0.35	1	0.675	0.12	1	0.794	0.04	1	0.735	-0.15	1	0.721	0.41	1	0.355	-0.32	1	0.459
gw1.148.58.1	-0.58	1	0.174	-0.27	1	0.477	0.28	1	0.692	-0.23	1	0.694	0.4	1	0.367	0.44	1	0.511	-0.46	1	0.395	-0.34	1	0.46
eugene3.01690005	-0.55	1	0.16	-0.63	1	0.0622	-0.44	1	0.558	-0.32	1	0.51	-0.12	1	0.636	-0.24	1	0.621	-0.49	1	0.287	0.31	1	0.46
gw1.18946.2.1	-0.08	1	0.786	-0.39	1	0.28	-0.64	1	0.274	-0.37	1	0.437	-0.37	1	0.254	-0.06	1	0.817	-0.21	1	0.69	-0.32	1	0.46
eugene3.25010002	-0.11	1	0.769	-0.03	1	0.796	0.12	1	0.845	-0.61	1	0.241	0.56	1	0.116	-0.46	1	0.5	0.35	1	0.534	-0.35	1	0.46
fgenesh4_pg.C_scaffold_173000011	-0.96	1	0.0294	-1.18	0.381	0.00131	-0.16	1	0.828	-0.38	1	0.495	-0.56	1	0.122	0.12	1	0.76	-1.3	1	0.082	0.31	1	0.46
gw1.1608.3.1	0.76	1	0.0472	0.02	1	0.801	-0.1	1	0.863	0.44	1	0.343	0.06	1	0.704	-0.01	1	0.857	0.12	1	0.762	0.39	1	0.46
gw1.28.351.1	0.21	1	0.624	0.07	1	0.76	-0.23	1	0.734	-0.1	1	0.834	0.22	1	0.473	-0.13	1	0.752	0.02	1	0.855	0.4	1	0.46
gw1.2299.3.1	-0.64	1	0.0809	-0.9	1	0.0048	-0.39	1	0.597	0.05	1	0.862	-0.39	1	0.371	-0.13	1	0.775	-0.99	1	0.0486	0.33	1	0.46
estExt_fgenesh4_pg.C_LG_I0449	0.21	1	0.632	0.58	1	0.0724	0.11	1	0.856	0.13	1	0.788	0.12	1	0.629	0.51	1	0.281	0.38	1	0.397	0.3	1	0.46
gw1.I.4369.1	-0.08	1	0.786	0.27	1	0.469	0.24	1	0.733	0.38	1	0.441	0.01	1	0.76	0.06	1	0.814	-0.92	1	0.0175	-0.31	1	0.46
gw1.I.9276.1	0.98	1	0.00822	1.14	0.246	0.00098	0.2	1	0.763	0.39	1	0.42	0.48	1	0.152	0.74	1	0.122	0.15	1	0.749	0.3	1	0.46
estExt_Genewise1_v1.C_LG_VI1322	-1.03	1	0.0061	0.32	1	0.412	-0.31	1	0.667	0.3	1	0.548	-0.7	1	0.0396	0.38	1	0.427	0.09	1	0.796	0.3	1	0.46
eugene3.01840022	-0.01	1	0.842	-0.53	1	0.108	-0.36	1	0.621	-0.16	1	0.752	-0.36	1	0.275	-0.63	1	0.176	0.08	1	0.804	-0.31	1	0.46
grail3.0074014501	0	1	0.848	0.1	1	0.721	0.1	1	0.852	-0.05	1	0.858	-0.28	1	0.395	-0.13	1	0.744	-0.19	1	0.685	-0.31	1	0.461
eugene3.00011113	-0.01	1	0.84	0	1	0.814	0.09	1	0.857	0.31	1	0.528	0	1	0.768	0.23	1	0.623	0.46	1	0.334	0.35	1	0.461
eugene3.00130943	-0.94	1	0.0125	-1.02	1	0.00328	-0.56	1	0.401	-0.71	1	0.064	-0.18	1	0.553	-0.31	1	0.527	-1.2	1	0.00588	0.3	1	0.461
eugene3.19860002	-0.07	1	0.799	-0.38	1	0.418	-0.15	1	0.807	-0.21	1	0.68	0.04	1	0.734	0.31	1	0.619	-0.44	1	0.473	0.33	1	0.461
fgenesh4_pg.C_scaffold_2754000001	0.1	1	0.769	0.1	1	0.716	-0.25	1	0.749	0.78	1	0.0395	-0.02	1	0.751	0.02	1	0.852	0.26	1	0.621	0.3	1	0.461
eugene3.00041066	0.08	1	0.785	-0.01	1	0.812	0.35	1	0.638	0.09	1	0.836	-0.16	1	0.577	0.06	1	0.821	0.19	1	0.687	-0.31	1	0.461
estExt_fgenesh4_pg.C_LG_VI0895	0.03	1	0.829	0.29	1	0.441	0.16	1	0.797	0.23	1	0.654	-0.11	1	0.645	0.17	1	0.691	-0.14	1	0.739	-0.35	1	0.461
gw1.II.1011.1	0.05	1	0.812	0.2	1	0.624	0.29	1	0.68	-0.27	1	0.605	0.04	1	0.734	-0.09	1	0.788	0.37	1	0.413	-0.3	1	0.462
estExt_Genewise1_v1.C_LG_XIII0676	0.96	1	0.0107	0.02	1	0.798	0.37	1	0.611	0.71	1	0.0657	1.07	0.894	0.00422	0.28	1	0.568	0.18	1	0.693	0.3	1	0.462
fgenesh4_pg.C_LG_XVI001032	-0.47	1	0.284	-0.73	1	0.0222	-0.26	1	0.709	-0.15	1	0.768	-0.17	1	0.541	-0.34	1	0.497	-0.66	1	0.0864	0.31	1	0.462
eugene3.01310125	-0.7	1	0.0844	-0.78	1	0.0147	-0.06	1	0.873	-0.14	1	0.779	-0.29	1	0.362	-0.21	1	0.64	-0.21	1	0.675	0.32	1	0.462
eugene3.01600019	-0.55	1	0.162	-0.95	1	0.00841	-0.19	1	0.792	-0.11	1	0.814	-0.07	1	0.693	-0.14	1	0.732	-0.8	1	0.0548	0.4	1	0.462
fgenesh4_pg.C_LG_XVIII000080	-0.99	1	0.0355	-1.3	0.423	0.0014	-0.54	1	0.412	-0.47	1	0.276	-0.3	1	0.342	-0.4	1	0.497	-1.41	0.502	0.00333	0.32	1	0.462
eugene3.00150178	0.08	1	0.79	0.41	1	0.243	-0.15	1	0.816	0.08	1	0.83	-0.86	1	0.016	0.09	1	0.822	-0.13	1	0.774	0.4	1	0.462
gw1.142.54.1	0.17	1	0.688	0.11	1	0.716	0.01	1	0.905	0.01	1	0.877	-0.3	1	0.353	-0.05	1	0.825	0.12	1	0.769	-0.3	1	0.462
gw1.VIII.2455.1	0	1	0.848	0.11	1	0.715	0.15	1	0.816	-0.14	1	0.775	-0.03	1	0.737	-0.01	1	0.858	-0.12	1	0.76	-0.34	1	0.463
grail3.0010012901	0.17	1	0.715	0.17	1	0.64	-0.07	1	0.868	0.16	1	0.752	-0.21	1	0.499	-0.08	1	0.811	-0.24	1	0.651	0.3	1	0.463
eugene3.00820069	-0.77	1	0.0596	-0.46	1	0.182	-0.28	1	0.692	-0.14	1	0.791	-0.34	1	0.295	0.12	1	0.779	-0.34	1	0.488	0.31	1	0.463
estExt_fgenesh4_pg.C_LG_V1547	-0.05	1	0.808	0.17	1	0.628	0.08	1	0.864	0.27	1	0.592	-0.08	1	0.68	-0.17	1	0.695	0	1	0.871	0.3	1	0.463
eugene3.00161045	0.29	1	0.515	-0.09	1	0.732	-0.37	1	0.601	-0.08	1	0.83	-0.88	1	0.0115	-0.19	1	0.675	-0.05	1	0.834	-0.3	1	0.465
fgenesh4_pg.C_scaffold_10186000001	-0.25	1	0.589	-0.31	1	0.445	-0.29	1	0.684	0	1	0.883	0.32	1	0.344	-0.38	1	0.437	-0.17	1	0.761	-0.3	1	0.465
fgenesh1_pg.C_LG_V000822	-0.46	1	0.276	-0.88	1	0.00575	-0.12	1	0.829	0.11	1	0.802	-0.12	1	0.626	0.21	1	0.645	-0.6	1	0.187	0.3	1	0.465
estExt_Genewise1_v1.C_219930002	-0.49	1	0.249	-0.14	1	0.679	0.25	1	0.716	-0.2	1	0.7	0.09	1	0.666	-0.2	1	0.655	-0.21	1	0.655	-0.3	1	0.465
eugene3.00290227	0.21	1	0.676	-0.76	1	0.0162	-0.28	1	0.697	-0.29	1	0.611	-0.01	1	0.765	-0.24	1	0.665	0.5	1	0.246	0.53	1	0.465
gw1.513.12.1	0.27	1	0.581	0.27	1	0.472	-0.04	1	0.886	0.21	1	0.693	-0.16	1	0.56	-0.21	1	0.652	0.26	1	0.603	-0.3	1	0.465
eugene3.00100679	1.07	1	0.00541	0.68	1	0.032	-0.16	1	0.795	0.43	1	0.354	-0.42	1	0.199	0.39	1	0.427	-0.45	1	0.303	0.3	1	0.465
eugene3.00111002	-0.12	1	0.746	0.09	1	0.732	-0.3	1	0.671	-0.07	1	0.842	0.25	1	0.424	-0.12	1	0.758	-0.04	1	0.841	0.3	1	0.465
gw1.226.1.1	-0.01	1	0.843	0.08	1	0.738	0.22	1	0.745	0.05	1	0.853	0.38	1	0.244	0.11	1	0.767	-0.2	1	0.666	-0.3	1	0.465
gw1.XVI.488.1	-0.06	1	0.801	0.06	1	0.765	0.13	1	0.821	-0.07	1	0.842	0.1	1	0.647	-0.18	1	0.693	0.01	1	0.864	-0.3	1	0.466
eugene3.00970002	-0.25	1	0.655	0.35	1	0.361	0.53	1	0.458	0	1	0.883	-0.09	1	0.678	-0.37	1	0.436	-0.07	1	0.834	0.3	1	0.467
gw1.66.580.1	0.01	1	0.844	0.29	1	0.427	-0.21	1	0.765	0.47	1	0.281	-0.27	1	0.398	-0.04	1	0.838	-0.01	1	0.864	0.34	1	0.467
gw1.185.44.1	0.77	1	0.0472	-0.01	1	0.808	-0.11	1	0.838	-0.32	1	0.524	0.24	1	0.479	0.15	1	0.733	-0.45	1	0.314	-0.3	1	0.467
gw1.XVI.1041.1	0.05	1	0.818	-0.11	1	0.702	-0.18	1	0.797	-0.25	1	0.624	-0.68	1	0.044	-0.22	1	0.632	-0.07	1	0.814	-0.3	1	0.467
grail3.0228000701	0.1	1	0.762	0.28	1	0.451	-0.22	1	0.742	-0.07	1	0.836	-0.11	1	0.632	-0.01	1	0.854	-0.2	1	0.67	-0.3	1	0.467
fgenesh4_pm.C_LG_XII000490	0.25	1	0.639	-0.26	1	0.481	0.03	1	0.896	0.22	1	0.67	0.2	1	0.5	0.12	1	0.758	0.24	1	0.694	-0.36	1	0.468
gw1.IX.4854.1	0.08	1	0.8	0.29	1	0.435	0.09	1	0.853	0.03	1	0.864	0.25	1	0.413	0.14	1	0.731	0.13	1	0.755	-0.31	1	0.468
fgenesh4_pg.C_LG_XIX000530	0	1	0.847	0.1	1	0.716	0.19	1	0.775	0.11	1	0.807	0.13	1	0.619	0.15	1	0.753	0.32	1	0.554	-0.31	1	0.468
fgenesh4_pg.C_scaffold_1719000001	-0.35	1	0.484	-0.38	1	0.325	0.05	1	0.88	-0.05	1	0.858	-0.19	1	0.521	0.09	1	0.787	0.1	1	0.836	0.4	1	0.468
fgenesh4_pg.C_scaffold_2127000001	-0.39	1	0.535	-1.13	0.269	0.00103	-0.86	1	0.103	-0.49	1	0.254	-0.17	1	0.557	0.02	1	0.851	-1.32	1	0.00459	0.35	1	0.468
eugene3.00121034	-0.2	1	0.646	0.59	1	0.0789	-0.07	1	0.878	0.02	1	0.874	0.25	1	0.542	0.44	1	0.349	0.21	1	0.661	-0.44	1	0.468
fgenesh4_pg.C_LG_IX001551	-0.17	1	0.677	-0.37	1	0.303	-0.12	1	0.835	-0.32	1	0.523	0.25	1	0.428	0.14	1	0.736	-0.42	1	0.341	0.31	1	0.468
fgenesh4_pg.C_LG_IX001228	0.16	1	0.698	0.67	1	0.0342	0.58	1	0.382	-0.62	1	0.156	-0.46	1	0.169	0.92	1	0.0397	0.23	1	0.63	-0.3	1	0.468
eugene3.00161287	0.21	1	0.635	-0.32	1	0.38	-0.31	1	0.662	0.11	1	0.807	-0.43	1	0.203	-0.16	1	0.722	-0.14	1	0.735	-0.32	1	0.469
gw1.190.17.1	-1.22	0.352	0.00251	-1.18	0.219	0.000916	-0.17	1	0.799	-0.32	1	0.544	-0.27	1	0.392	-0.43	1	0.37	-1.76	0.0662	0.00552	0.37	1	0.469
gw1.256.61.1	-0.21	1	0.635	-0.07	1	0.758	0.14	1	0.819	-0.49	1	0.251	0.11	1	0.639	-0.06	1	0.812	0.08	1	0.8	-0.3	1	0.469
eugene3.31980001	-0.82	1	0.0235	-0.84	1	0.00799	-0.63	1	0.308	-0.69	1	0.0731	-0.68	1	0.0531	-0.26	1	0.668	-1.07	1	0.0128	0.3	1	0.469
fgenesh4_pm.C_LG_XV000479	-0.21	1	0.631	0.41	1	0.266	0.47	1	0.555	0.2	1	0.696	0.1	1	0.646	0.55	1	0.241	-0.04	1	0.848	0.33	1	0.469
grail3.4677000101	-0.01	1	0.842	0.14	1	0.67	0.05	1	0.879	-0.1	1	0.811	-0.31	1	0.394	-0.08	1	0.809	0.1	1	0.79	0.45	1	0.469
eugene3.01190048	-0.05	1	0.809	-0.38	1	0.292	-0.23	1	0.733	-0.25	1	0.633	-0.57	1	0.0915	-0.1	1	0.774	-0.62	1	0.109	0.3	1	0.469
fgenesh1_pg.C_LG_XII000594	-0.85	1	0.0298	-1.06	1	0.00353	-0.33	1	0.638	-0.27	1	0.645	-0.47	1	0.154	-0.1	1	0.781	-0.92	1	0.0247	0.29	1	0.469
eugene3.00050974	0.22	1	0.619	-0.16	1	0.637	0.3	1	0.692	-0.39	1	0.466	-0.51	1	0.123	-0.02	1	0.85	0.06	1	0.825	-0.29	1	0.469
grail3.0001023701	0	1	0.846	0.68	1	0.041	0.3	1	0.669	0.04	1	0.863	0.02	1	0.752	-0.16	1	0.74	0.04	1	0.841	-0.33	1	0.469
eugene3.00070259	-0.84	1	0.0217	-0.16	1	0.716	0.26	1	0.737	0.11	1	0.836	0.1	1	0.656	0.43	1	0.382	-0.35	1	0.596	-0.36	1	0.469
grail3.0003074001	-0.07	1	0.801	-0.2	1	0.585	-0.48	1	0.511	-0.38	1	0.427	0.11	1	0.636	-0.25	1	0.593	-0.08	1	0.806	-0.29	1	0.469
gw1.XVII.718.1	0.2	1	0.658	-0.2	1	0.64	-0.16	1	0.812	-0.09	1	0.822	-0.08	1	0.69	0.23	1	0.632	0.2	1	0.668	-0.31	1	0.469
fgenesh4_pg.C_LG_II001754	-0.18	1	0.688	-0.23	1	0.562	-0.04	1	0.884	-0.01	1	0.881	-0.21	1	0.488	0.25	1	0.602	-0.1	1	0.782	-0.31	1	0.47
eugene3.00021169	0.24	1	0.585	-0.15	1	0.662	0.26	1	0.728	-0.17	1	0.743	-0.18	1	0.525	-0.12	1	0.754	1.04	1	0.0127	-0.3	1	0.471
gw1.616.2.1	-0.23	1	0.606	-0.4	1	0.263	-0.01	1	0.902	-0.2	1	0.703	-0.1	1	0.656	0.09	1	0.783	-0.03	1	0.854	-0.3	1	0.471
eugene3.82880001	-0.2	1	0.648	0.27	1	0.472	-0.47	1	0.518	-0.12	1	0.804	0.18	1	0.551	-0.22	1	0.633	-0.08	1	0.824	0.32	1	0.471
gw1.VI.1771.1	-0.15	1	0.712	0.12	1	0.701	0.11	1	0.838	-0.23	1	0.666	0.02	1	0.756	-0.07	1	0.806	0.04	1	0.841	-0.29	1	0.471
gw1.IX.897.1	0.38	1	0.378	0.66	1	0.0411	0.73	1	0.183	-0.39	1	0.407	0.33	1	0.299	0.43	1	0.395	0.53	1	0.189	-0.33	1	0.471
eugene3.09730002	-0.24	1	0.599	-0.02	1	0.801	-0.04	1	0.89	0.22	1	0.682	-0.45	1	0.213	0.22	1	0.645	-0.2	1	0.66	0.29	1	0.471
estExt_fgenesh4_pm.C_LG_III0116	0.25	1	0.57	-0.05	1	0.769	-0.24	1	0.76	-0.19	1	0.721	-0.23	1	0.452	-0.11	1	0.772	0.22	1	0.642	-0.33	1	0.471
gw1.XI.1644.1	0.07	1	0.8	0.59	1	0.0719	-0.03	1	0.893	0.11	1	0.809	0.32	1	0.326	0.11	1	0.774	0.01	1	0.864	-0.3	1	0.471
gw1.645.15.1	0.02	1	0.838	0.19	1	0.604	0.2	1	0.76	-0.14	1	0.779	0.13	1	0.609	0.28	1	0.578	0.16	1	0.736	-0.29	1	0.472
estExt_fgenesh4_pg.C_LG_VIII0329	-0.64	1	0.0818	0.25	1	0.505	-0.11	1	0.847	-0.09	1	0.819	-0.06	1	0.704	0.16	1	0.709	0.01	1	0.866	0.3	1	0.472
gw1.164.57.1	0.1	1	0.768	0.26	1	0.516	-0.14	1	0.818	0.98	1	0.0134	-0.21	1	0.478	-0.41	1	0.414	0.19	1	0.718	0.35	1	0.472
gw1.1594.4.1	-0.26	1	0.557	-0.11	1	0.714	0.14	1	0.815	-0.16	1	0.757	0.55	1	0.113	0.53	1	0.254	-0.24	1	0.625	-0.32	1	0.473
grail3.1163000101	-0.33	1	0.603	-0.94	1	0.00479	-0.16	1	0.824	-0.39	1	0.41	0.05	1	0.729	-0.2	1	0.654	-0.47	1	0.266	0.32	1	0.474
eugene3.00130937	-0.46	1	0.312	-0.98	1	0.00299	-0.46	1	0.553	-0.54	1	0.364	-0.59	1	0.0789	0.25	1	0.64	-0.79	1	0.0351	0.32	1	0.474
gw1.171.104.1	-1.04	1	0.00603	-0.89	1	0.006	-0.22	1	0.742	-0.42	1	0.349	-0.41	1	0.217	-0.39	1	0.417	-0.97	1	0.0231	0.3	1	0.474
grail3.0051003301	-0.69	1	0.0823	-1.23	0.118	0.000638	-0.14	1	0.815	-0.29	1	0.564	-0.05	1	0.717	-0.37	1	0.477	-0.92	1	0.0295	0.29	1	0.474
estExt_fgenesh4_pg.C_LG_V0933	0.01	1	0.845	-0.23	1	0.553	-0.02	1	0.897	-0.36	1	0.449	0.12	1	0.625	-0.2	1	0.668	-0.15	1	0.722	-0.3	1	0.474
estExt_fgenesh4_pm.C_LG_I0732	0.71	1	0.0587	-0.31	1	0.408	0.46	1	0.537	-0.13	1	0.789	0.59	1	0.0756	-0.5	1	0.319	0.03	1	0.858	0.29	1	0.474
gw1.III.423.1	0.17	1	0.685	-0.27	1	0.515	0.11	1	0.846	-0.19	1	0.739	0.08	1	0.684	-0.24	1	0.628	-0.12	1	0.76	-0.3	1	0.474
gw1.790.3.1	-0.49	1	0.235	-0.34	1	0.473	0.13	1	0.82	-0.3	1	0.578	-0.18	1	0.532	0.1	1	0.775	0.13	1	0.797	-0.3	1	0.475
estExt_Genewise1_v1.C_1240136	0.61	1	0.107	0	1	0.815	0.11	1	0.85	0.21	1	0.684	0.68	1	0.046	-0.04	1	0.83	0.2	1	0.666	0.3	1	0.475
fgenesh4_pg.C_LG_XV000598	0.42	1	0.375	-0.48	1	0.201	0.03	1	0.894	0.19	1	0.723	0.82	1	0.0172	-0.07	1	0.813	0.06	1	0.826	0.31	1	0.475
gw1.6326.1.1	0.11	1	0.756	0.05	1	0.772	0.1	1	0.85	0.16	1	0.747	-0.71	1	0.0372	-0.18	1	0.684	0.28	1	0.594	-0.31	1	0.475
gw1.41.521.1	0.38	1	0.414	0	1	0.812	0.1	1	0.854	-0.66	1	0.0932	-0.9	1	0.021	-0.43	1	0.376	0.11	1	0.776	-0.35	1	0.475
gw1.15289.1.1	-0.47	1	0.283	-0.5	1	0.145	-0.09	1	0.855	0.59	1	0.141	0.1	1	0.697	-0.99	1	0.0331	0.23	1	0.626	0.34	1	0.475
estExt_fgenesh4_pg.C_LG_XV0082	0.08	1	0.787	-0.08	1	0.737	-0.08	1	0.862	0.15	1	0.767	-0.03	1	0.739	-0.16	1	0.713	-0.2	1	0.695	0.29	1	0.476
gw1.X.1932.1	0.09	1	0.774	-0.15	1	0.662	0.15	1	0.819	-0.02	1	0.874	0.13	1	0.615	0.09	1	0.789	0.14	1	0.741	-0.29	1	0.476
fgenesh1_pg.C_scaffold_153000003	-0.49	1	0.329	-0.64	1	0.0454	-0.26	1	0.715	-0.28	1	0.587	-0.64	1	0.0623	0.09	1	0.79	-0.46	1	0.283	0.3	1	0.477
gw1.40.349.1	0.01	1	0.842	0.19	1	0.602	0.1	1	0.851	-0.39	1	0.395	0.23	1	0.465	0.23	1	0.617	-0.01	1	0.866	-0.31	1	0.477
gw1.IX.3840.1	-0.47	1	0.274	-0.03	1	0.793	0.24	1	0.76	-0.08	1	0.83	-0.02	1	0.754	0.02	1	0.851	0.27	1	0.578	-0.29	1	0.477
gw1.392.3.1	-1.19	1	0.00537	-1.21	0.133	0.000683	-0.74	1	0.26	-0.55	1	0.185	0	1	0.768	-0.24	1	0.624	-1.5	0.26	0.00299	0.3	1	0.477
eugene3.00060820	-0.09	1	0.772	0.01	1	0.807	-0.18	1	0.784	-0.22	1	0.664	-0.09	1	0.667	-0.13	1	0.748	-0.36	1	0.452	-0.29	1	0.477
eugene3.00150237	-0.62	1	0.0933	-0.92	1	0.0138	-0.47	1	0.569	-0.18	1	0.738	-0.06	1	0.705	-0.35	1	0.487	-0.77	1	0.0807	0.31	1	0.478
gw1.XVIII.521.1	-0.07	1	0.794	0.41	1	0.258	-0.06	1	0.877	-0.18	1	0.757	-0.07	1	0.701	-0.23	1	0.676	-0.14	1	0.762	0.29	1	0.479
gw1.II.421.1	-0.6	1	0.177	0.09	1	0.736	-0.08	1	0.859	0.13	1	0.784	-0.24	1	0.463	-0.09	1	0.79	-0.01	1	0.867	0.29	1	0.479
fgenesh4_pg.C_scaffold_21640000001	-0.45	1	0.276	-0.27	1	0.483	-0.08	1	0.867	0.11	1	0.811	0.26	1	0.483	-0.02	1	0.852	0.02	1	0.857	-0.43	1	0.479
estExt_fgenesh4_pm.C_LG_XI0237	0.3	1	0.499	0.22	1	0.559	-0.04	1	0.888	0.15	1	0.761	-0.42	1	0.265	-0.22	1	0.626	-0.04	1	0.848	-0.29	1	0.479
gw1.689.7.1	-0.36	1	0.521	-0.78	1	0.0197	-0.3	1	0.673	-0.46	1	0.346	-0.09	1	0.674	-0.17	1	0.698	-1.11	1	0.0099	0.31	1	0.479
eugene3.00002070	-0.17	1	0.688	0.11	1	0.71	-0.14	1	0.828	0.07	1	0.839	-0.49	1	0.152	-0.15	1	0.739	-0.23	1	0.629	-0.3	1	0.479
estExt_fgenesh4_pg.C_LG_XVIII0369	0.06	1	0.804	-0.71	1	0.042	0.2	1	0.76	-0.68	1	0.0849	-0.25	1	0.413	-0.28	1	0.56	0.27	1	0.573	-0.29	1	0.479
gw1.I.2646.1	-0.4	1	0.355	-0.1	1	0.722	-0.06	1	0.874	-0.08	1	0.834	-0.26	1	0.416	0.04	1	0.835	-0.09	1	0.789	-0.33	1	0.479
gw1.XIV.291.1	-1.08	1	0.00504	-1	1	0.00398	-0.68	1	0.23	0.05	1	0.856	-0.24	1	0.426	-0.29	1	0.539	-1.27	1	0.00537	0.29	1	0.479
fgenesh4_pg.C_scaffold_777000002	0.05	1	0.816	-0.16	1	0.671	0.11	1	0.855	0.03	1	0.866	-0.79	1	0.0257	0.01	1	0.854	0.52	1	0.212	-0.29	1	0.48
gw1.169.30.1	-1.07	1	0.00504	-1.26	0.0833	0.000556	-0.18	1	0.779	-0.54	1	0.193	-0.39	1	0.247	-0.27	1	0.586	-1.32	0.628	0.00367	0.29	1	0.48
gw1.IX.1371.1	-0.24	1	0.662	0.3	1	0.425	-0.19	1	0.774	0.3	1	0.543	-0.74	1	0.0387	-0.16	1	0.728	0.13	1	0.754	0.34	1	0.48
eugene3.01300045	0.01	1	0.845	-0.37	1	0.303	0.22	1	0.744	-0.24	1	0.654	-0.27	1	0.443	-0.17	1	0.697	-0.27	1	0.696	-0.29	1	0.48
fgenesh4_pg.C_scaffold_760000001	-0.26	1	0.578	0.08	1	0.743	0.22	1	0.742	0.11	1	0.81	0.1	1	0.658	0.34	1	0.492	0.21	1	0.657	-0.3	1	0.48
gw1.XVIII.3053.1	0.41	1	0.399	0.02	1	0.803	0.25	1	0.717	0.09	1	0.82	-0.31	1	0.334	0.17	1	0.688	0.39	1	0.392	-0.29	1	0.481
gw1.IV.4212.1	-0.55	1	0.154	-0.42	1	0.227	-0.2	1	0.77	0.1	1	0.813	-0.08	1	0.687	-0.06	1	0.822	-0.43	1	0.324	0.35	1	0.481
fgenesh4_pg.C_LG_XV000150	-0.21	1	0.65	0.05	1	0.769	0.16	1	0.828	-0.49	1	0.39	-0.28	1	0.416	0.71	1	0.136	-0.04	1	0.845	-0.3	1	0.481
grail3.0099003002	-0.27	1	0.547	0.09	1	0.733	-0.03	1	0.896	0.06	1	0.853	0.14	1	0.589	0.27	1	0.599	0.38	1	0.423	0.33	1	0.482
gw1.XIV.969.1	0.92	1	0.0129	0.32	1	0.395	0.12	1	0.833	0.43	1	0.386	0.61	1	0.0687	0.24	1	0.613	0.11	1	0.785	0.34	1	0.482
fgenesh4_pg.C_scaffold_70000249	-0.09	1	0.78	0.19	1	0.619	-0.35	1	0.623	0.1	1	0.818	-0.39	1	0.251	0.44	1	0.482	-0.01	1	0.866	0.29	1	0.482
gw1.XVIII.2738.1	-0.14	1	0.73	0.17	1	0.621	0.09	1	0.874	-0.15	1	0.771	-1.11	1	0.0338	0.12	1	0.76	0.14	1	0.748	-0.32	1	0.482
gw1.140.74.1	-0.62	1	0.288	-0.99	1	0.00495	-0.64	1	0.549	-0.46	1	0.39	-0.39	1	0.483	-0.15	1	0.724	-0.98	1	0.0265	0.39	1	0.482
gw1.XIX.1275.1	-0.04	1	0.823	0.01	1	0.811	0.38	1	0.593	-0.28	1	0.602	0.12	1	0.631	0.08	1	0.796	0.15	1	0.726	-0.29	1	0.483
gw1.86.272.1	-0.24	1	0.638	-0.24	1	0.512	-0.24	1	0.728	0.04	1	0.866	-0.41	1	0.294	-0.11	1	0.795	-0.01	1	0.867	0.29	1	0.483
gw1.XVIII.582.1	0.25	1	0.572	-0.73	1	0.02	-0.09	1	0.856	0.57	1	0.166	-0.98	1	0.00572	-1.54	0.0247	0.00206	-0.07	1	0.807	0.3	1	0.483
fgenesh1_pg.C_scaffold_5491000001	-0.25	1	0.578	-0.34	1	0.356	-0.21	1	0.745	-0.29	1	0.559	0	1	0.768	0.21	1	0.642	-0.45	1	0.299	0.29	1	0.484
fgenesh4_pg.C_LG_VI000485	-0.2	1	0.636	0.14	1	0.672	0.05	1	0.881	0.07	1	0.842	0.52	1	0.169	0.24	1	0.615	0.4	1	0.364	0.28	1	0.484
fgenesh4_pg.C_scaffold_5176000001	-0.56	1	0.146	-0.51	1	0.149	-0.18	1	0.795	-0.43	1	0.355	-0.25	1	0.461	-0.31	1	0.554	-0.72	1	0.0776	0.28	1	0.484
gw1.I.4979.1	-0.19	1	0.667	-0.36	1	0.339	0.1	1	0.853	0.19	1	0.718	-0.12	1	0.63	-0.01	1	0.859	-0.18	1	0.706	0.29	1	0.484
gw1.IV.57.1	0.4	1	0.356	-0.04	1	0.786	0.15	1	0.807	-0.15	1	0.779	-0.43	1	0.208	-0.46	1	0.36	0.01	1	0.862	0.3	1	0.484
fgenesh4_pg.C_LG_VI001064	-0.08	1	0.797	0.72	1	0.0719	0.15	1	0.828	-0.03	1	0.866	-0.94	1	0.0137	0.55	1	0.295	0.25	1	0.67	0.29	1	0.484
gw1.2091.1.1	-0.39	1	0.361	-0.14	1	0.668	0.29	1	0.68	-0.14	1	0.781	-0.17	1	0.558	-0.13	1	0.753	0.3	1	0.528	-0.29	1	0.484
grail3.0006002201	0.68	1	0.0607	-0.26	1	0.48	-0.11	1	0.849	0.42	1	0.349	-0.37	1	0.25	-0.21	1	0.637	0.09	1	0.807	0.29	1	0.485
gw1.III.2221.1	-0.71	1	0.0476	0.16	1	0.64	0.74	1	0.184	-0.57	1	0.174	-0.07	1	0.701	0.02	1	0.851	0.36	1	0.446	-0.29	1	0.485
fgenesh4_pg.C_scaffold_171000004	-0.99	1	0.0212	-1.01	1	0.00313	-0.57	1	0.382	-0.45	1	0.301	-0.21	1	0.479	-0.44	1	0.389	-0.99	1	0.0119	0.29	1	0.485
estExt_fgenesh4_pm.C_LG_X0914	0.52	1	0.187	0.25	1	0.495	0.13	1	0.824	0.29	1	0.563	0.69	1	0.045	-0.02	1	0.849	-0.04	1	0.841	0.28	1	0.485
gw1.XVI.1639.1	0.1	1	0.76	-0.5	1	0.136	0.12	1	0.833	-0.08	1	0.828	0.03	1	0.747	-0.12	1	0.779	-0.13	1	0.767	-0.28	1	0.485
fgenesh1_pg.C_scaffold_188000016	-1.2	1	0.0178	-1.74	0.00131	0.000164	-0.94	1	0.0775	-0.82	1	0.0348	-0.43	1	0.204	-0.39	1	0.497	-1.6	0.499	0.00333	0.34	1	0.485
gw1.XIX.504.1	0.1	1	0.775	0.08	1	0.738	-0.05	1	0.879	-0.22	1	0.677	0.2	1	0.494	-0.37	1	0.45	0.17	1	0.73	-0.41	1	0.485
eugene3.00050846	-0.19	1	0.661	-0.64	1	0.104	0.25	1	0.715	0	1	0.882	0.1	1	0.648	-0.13	1	0.751	-0.35	1	0.473	0.39	1	0.485
fgenesh1_pm.C_scaffold_392000001	-0.65	1	0.0777	-0.91	1	0.00435	-0.27	1	0.76	-0.25	1	0.691	-0.05	1	0.722	-0.36	1	0.459	-1.38	0.407	0.00331	0.28	1	0.486
estExt_fgenesh4_pg.C_LG_II1399	-0.38	1	0.38	-0.94	1	0.00368	-0.06	1	0.878	0.81	1	0.0408	-0.09	1	0.67	-0.59	1	0.2	0.07	1	0.819	0.29	1	0.486
gw1.VII.3375.1	0.04	1	0.82	-0.25	1	0.5	0.09	1	0.854	-0.09	1	0.842	0.04	1	0.731	-0.19	1	0.661	0	1	0.871	-0.36	1	0.486
eugene3.107700001	-0.09	1	0.777	0.21	1	0.572	-0.58	1	0.492	0.13	1	0.792	-0.29	1	0.353	0.02	1	0.852	-0.02	1	0.86	0.28	1	0.486
fgenesh1_pg.C_scaffold_264000002	-0.75	1	0.0375	-1.16	0.225	0.000927	-0.71	1	0.207	-0.39	1	0.409	0.2	1	0.504	-0.55	1	0.292	-1.53	0.353	0.00327	0.34	1	0.487
grail3.0044016201	0.05	1	0.82	-1.14	1	0.0848	0.19	1	0.779	0.91	1	0.0175	0.31	1	0.328	-0.65	1	0.207	-0.35	1	0.633	-0.29	1	0.487
gw1.XVIII.1045.1	-0.29	1	0.538	-0.38	1	0.298	0.34	1	0.644	-0.24	1	0.652	-0.11	1	0.639	-0.2	1	0.685	0.15	1	0.735	-0.29	1	0.488
gw1.I.911.1	0.14	1	0.724	-0.33	1	0.364	-0.02	1	0.898	0.06	1	0.848	-0.28	1	0.465	-0.08	1	0.8	0.08	1	0.815	0.29	1	0.488
fgenesh4_pg.C_LG_VI001299	-0.17	1	0.687	-0.44	1	0.197	-0.16	1	0.796	0.28	1	0.578	-0.01	1	0.762	-0.11	1	0.763	-0.43	1	0.326	0.29	1	0.488
eugene3.00060788	-0.37	1	0.393	-1.12	0.252	0.000983	-0.57	1	0.46	-0.02	1	0.87	-0.14	1	0.589	-0.84	1	0.0519	-0.04	1	0.844	-0.28	1	0.488
fgenesh1_pg.C_LG_XIII001040	-0.57	1	0.135	-0.43	1	0.215	-0.5	1	0.491	-0.17	1	0.761	-0.02	1	0.757	-0.11	1	0.772	-0.49	1	0.249	0.31	1	0.488
eugene3.00190987	-0.22	1	0.642	0.82	1	0.00975	-0.69	1	0.224	-0.62	1	0.156	-0.34	1	0.305	-0.05	1	0.826	-0.05	1	0.831	-0.31	1	0.488
fgenesh4_pg.C_LG_III000599	-0.01	1	0.844	0.07	1	0.758	-0.02	1	0.899	0.2	1	0.694	-0.35	1	0.277	-0.17	1	0.695	0.25	1	0.601	0.28	1	0.489
gw1.IV.186.1	-0.8	1	0.0333	-0.8	1	0.0141	-0.42	1	0.617	-0.4	1	0.383	-0.33	1	0.333	-0.39	1	0.453	-1.12	1	0.00831	0.29	1	0.489
gw1.82.26.1	-0.61	1	0.27	-0.39	1	0.267	0.16	1	0.797	-0.13	1	0.79	-0.61	1	0.121	-0.3	1	0.544	-0.05	1	0.84	0.3	1	0.489
gw1.II.3846.1	-0.31	1	0.508	-0.27	1	0.463	0.11	1	0.85	-0.13	1	0.791	0.13	1	0.613	-0.13	1	0.754	0	1	0.87	-0.28	1	0.49
gw1.142.87.1	0.33	1	0.503	-0.03	1	0.789	0.17	1	0.792	-0.2	1	0.703	0.19	1	0.52	0.27	1	0.573	-0.21	1	0.677	-0.28	1	0.49
gw1.VII.539.1	-0.05	1	0.814	0.25	1	0.538	0.43	1	0.556	-0.18	1	0.747	-0.25	1	0.429	0.32	1	0.521	0.02	1	0.861	-0.28	1	0.49
gw1.44.94.1	-0.31	1	0.532	-0.66	1	0.0436	-0.45	1	0.583	0.19	1	0.733	0.39	1	0.253	0.45	1	0.345	-0.08	1	0.81	0.28	1	0.49
gw1.IV.3289.1	0.43	1	0.315	0.11	1	0.714	-0.08	1	0.86	-0.3	1	0.539	-0.43	1	0.215	-0.01	1	0.854	0.32	1	0.523	-0.28	1	0.49
gw1.XVIII.1078.1	0.12	1	0.748	-0.24	1	0.532	-0.08	1	0.859	-0.02	1	0.876	-0.01	1	0.765	0.29	1	0.539	-0.22	1	0.658	-0.28	1	0.491
fgenesh1_pg.C_scaffold_146000061	-0.09	1	0.773	-0.33	1	0.368	-0.16	1	0.819	-0.39	1	0.42	-0.06	1	0.704	0.22	1	0.645	-0.38	1	0.392	0.28	1	0.491
gw1.IV.2880.1	0.18	1	0.666	0.33	1	0.376	0.19	1	0.768	-0.17	1	0.735	-0.26	1	0.402	0.03	1	0.842	0.31	1	0.502	-0.28	1	0.491
eugene3.00410034	0.23	1	0.625	-0.05	1	0.784	-0.45	1	0.66	-0.14	1	0.791	0.31	1	0.426	0.12	1	0.761	0.7	1	0.0608	0.28	1	0.491
gw1.236.40.1	0.12	1	0.744	0.37	1	0.374	0.03	1	0.893	-0.26	1	0.662	0.11	1	0.656	-0.05	1	0.838	0.04	1	0.841	-0.29	1	0.492
fgenesh4_pm.C_LG_X000307	-0.09	1	0.774	0.37	1	0.303	-0.03	1	0.895	-0.14	1	0.772	0.22	1	0.468	0.26	1	0.585	0.1	1	0.788	-0.28	1	0.492
estExt_fgenesh4_pm.C_LG_XV0240	-0.06	1	0.803	0.26	1	0.489	0.3	1	0.667	-0.15	1	0.774	-0.06	1	0.706	0.17	1	0.7	-0.2	1	0.689	0.28	1	0.494
estExt_fgenesh4_pg.C_42040001	0.03	1	0.827	0.25	1	0.517	0.28	1	0.692	-0.14	1	0.796	-0.49	1	0.159	-0.03	1	0.842	-0.4	1	0.468	-0.33	1	0.494
gw1.131.45.1	0.15	1	0.699	-0.26	1	0.49	0.2	1	0.762	-0.37	1	0.449	0.15	1	0.583	-0.03	1	0.843	0.2	1	0.688	-0.29	1	0.494
gw1.XIX.599.1	0.39	1	0.438	0.42	1	0.231	0.23	1	0.733	0.25	1	0.637	-0.2	1	0.499	0.5	1	0.303	0.06	1	0.826	0.28	1	0.494
estExt_fgenesh4_pg.C_LG_IX1351	-0.17	1	0.684	-0.1	1	0.718	0.15	1	0.808	-0.28	1	0.579	-0.33	1	0.388	-0.09	1	0.793	-1.15	1	0.275	0.29	1	0.494
gw1.XIII.3068.1	-0.4	1	0.394	-1.06	0.422	0.0014	-0.24	1	0.733	-0.29	1	0.622	-0.16	1	0.575	-0.1	1	0.786	-0.72	1	0.0626	0.28	1	0.494
eugene3.01240001	-0.05	1	0.823	-0.44	1	0.25	-0.5	1	0.49	-0.13	1	0.782	-0.38	1	0.24	-0.22	1	0.639	-0.66	1	0.101	0.39	1	0.495
grail3.0021038901	-0.02	1	0.838	-0.05	1	0.775	-0.1	1	0.847	-0.16	1	0.752	-0.02	1	0.749	0.3	1	0.528	0.32	1	0.535	-0.28	1	0.495
grail3.0010018901	0.7	1	0.0547	-0.38	1	0.298	0.49	1	0.494	-0.38	1	0.426	-0.54	1	0.103	-0.38	1	0.458	0	1	0.868	-0.3	1	0.495
estExt_Genewise1_v1.C_LG_III0383	-0.03	1	0.831	0.2	1	0.599	0.3	1	0.673	-0.07	1	0.84	-0.44	1	0.182	0.23	1	0.62	-0.07	1	0.817	-0.28	1	0.495
eugene3.00011986	-0.07	1	0.797	-0.21	1	0.568	-0.37	1	0.599	-0.45	1	0.311	0.02	1	0.753	-0.12	1	0.754	0.2	1	0.675	-0.28	1	0.495
eugene3.42840001	0.08	1	0.791	0.4	1	0.258	0.18	1	0.799	0.16	1	0.78	-0.43	1	0.256	0.49	1	0.348	0.83	1	0.0637	0.54	1	0.495
estExt_fgenesh4_pm.C_1200017	-0.14	1	0.72	0.14	1	0.661	-0.64	1	0.281	-0.34	1	0.515	-0.78	1	0.0224	-0.15	1	0.724	-0.21	1	0.655	-0.35	1	0.495
eugene3.02540005	0.03	1	0.833	0	1	0.814	0.06	1	0.873	0.82	1	0.0445	-0.25	1	0.427	-0.59	1	0.26	0.16	1	0.737	0.34	1	0.495
fgenesh1_pg.C_LG_III000148	-0.07	1	0.793	-0.53	1	0.104	-0.1	1	0.866	-0.45	1	0.308	0.13	1	0.607	-0.37	1	0.482	-0.23	1	0.665	0.32	1	0.495
gw1.70.644.1	-0.26	1	0.571	-0.08	1	0.742	0.15	1	0.807	-0.1	1	0.817	0.14	1	0.596	0	1	0.86	0.29	1	0.532	-0.28	1	0.496
gw1.X.4079.1	-0.86	1	0.0251	-0.97	1	0.00329	-0.41	1	0.575	-0.59	1	0.152	-0.18	1	0.536	-0.53	1	0.272	-1.32	0.57	0.00354	0.3	1	0.496
eugene3.94310001	-1.87	0.0157	0.000393	-0.54	1	0.182	-0.29	1	0.68	-0.47	1	0.29	0.43	1	0.192	-0.23	1	0.616	-0.38	1	0.483	0.62	1	0.496
gw1.159.61.1	-0.58	1	0.135	-1.2	0.847	0.0023	-0.53	1	0.518	-0.42	1	0.376	-0.16	1	0.569	-0.02	1	0.851	-1.03	1	0.00983	0.28	1	0.496
gw1.13216.2.1	-0.63	1	0.0895	-1.19	0.349	0.00123	-0.46	1	0.533	-0.51	1	0.235	-0.28	1	0.39	0.02	1	0.85	-1.24	1	0.00977	0.34	1	0.496
fgenesh4_pg.C_scaffold_499000007	-0.05	1	0.815	-0.04	1	0.788	-0.22	1	0.747	-0.12	1	0.795	-0.23	1	0.47	-0.15	1	0.72	-0.01	1	0.864	-0.28	1	0.496
eugene3.00130759	-0.33	1	0.469	-0.11	1	0.703	0.09	1	0.856	-0.08	1	0.84	0.27	1	0.404	-0.91	1	0.0344	-0.13	1	0.755	0.28	1	0.496
gw1.I.7676.1	0.41	1	0.342	-0.16	1	0.636	0.13	1	0.827	0.3	1	0.583	0.7	1	0.0379	0.34	1	0.5	0.31	1	0.516	0.28	1	0.496
grail3.0594000101	0.11	1	0.751	0.36	1	0.326	-0.32	1	0.686	-0.07	1	0.845	-0.26	1	0.482	-0.52	1	0.272	0.1	1	0.782	0.31	1	0.496
gw1.157.12.1	-0.37	1	0.462	-0.85	1	0.0189	-0.07	1	0.866	-0.1	1	0.811	-0.05	1	0.721	-0.32	1	0.551	-0.8	1	0.0543	-0.28	1	0.496
gw1.VIII.2894.1	0.39	1	0.365	0.23	1	0.534	0.11	1	0.842	0.28	1	0.585	0.84	1	0.0151	0.52	1	0.274	0.05	1	0.851	0.29	1	0.496
gw1.172.11.1	-0.18	1	0.676	-0.82	1	0.0101	0.03	1	0.891	-0.25	1	0.666	-0.05	1	0.721	-0.41	1	0.474	-0.93	1	0.0155	0.29	1	0.496
fgenesh4_pg.C_LG_VI001277	-0.86	1	0.0239	-1	1	0.0026	-0.52	1	0.469	-0.33	1	0.539	-0.45	1	0.18	-0.17	1	0.696	-1.1	1	0.00671	0.28	1	0.496
estExt_fgenesh4_pm.C_LG_IV0119	-0.79	1	0.0384	0.29	1	0.436	-0.58	1	0.367	-0.14	1	0.779	0.11	1	0.637	0.3	1	0.541	-0.09	1	0.79	0.28	1	0.496
fgenesh4_pg.C_LG_XVIII001002	-0.25	1	0.577	0.02	1	0.798	0.18	1	0.786	0.14	1	0.771	0.11	1	0.635	-0.24	1	0.618	0.08	1	0.804	0.28	1	0.496
fgenesh4_pg.C_LG_XI001362	-0.04	1	0.817	0.03	1	0.79	0.18	1	0.787	-0.14	1	0.78	-0.05	1	0.724	-0.11	1	0.775	-0.05	1	0.84	0.3	1	0.496
fgenesh4_pg.C_LG_I001396	-0.98	1	0.00819	-1.21	0.122	0.00065	-0.47	1	0.53	-0.53	1	0.198	-0.16	1	0.565	-0.49	1	0.332	-1.35	0.47	0.00324	0.28	1	0.496
grail3.0136002901	-0.03	1	0.828	0.28	1	0.468	-0.06	1	0.877	0.01	1	0.881	-0.15	1	0.575	0.06	1	0.819	0.04	1	0.843	-0.28	1	0.496
grail3.0054018201	-1	1	0.00737	0.28	1	0.443	-0.52	1	0.555	-0.14	1	0.779	0.86	1	0.0134	1.2	0.336	0.00861	-0.6	1	0.133	-0.28	1	0.496
gw1.XVII.339.1	-0.07	1	0.8	0.2	1	0.578	0.21	1	0.748	0.83	1	0.0301	-0.47	1	0.156	-0.03	1	0.842	0.3	1	0.633	0.3	1	0.496
eugene3.75040001	-0.59	1	0.117	-1.18	0.147	0.000735	-0.37	1	0.664	-0.31	1	0.574	-0.18	1	0.567	-0.42	1	0.562	-0.6	1	0.191	0.38	1	0.497
fgenesh1_pg.C_scaffold_340000005	-0.47	1	0.255	-1.12	0.363	0.00125	-0.41	1	0.59	-0.29	1	0.611	-0.01	1	0.758	-0.09	1	0.786	-0.81	1	0.0561	0.27	1	0.497
gw1.XVI.2608.1	0.35	1	0.435	0	1	0.814	0.5	1	0.493	0.28	1	0.58	0.09	1	0.687	0.05	1	0.826	-0.46	1	0.462	0.35	1	0.497
gw1.5502.1.1	0.19	1	0.659	0.42	1	0.278	-0.01	1	0.903	-0.33	1	0.508	-0.15	1	0.586	-0.07	1	0.805	0.22	1	0.646	-0.3	1	0.497
estExt_fgenesh4_pg.C_LG_XI0017	0.04	1	0.82	0.46	1	0.176	0.13	1	0.828	0.32	1	0.526	-0.49	1	0.145	-0.01	1	0.855	0.18	1	0.695	0.28	1	0.498
fgenesh4_pm.C_LG_IV000380	0.31	1	0.478	-0.57	1	0.0828	-0.01	1	0.903	0.49	1	0.256	-0.5	1	0.142	-0.74	1	0.0963	0.42	1	0.356	0.28	1	0.498
fgenesh4_pg.C_LG_XVI000107	-0.19	1	0.652	-0.11	1	0.708	-0.08	1	0.862	-0.2	1	0.725	0.32	1	0.315	0.03	1	0.844	-0.32	1	0.492	-0.32	1	0.499
fgenesh4_pg.C_LG_XI000149	-0.05	1	0.811	0.03	1	0.795	0.02	1	0.898	-0.53	1	0.462	-0.12	1	0.642	-0.29	1	0.552	-0.04	1	0.858	-0.4	1	0.499
estExt_fgenesh4_pm.C_LG_VIII0699	0.78	1	0.0314	0.77	1	0.0191	-0.69	1	0.226	0.42	1	0.39	-0.27	1	0.406	0.51	1	0.278	-0.6	1	0.121	0.29	1	0.499
grail3.0037002401	0.09	1	0.777	-0.01	1	0.81	-0.2	1	0.765	0.27	1	0.594	-0.47	1	0.174	-0.14	1	0.735	0.14	1	0.743	0.32	1	0.499
gw1.7284.3.1	0.57	1	0.15	0.12	1	0.695	0.12	1	0.831	-0.16	1	0.747	-0.06	1	0.713	0.2	1	0.678	0.36	1	0.438	-0.29	1	0.499
gw1.XIII.3145.1	0.85	1	0.0205	0.62	1	0.102	0.17	1	0.795	0.85	1	0.0309	0.81	1	0.0183	0.35	1	0.485	0.01	1	0.865	0.27	1	0.499
gw1.623.7.1	-0.14	1	0.72	-0.07	1	0.75	0.11	1	0.842	-0.44	1	0.333	0.39	1	0.285	0.12	1	0.769	-0.15	1	0.732	-0.29	1	0.5
estExt_Genewise1_v1.C_LG_XIII0604	-0.1	1	0.765	-0.35	1	0.347	-0.45	1	0.561	0.34	1	0.493	-0.88	1	0.0123	-0.72	1	0.167	0.01	1	0.864	-0.28	1	0.5
eugene3.105580001	0.12	1	0.741	0.27	1	0.51	-0.15	1	0.804	0.07	1	0.839	0.05	1	0.72	-0.17	1	0.762	0.59	1	0.241	0.27	1	0.5
gw1.146.85.1	-0.57	1	0.139	-0.36	1	0.321	0.11	1	0.842	-0.29	1	0.56	0.56	1	0.0891	0.01	1	0.858	-0.27	1	0.571	-0.28	1	0.5
gw1.I.4384.1	0.08	1	0.792	-0.41	1	0.25	0.27	1	0.705	-0.03	1	0.866	0.02	1	0.75	-0.23	1	0.617	0.08	1	0.8	0.28	1	0.5
gw1.14458.2.1	-0.13	1	0.737	-0.01	1	0.805	0.01	1	0.903	-0.32	1	0.518	0.4	1	0.217	0.29	1	0.544	-0.01	1	0.864	-0.28	1	0.5
fgenesh4_pg.C_scaffold_12528000001	-0.47	1	0.245	-0.55	1	0.0951	-0.29	1	0.691	-0.63	1	0.136	0.13	1	0.613	0.01	1	0.854	-1.07	1	0.00829	0.27	1	0.5
fgenesh4_pg.C_scaffold_375000003	-0.11	1	0.755	-0.16	1	0.639	0	1	0.906	-0.13	1	0.787	0.13	1	0.607	-0.1	1	0.781	0	1	0.869	-0.27	1	0.5
eugene3.00170090	-0.22	1	0.648	-0.18	1	0.618	0.24	1	0.729	0.11	1	0.819	0.05	1	0.715	-0.26	1	0.621	0.1	1	0.786	-0.27	1	0.5
eugene3.127220001	-0.21	1	0.643	-0.66	1	0.0418	-0.22	1	0.748	-0.37	1	0.475	0.21	1	0.513	0.35	1	0.469	-0.49	1	0.259	0.29	1	0.5
eugene3.00091259	-0.04	1	0.818	-0.05	1	0.77	-0.13	1	0.838	-0.05	1	0.857	-0.11	1	0.64	-0.49	1	0.303	0.26	1	0.68	-0.31	1	0.501
eugene3.00100018	0.02	1	0.839	0.7	1	0.0313	-0.03	1	0.896	0.43	1	0.343	-0.2	1	0.502	0.36	1	0.462	-0.06	1	0.825	-0.27	1	0.501
estExt_Genewise1_v1.C_LG_XIV2810	0.12	1	0.758	0.44	1	0.224	0.38	1	0.612	0.14	1	0.778	-0.48	1	0.145	0.23	1	0.661	0.16	1	0.713	0.3	1	0.501
gw1.III.2222.1	-0.08	1	0.787	0.09	1	0.738	0.01	1	0.903	-0.02	1	0.873	-0.2	1	0.501	-0.07	1	0.821	-0.08	1	0.805	-0.28	1	0.501
gw1.XVI.2205.1	-0.91	1	0.0131	-1.37	0.0572	0.000447	-0.6	1	0.361	-0.64	1	0.104	-0.35	1	0.321	-0.36	1	0.468	-1.75	0.359	0.00323	0.32	1	0.501
fgenesh4_pg.C_LG_VI000230	0.05	1	0.81	0	1	0.812	0.11	1	0.837	-0.43	1	0.355	-0.24	1	0.439	0.18	1	0.694	-0.04	1	0.843	-0.27	1	0.501
gw1.1395.2.1	0.01	1	0.845	-0.31	1	0.41	0.22	1	0.742	-0.17	1	0.759	-0.12	1	0.62	-0.04	1	0.83	-0.24	1	0.62	-0.32	1	0.501
gw1.6370.3.1	-0.71	1	0.0846	-0.8	1	0.04	-0.29	1	0.764	-0.56	1	0.272	-0.37	1	0.331	-0.45	1	0.348	-1.09	1	0.00908	0.27	1	0.502
fgenesh1_pg.C_scaffold_190000004	-0.44	1	0.3	-0.56	1	0.0839	-0.35	1	0.624	0.13	1	0.792	-0.06	1	0.702	-0.09	1	0.793	-0.6	1	0.246	0.28	1	0.502
fgenesh4_pg.C_LG_XVIII001026	0.28	1	0.573	-0.15	1	0.663	-0.08	1	0.861	0.37	1	0.57	-0.15	1	0.587	-0.33	1	0.506	0.37	1	0.458	0.3	1	0.502
grail3.0252000901	-0.5	1	0.229	-0.57	1	0.0819	0.1	1	0.851	-0.14	1	0.782	-0.02	1	0.751	-0.14	1	0.735	-0.26	1	0.584	0.27	1	0.503
fgenesh4_pg.C_scaffold_123000093	0.34	1	0.498	0.43	1	0.23	-0.09	1	0.861	-0.46	1	0.376	-0.38	1	0.286	0.08	1	0.8	-0.1	1	0.788	-0.28	1	0.503
gw1.XVIII.584.1	-0.84	1	0.0354	-1.21	0.101	0.000598	-0.42	1	0.562	-0.8	1	0.112	-0.14	1	0.593	-0.38	1	0.484	-1.11	1	0.0147	0.27	1	0.503
fgenesh1_pg.C_scaffold_294000006	-1.12	1	0.00604	-0.8	1	0.0149	-0.47	1	0.517	-0.26	1	0.618	-0.11	1	0.639	-0.44	1	0.449	-0.96	1	0.0428	0.29	1	0.503
gw1.XIII.2688.1	-0.03	1	0.826	0.02	1	0.799	0.12	1	0.836	-0.34	1	0.482	0.21	1	0.486	-0.13	1	0.741	-0.02	1	0.861	-0.28	1	0.503
eugene3.166110001	-0.3	1	0.492	-0.38	1	0.29	0.15	1	0.808	-0.34	1	0.488	-0.17	1	0.56	-0.23	1	0.617	0.02	1	0.861	-0.27	1	0.503
grail3.0124001801	-0.02	1	0.836	0.14	1	0.667	0.01	1	0.902	0.07	1	0.838	-0.03	1	0.747	0.19	1	0.688	0.15	1	0.728	-0.29	1	0.503
fgenesh1_pg.C_scaffold_3150000001	-0.1	1	0.767	-0.75	1	0.032	0.01	1	0.901	-0.11	1	0.802	-0.31	1	0.326	-0.01	1	0.858	-0.17	1	0.701	-0.29	1	0.503
fgenesh1_pg.C_scaffold_283000001	0.07	1	0.796	-0.02	1	0.804	-0.27	1	0.717	0.3	1	0.556	-0.29	1	0.36	-0.2	1	0.661	0.27	1	0.632	0.3	1	0.503
gw1.VIII.2470.1	-0.18	1	0.69	-0.45	1	0.207	0.06	1	0.876	-0.13	1	0.788	-0.4	1	0.236	-0.12	1	0.758	-0.26	1	0.639	0.28	1	0.503
fgenesh1_pg.C_LG_IV001037	-0.48	1	0.323	-0.67	1	0.0345	-0.22	1	0.745	0.01	1	0.88	-0.23	1	0.462	-0.61	1	0.268	-0.81	1	0.0365	0.29	1	0.503
gw1.255.1.1	-0.86	1	0.0206	-0.8	1	0.0155	0.12	1	0.83	-0.53	1	0.204	-0.3	1	0.364	-0.55	1	0.274	-0.47	1	0.441	0.28	1	0.503
gw1.XIV.366.1	-0.98	1	0.00912	-1.01	1	0.00315	-0.33	1	0.672	-0.56	1	0.303	-0.27	1	0.396	-0.29	1	0.569	-1.21	1	0.0244	0.27	1	0.503
fgenesh4_pg.C_scaffold_9436000001	-0.22	1	0.625	-0.64	1	0.0452	-0.35	1	0.638	-0.56	1	0.318	-0.16	1	0.558	-0.2	1	0.656	-1.62	1	0.066	0.27	1	0.504
eugene3.00061662	-0.74	1	0.042	0.16	1	0.645	-0.34	1	0.631	-0.08	1	0.834	0.02	1	0.751	0.06	1	0.82	-0.25	1	0.611	0.27	1	0.504
gw1.163.95.1	-0.05	1	0.818	-0.41	1	0.245	-0.07	1	0.876	0.16	1	0.76	0.17	1	0.581	0.07	1	0.816	0.13	1	0.777	-0.27	1	0.505
gw1.66.481.1	-0.31	1	0.543	0.37	1	0.308	-0.19	1	0.769	0.26	1	0.623	0.16	1	0.573	0.31	1	0.523	0.06	1	0.832	0.27	1	0.505
fgenesh4_pg.C_LG_I002217	-0.29	1	0.548	-0.12	1	0.709	0.01	1	0.901	-0.08	1	0.836	0.4	1	0.367	0.31	1	0.521	-0.41	1	0.429	0.33	1	0.505
estExt_Genewise1_v1.C_LG_IV0332	-0.26	1	0.587	0.07	1	0.747	0.19	1	0.778	-0.09	1	0.827	0.08	1	0.677	0.2	1	0.669	-0.01	1	0.867	-0.29	1	0.505
estExt_Genewise1_v1.C_LG_VII3760	0.27	1	0.569	0.08	1	0.743	0.09	1	0.858	-0.16	1	0.757	0.31	1	0.335	0	1	0.862	0.14	1	0.739	-0.27	1	0.505
eugene3.00161243	0.1	1	0.77	-0.03	1	0.795	-0.31	1	0.665	-0.56	1	0.257	0.06	1	0.708	-0.21	1	0.652	0.12	1	0.762	-0.27	1	0.505
estExt_fgenesh4_pm.C_LG_XVIII0158	0.2	1	0.644	0.1	1	0.725	0.06	1	0.872	-0.36	1	0.457	-0.2	1	0.495	-0.01	1	0.858	0.11	1	0.788	-0.28	1	0.506
gw1.X.5887.1	0.04	1	0.818	0.5	1	0.149	0.02	1	0.898	0.18	1	0.733	0.01	1	0.762	-0.15	1	0.713	0.07	1	0.811	-0.27	1	0.506
gw1.XI.2549.1	-0.24	1	0.59	-0.41	1	0.243	0.22	1	0.75	-0.34	1	0.491	-0.29	1	0.405	-0.18	1	0.675	-0.5	1	0.335	0.28	1	0.506
fgenesh1_pg.C_scaffold_230000010	-0.64	1	0.135	-0.86	1	0.00916	-0.21	1	0.766	-0.39	1	0.448	-0.04	1	0.734	-0.03	1	0.843	-0.5	1	0.219	0.27	1	0.506
gw1.XVI.3501.1	-0.05	1	0.812	0.54	1	0.104	-0.25	1	0.712	0.03	1	0.866	-0.8	1	0.0267	0.4	1	0.441	-0.1	1	0.784	-0.27	1	0.506
fgenesh4_pg.C_scaffold_13011000001	-0.75	1	0.038	-0.45	1	0.223	0.07	1	0.87	-0.26	1	0.627	-0.06	1	0.71	-0.47	1	0.417	-0.28	1	0.553	0.27	1	0.506
eugene3.00120332	-0.29	1	0.52	0.44	1	0.201	0.13	1	0.825	0.29	1	0.568	0.11	1	0.642	0.19	1	0.672	0.53	1	0.194	0.28	1	0.506
estExt_fgenesh4_pg.C_LG_XVI1289	-0.16	1	0.696	0.5	1	0.14	0.03	1	0.897	0.04	1	0.863	0.57	1	0.0947	0.68	1	0.148	-0.2	1	0.67	-0.32	1	0.507
gw1.513.7.1	0.29	1	0.578	0	1	0.812	0.28	1	0.688	0.09	1	0.827	0.02	1	0.754	-0.11	1	0.774	0.02	1	0.859	-0.28	1	0.507
gw1.513.3.1	0.05	1	0.816	-0.28	1	0.454	0.12	1	0.841	-0.48	1	0.272	0.25	1	0.427	0.01	1	0.859	0.2	1	0.663	-0.27	1	0.508
eugene3.00100919	0.02	1	0.838	0.03	1	0.793	0.16	1	0.797	0.28	1	0.592	0.04	1	0.733	-0.1	1	0.784	-0.27	1	0.661	-0.29	1	0.508
fgenesh4_pg.C_scaffold_13694000001	-0.46	1	0.357	-0.43	1	0.218	0.03	1	0.895	-0.16	1	0.757	0.32	1	0.32	-0.02	1	0.849	-0.3	1	0.519	-0.27	1	0.509
fgenesh4_pg.C_scaffold_129000030	0.11	1	0.75	0.3	1	0.429	0.23	1	0.73	-0.21	1	0.684	-0.41	1	0.207	0.21	1	0.644	-0.05	1	0.837	-0.27	1	0.509
estExt_fgenesh4_pg.C_LG_XIX0563a	-0.51	1	0.24	0.39	1	0.276	0.11	1	0.85	0.41	1	0.375	-0.44	1	0.183	0.05	1	0.828	0.14	1	0.737	-0.29	1	0.509
eugene3.00151111	0.2	1	0.684	1.1	0.911	0.00244	0.37	1	0.601	0.39	1	0.517	-0.37	1	0.263	0.37	1	0.518	0.39	1	0.491	0.27	1	0.509
eugene3.00021017	0.08	1	0.79	-0.02	1	0.796	0.27	1	0.709	0.27	1	0.627	0.32	1	0.312	-0.16	1	0.721	0.25	1	0.667	-0.28	1	0.51
estExt_fgenesh4_pg.C_LG_I0819	0.23	1	0.643	0.36	1	0.409	0.12	1	0.831	0.27	1	0.602	-0.03	1	0.741	-0.22	1	0.646	0.13	1	0.769	0.27	1	0.511
estExt_Genewise1_v1.C_400616	1.16	1	0.00551	-0.07	1	0.746	0.28	1	0.69	1.17	0.285	0.00408	0.67	1	0.0498	0.28	1	0.625	0.54	1	0.188	0.27	1	0.512
grail3.0411000501	-0.12	1	0.747	-0.31	1	0.41	-0.01	1	0.904	-0.02	1	0.87	-0.15	1	0.578	0.27	1	0.567	-0.04	1	0.841	-0.26	1	0.512
estExt_fgenesh4_pg.C_51410001	-0.14	1	0.714	0.23	1	0.538	0.43	1	0.555	-0.05	1	0.855	0.1	1	0.65	0.21	1	0.645	0.1	1	0.788	-0.27	1	0.512
grail3.0066015101	0.33	1	0.469	-0.01	1	0.808	-0.23	1	0.75	-0.27	1	0.65	0.07	1	0.717	0.02	1	0.851	0.17	1	0.744	0.27	1	0.512
fgenesh4_pg.C_scaffold_145000043	-0.03	1	0.825	0.17	1	0.628	0.11	1	0.839	0.03	1	0.868	-0.02	1	0.755	-0.02	1	0.851	-0.01	1	0.863	-0.28	1	0.512
fgenesh4_pg.C_scaffold_156000007	-0.24	1	0.602	-0.5	1	0.147	-0.12	1	0.833	0.01	1	0.88	-0.23	1	0.448	0.02	1	0.848	-0.38	1	0.441	0.27	1	0.512
eugene3.00050364	0.12	1	0.766	0.13	1	0.696	0.36	1	0.615	0.11	1	0.807	-0.32	1	0.326	0.18	1	0.685	0	1	0.868	-0.27	1	0.512
LG_XI_6779757	-0.34	1	0.443	-0.32	1	0.391	-0.09	1	0.863	-0.27	1	0.609	0.03	1	0.748	-0.03	1	0.842	-0.82	1	0.0297	0.26	1	0.512
eugene3.00060844	-0.1	1	0.767	0.18	1	0.608	0.48	1	0.518	-0.18	1	0.73	0.06	1	0.708	0.57	1	0.247	-0.24	1	0.646	-0.29	1	0.512
eugene3.104680001	-0.21	1	0.654	-0.62	1	0.185	0.07	1	0.87	-0.06	1	0.853	0	1	0.766	0.08	1	0.819	-0.48	1	0.501	0.27	1	0.512
gw1.535.1.1	0.86	1	0.0205	-0.4	1	0.264	0.28	1	0.69	0.4	1	0.408	0.8	1	0.0239	0.08	1	0.813	0.1	1	0.837	0.27	1	0.513
eugene3.43660002	-1.17	0.816	0.00412	-1.7	0.00343	0.000229	-0.96	1	0.062	-0.59	1	0.255	-0.26	1	0.411	-0.12	1	0.759	-1.36	1	0.0068	0.28	1	0.513
fgenesh4_pg.C_scaffold_18710000001	-1.39	0.19	0.00192	-1.8	0.000851	0.000213	-0.55	1	0.409	-0.49	1	0.437	-0.52	1	0.115	-0.15	1	0.753	-1.2	1	0.00532	0.26	1	0.513
gw1.II.1697.1	0.3	1	0.494	0.01	1	0.81	0.03	1	0.89	0.01	1	0.881	-0.42	1	0.208	-0.05	1	0.824	-0.1	1	0.782	-0.26	1	0.513
fgenesh4_pg.C_LG_XIV001471	-0.7	1	0.0744	-0.9	1	0.00603	-0.08	1	0.861	-0.41	1	0.39	-0.18	1	0.54	-0.39	1	0.507	-1.13	1	0.0112	0.26	1	0.513
estExt_fgenesh4_pm.C_LG_I0924	-0.04	1	0.825	0.35	1	0.351	-0.24	1	0.728	-0.48	1	0.401	0.44	1	0.177	0.28	1	0.566	-0.49	1	0.395	-0.26	1	0.513
gw1.17732.3.1	-0.82	1	0.0337	-1.43	0.0395	0.000387	-0.39	1	0.642	-0.47	1	0.282	-0.36	1	0.27	-0.73	1	0.0998	-1.25	1	0.0073	0.28	1	0.513
gw1.86.12.1	-0.28	1	0.541	0.34	1	0.342	0.19	1	0.778	-0.26	1	0.658	0.14	1	0.598	0.19	1	0.673	-0.15	1	0.791	-0.3	1	0.513
grail3.0001090401	-0.13	1	0.741	0.73	1	0.0369	-0.06	1	0.874	0.36	1	0.445	-0.31	1	0.35	0.18	1	0.718	-0.14	1	0.743	0.41	1	0.513
gw1.568.5.1	-0.14	1	0.717	-0.8	1	0.0243	-0.39	1	0.632	-0.26	1	0.678	0.09	1	0.67	-0.42	1	0.513	-0.4	1	0.368	0.28	1	0.513
fgenesh4_pg.C_scaffold_9254000001	-0.31	1	0.61	0.14	1	0.681	0.22	1	0.744	-0.07	1	0.84	-0.16	1	0.565	0.15	1	0.725	-0.17	1	0.708	0.27	1	0.513
eugene3.00081165	0.77	1	0.0384	0.25	1	0.503	0.42	1	0.555	0.05	1	0.856	0.69	1	0.0466	0.26	1	0.592	0.26	1	0.586	-0.26	1	0.513
grail3.0023007201	0.46	1	0.329	-0.14	1	0.669	-0.25	1	0.716	0.26	1	0.646	-0.45	1	0.172	-0.36	1	0.477	-0.08	1	0.799	0.3	1	0.513
eugene3.00002405	-0.6	1	0.188	-0.4	1	0.275	0.15	1	0.814	-0.36	1	0.468	-0.07	1	0.7	0.05	1	0.824	0.28	1	0.592	-0.27	1	0.513
eugene3.02160011	0.01	1	0.841	0.33	1	0.373	-0.1	1	0.846	0.24	1	0.649	-0.67	1	0.0481	-0.04	1	0.834	0.02	1	0.862	-0.27	1	0.513
fgenesh1_pg.C_scaffold_41000165	-0.03	1	0.827	0.04	1	0.787	-0.23	1	0.737	0.33	1	0.508	-0.71	1	0.0371	0.13	1	0.758	0.27	1	0.597	-0.36	1	0.513
gw1.538.1.1	-0.76	1	0.044	-0.81	1	0.0139	-0.33	1	0.66	-0.28	1	0.584	-0.34	1	0.297	0.11	1	0.766	-0.73	1	0.0595	0.37	1	0.513
grail3.0039012501	0.15	1	0.712	0.07	1	0.749	0.15	1	0.807	0.32	1	0.52	0.38	1	0.247	-0.05	1	0.823	-0.09	1	0.791	0.26	1	0.514
eugene3.00180094	-0.1	1	0.779	-0.34	1	0.41	-0.11	1	0.834	-0.36	1	0.496	0.06	1	0.705	-0.17	1	0.693	-0.16	1	0.718	0.27	1	0.514
gw1.66.466.1	-0.14	1	0.716	0.13	1	0.687	-0.04	1	0.885	0.01	1	0.88	0.15	1	0.585	0.36	1	0.462	0.23	1	0.63	-0.27	1	0.515
grail3.0056000501	-0.14	1	0.72	-0.19	1	0.603	-0.03	1	0.89	-0.07	1	0.845	0.01	1	0.763	0.09	1	0.79	-0.2	1	0.665	0.26	1	0.515
eugene3.00570069	0.12	1	0.741	-0.47	1	0.229	0.08	1	0.869	-0.27	1	0.615	-0.35	1	0.291	-0.34	1	0.53	0.33	1	0.474	-0.29	1	0.515
fgenesh1_pg.C_scaffold_137000066	-0.3	1	0.501	-0.54	1	0.112	0.11	1	0.842	-0.11	1	0.806	-0.17	1	0.55	-0.38	1	0.485	-0.78	1	0.0707	0.26	1	0.515
eugene3.00020302	-0.25	1	0.568	-0.02	1	0.802	-0.24	1	0.749	0.15	1	0.762	0.69	1	0.0411	0.12	1	0.754	-0.04	1	0.842	-0.26	1	0.515
gw1.XIX.1495.1	0.21	1	0.631	0.28	1	0.444	-0.49	1	0.557	0.19	1	0.719	-0.12	1	0.638	0.07	1	0.807	0.09	1	0.797	-0.26	1	0.516
estExt_fgenesh4_pg.C_LG_XI0788	-0.02	1	0.835	0.58	1	0.175	0.29	1	0.673	0.35	1	0.473	-0.05	1	0.719	0.4	1	0.427	0.23	1	0.665	0.32	1	0.516
eugene3.00151034	-0.04	1	0.82	-0.05	1	0.777	-0.03	1	0.896	-0.06	1	0.854	-0.01	1	0.765	0.26	1	0.594	0.3	1	0.522	-0.29	1	0.516
grail3.4020000101	0.14	1	0.722	-0.02	1	0.796	0.28	1	0.7	0	1	0.882	0.17	1	0.548	0.08	1	0.8	-0.1	1	0.784	-0.27	1	0.516
grail3.0006050101	-0.28	1	0.535	0.77	1	0.0156	0.05	1	0.881	-0.04	1	0.861	-0.03	1	0.737	0.12	1	0.756	0.26	1	0.594	0.26	1	0.516
gw1.XVII.600.1	-1.12	1	0.00501	-1.42	0.0411	0.000391	-0.45	1	0.53	-0.57	1	0.158	-0.48	1	0.164	-0.34	1	0.507	-1.55	0.557	0.0035	0.26	1	0.516
gw1.XVI.55.1	-0.25	1	0.599	-0.46	1	0.21	0.33	1	0.667	-0.17	1	0.736	0.1	1	0.658	-0.23	1	0.615	0.31	1	0.534	-0.28	1	0.516
grail3.0033017201	-0.12	1	0.756	0.25	1	0.504	-0.13	1	0.821	0.13	1	0.783	0.1	1	0.647	0.09	1	0.797	0.22	1	0.658	-0.26	1	0.517
eugene3.00002479	-0.8	1	0.026	0.17	1	0.622	-0.39	1	0.581	-0.12	1	0.798	-0.27	1	0.385	0.3	1	0.539	-0.13	1	0.744	0.26	1	0.517
fgenesh4_pg.C_scaffold_19206000002	-0.38	1	0.445	-0.75	1	0.0617	-0.2	1	0.76	-0.35	1	0.474	-0.34	1	0.341	-0.05	1	0.826	-0.84	1	0.432	0.26	1	0.517
estExt_fgenesh4_pm.C_LG_XIII0026	-0.33	1	0.451	0.43	1	0.263	-0.15	1	0.811	-0.57	1	0.168	0.05	1	0.725	-0.3	1	0.54	-0.18	1	0.688	-0.26	1	0.517
estExt_Genewise1_v1.C_LG_VII0731	0.58	1	0.156	0.28	1	0.453	0.16	1	0.794	0.47	1	0.275	0.87	1	0.0129	0.25	1	0.601	0.18	1	0.706	0.27	1	0.517
fgenesh1_pg.C_scaffold_135000066	-0.41	1	0.355	-0.85	1	0.0149	-0.12	1	0.852	-0.38	1	0.527	-0.07	1	0.71	0.26	1	0.744	-0.36	1	0.505	-0.27	1	0.517
fgenesh1_pg.C_scaffold_509000001	-0.66	1	0.0991	-1.23	0.121	0.000648	-0.41	1	0.575	-0.84	1	0.0866	-0.15	1	0.612	-0.34	1	0.528	-1.36	1	0.00592	0.29	1	0.517
eugene3.00290081	-0.23	1	0.599	-0.12	1	0.698	0.08	1	0.863	-0.38	1	0.427	0.09	1	0.663	0.09	1	0.787	-0.05	1	0.833	-0.3	1	0.517
gw1.1067.1.1	0.24	1	0.582	0.3	1	0.438	-0.06	1	0.877	-0.08	1	0.839	-0.36	1	0.386	-0.01	1	0.859	0.25	1	0.614	-0.26	1	0.517
fgenesh4_pg.C_LG_XVIII000682	0.06	1	0.805	0.19	1	0.613	0.13	1	0.834	-0.18	1	0.751	0.01	1	0.759	-0.21	1	0.646	0.24	1	0.613	-0.26	1	0.517
fgenesh4_pg.C_LG_I000354	0.17	1	0.684	-0.04	1	0.782	0.05	1	0.88	0.07	1	0.836	-0.24	1	0.434	-0.03	1	0.839	0.19	1	0.676	0.26	1	0.517
eugene3.01900009	-0.26	1	0.559	0.14	1	0.68	-0.29	1	0.691	-0.06	1	0.851	0.02	1	0.751	-0.04	1	0.84	-0.2	1	0.667	0.3	1	0.517
fgenesh4_pg.C_scaffold_192000009	-0.26	1	0.588	-0.33	1	0.365	-0.41	1	0.567	-0.15	1	0.76	-0.32	1	0.381	-0.28	1	0.589	-0.7	1	0.0849	0.26	1	0.518
estExt_fgenesh4_pm.C_LG_II1198	0.21	1	0.695	0.03	1	0.794	0.04	1	0.89	-0.07	1	0.84	-0.21	1	0.509	-0.06	1	0.826	-0.12	1	0.799	-0.26	1	0.518
gw1.107.160.1	-0.15	1	0.712	0.2	1	0.582	-0.27	1	0.698	-0.04	1	0.859	-0.23	1	0.458	-0.1	1	0.78	-0.13	1	0.759	-0.26	1	0.518
gw1.IV.516.1	-0.14	1	0.725	0.37	1	0.367	0.2	1	0.764	0.07	1	0.84	-0.08	1	0.674	-0.25	1	0.596	-0.03	1	0.85	-0.3	1	0.518
gw1.X.1055.1	-0.36	1	0.433	0.05	1	0.772	0	1	0.906	0.39	1	0.418	0.86	1	0.0136	-0.23	1	0.643	-0.2	1	0.658	-0.26	1	0.518
eugene3.02720005	0.15	1	0.717	-0.12	1	0.699	0.22	1	0.76	-0.06	1	0.849	-0.4	1	0.228	-0.24	1	0.62	-0.03	1	0.855	-0.27	1	0.519
gw1.IX.3095.1	0.21	1	0.643	0.02	1	0.804	-0.03	1	0.89	-0.01	1	0.877	0.34	1	0.292	0.17	1	0.688	-0.44	1	0.636	-0.26	1	0.519
gw1.1112.9.1	0.08	1	0.8	0.06	1	0.766	0	1	0.906	0.07	1	0.841	-0.23	1	0.46	-0.51	1	0.353	-0.15	1	0.728	0.26	1	0.519
gw1.IX.3958.1	-0.06	1	0.805	0.31	1	0.407	-0.33	1	0.659	-0.09	1	0.833	0.56	1	0.101	0.28	1	0.607	-0.14	1	0.737	-0.28	1	0.52
gw1.XVI.2961.1	-0.96	1	0.0101	-1.24	0.14	0.000715	-0.2	1	0.764	-0.52	1	0.265	-0.01	1	0.765	-0.59	1	0.2	-1.16	1	0.00538	0.27	1	0.52
eugene3.08070002	0.62	1	0.269	0.1	1	0.731	0.09	1	0.865	0.36	1	0.459	0.16	1	0.57	-0.07	1	0.82	0.1	1	0.787	-0.27	1	0.52
estExt_Genewise1_v1.C_2860004	-0.21	1	0.623	-0.3	1	0.423	0.24	1	0.718	-0.27	1	0.598	-0.39	1	0.233	-0.1	1	0.779	0.16	1	0.715	-0.26	1	0.52
grail3.0001072301	-0.15	1	0.714	0.2	1	0.584	-0.37	1	0.607	0.37	1	0.495	0.02	1	0.751	0.19	1	0.665	0.03	1	0.851	0.26	1	0.52
fgenesh4_pg.C_LG_XVIII000648	-0.11	1	0.75	-0.68	1	0.0428	-0.1	1	0.849	-0.06	1	0.846	-0.4	1	0.355	0.11	1	0.787	-0.26	1	0.596	-0.28	1	0.521
eugene3.00070586	-0.38	1	0.397	0.25	1	0.511	-0.67	1	0.408	0.08	1	0.831	-0.95	1	0.00808	-0.54	1	0.493	0.51	1	0.243	-0.26	1	0.521
estExt_Genewise1_v1.C_LG_III0234	0.03	1	0.825	0.02	1	0.803	0.33	1	0.641	0.36	1	0.459	0.13	1	0.617	-0.08	1	0.799	0.03	1	0.855	0.26	1	0.521
fgenesh4_pg.C_LG_I002618	0.11	1	0.786	-0.76	1	0.0184	0.06	1	0.876	0.17	1	0.809	-0.47	1	0.391	0.17	1	0.721	-0.39	1	0.494	-0.28	1	0.521
eugene3.00130935	-1.08	1	0.0546	-1.36	0.189	0.000834	-0.62	1	0.306	-0.51	1	0.272	-0.23	1	0.451	-0.31	1	0.539	-1.61	0.353	0.00324	0.27	1	0.521
eugene3.01500015	-0.16	1	0.692	-0.2	1	0.592	0.36	1	0.613	-0.2	1	0.706	-0.32	1	0.32	-0.04	1	0.829	0.35	1	0.442	-0.26	1	0.521
gw1.XVI.2313.1	0.06	1	0.807	-0.01	1	0.808	0.48	1	0.509	-0.12	1	0.8	0.32	1	0.319	-0.01	1	0.859	-0.18	1	0.77	-0.3	1	0.521
gw1.X.3218.1	-0.05	1	0.808	-0.05	1	0.777	0.09	1	0.863	0.27	1	0.633	-0.15	1	0.583	-0.17	1	0.696	0.07	1	0.808	-0.26	1	0.521
gw1.1206.5.1	-0.09	1	0.782	-0.3	1	0.498	0.21	1	0.748	-0.01	1	0.88	-0.07	1	0.697	-0.36	1	0.486	0.28	1	0.608	-0.29	1	0.522
grail3.0030009201	0.14	1	0.728	0.02	1	0.799	0.26	1	0.708	0.22	1	0.708	-0.28	1	0.39	-0.31	1	0.554	0.11	1	0.775	-0.26	1	0.522
eugene3.14320001	-0.01	1	0.844	-0.15	1	0.649	-0.11	1	0.849	0.17	1	0.759	0.08	1	0.689	0.18	1	0.728	0.02	1	0.861	-0.26	1	0.522
eugene3.00150960	-0.45	1	0.398	0.24	1	0.521	-0.51	1	0.491	0.25	1	0.633	-0.34	1	0.293	-0.03	1	0.841	-0.41	1	0.375	0.31	1	0.522
grail3.0035030001	1.11	0.968	0.00463	0.24	1	0.522	0.56	1	0.404	0.56	1	0.168	0.58	1	0.0862	0.51	1	0.29	0.27	1	0.564	0.28	1	0.522
gw1.1614.1.1	-1.23	0.329	0.00242	-1.38	0.0428	0.000397	-0.54	1	0.435	-0.84	1	0.0283	-0.23	1	0.473	-0.43	1	0.427	-1.6	0.141	0.00307	0.26	1	0.522
[truncated: 3,602 more rows]
