# Supplementary material for: Early transcriptional response to gravistimulation in poplar without phototropic confounding factors
Source: AoB Plants. 2020 Dec 31;13(1):plaa071. doi: 10.1093/aobpla/plaa071 (PMC7850117; doi:10.1093/aobpla/plaa071)
Supplement: plaa071_suppl_Supplementary_Table_S3 [file plaa071_suppl_supplementary_table_s3.xlsx]

## Sheet: Sup Table 3
Supplementary Table 3: Microarray fold change Tilted 35° Vs 0° 30 min 668 genes in Poplar V3 annotation and functionnal annotation
XU: Upper xylem XL: Lower Xylem
	XU.Replicate.A	XU.Replicate.B	XU.Replicate.C	XU.Replicate.D	XL.Replicate.A	XL.Replicate.B	XL.Replicate.C	XL.Replicate.D	#pacId	locusName	transcriptName	peptideName	Pfam	Panther	KOG	ec	KO	GO	best_arabi_gene	best_arabi_defline
Potri.003G083000	1.67	0	1.18	1.43	2.06	0.77	0.99	0.92	PAC:42787420	Potri.003G083000	Potri.003G083000.2	Potri.003G083000.2.p
Potri.006G063000	1.08	0.62	0.37	0.72	1.24	0.51	0.06	0.26	PAC:42769730	Potri.006G063000	Potri.006G063000.1	Potri.006G063000.1.p	PF03030	PTHR31998 PTHR31998:SF14	EC:3.6.1.1		K01507	GO:0004427 GO:0009678 GO:0015992 GO:0016020	AT1G15690	Inorganic H pyrophosphatase family protein
Potri.011G061500	0.86	0.3	0.32	0.35	0.75	0.1	-0.01	0.22	PAC:42780499	Potri.011G061500	Potri.011G061500.1	Potri.011G061500.1.p	PF08477	PTHR24072 PTHR24072:SF178		KOG0393	K04392	GO:0005525 GO:0005622 GO:0007165 GO:0007264 GO:0015031 GO:0016020	AT5G45970	RAC-like 2
Potri.018G089300	0.83	0.64	0.72	0.03	-1.14	0.2	0.39	0.51	PAC:42801405	Potri.018G089300	Potri.018G089300.2	Potri.018G089300.2.p	PF00657	PTHR22835 PTHR22835:SF157	EC:3.1.1.3			GO:0016788
Potri.005G108900	0.4	0.79	0.57	-0.12	-0.78	0.38	0.4	0.12	PAC:42802701	Potri.005G108900	Potri.005G108900.1	Potri.005G108900.1.p	PF00141	PTHR31235 PTHR31235:SF67	EC:1.11.1.7		K00430	GO:0004601 GO:0006979 GO:0020037 GO:0055114
Potri.005G116900	0.82	-0.06	0	0.34	1.47	0.22	0.21	0.53	PAC:42803353	Potri.005G116900	Potri.005G116900.3	Potri.005G116900.3.p	PF00225 PF11995	PTHR24115 PTHR24115:SF450	EC:3.6.4.4	KOG0242	K11498	GO:0003777 GO:0005524 GO:0005871 GO:0007018 GO:0008017	AT5G66310	ATP binding microtubule motor family protein
Potri.001G449500	-0.13	-0.5	-0.13	1.04	-0.66	-0.72	0.16	0.63	PAC:42790769	Potri.001G449500	Potri.001G449500.1	Potri.001G449467.2.p	PF00534 PF08323	PTHR12526 PTHR12526:SF383	EC:2.4.1.242		K13679	GO:0004373	AT1G32900	UDP-Glycosyltransferase superfamily protein
Potri.002G072100	0.84	0.19	0.33	-0.16	-1.17	0.1	0.03	-0.17	PAC:42779266	Potri.002G072100	Potri.002G072100.1	Potri.002G072100.1.p	PF00107 PF08240	PTHR11695 PTHR11695:SF493	EC:1.1.1.1		K18857	GO:0008270 GO:0016491 GO:0055114	AT1G77120	alcohol dehydrogenase 1
Potri.003G112600	-0.26	0.39	-0.52	-1.78	0.07	0.43	-0.54	-1.6	PAC:42786096	Potri.003G112600	Potri.003G112600.1	Potri.003G112600.1.p	PF00251 PF08244 PF11837	PTHR31953 PTHR31953:SF17	EC:3.2.1.26		K01193	GO:0004553 GO:0004564 GO:0004575 GO:0005975	AT1G62660	Glycosyl hydrolases family 32 protein
Potri.009G086800	2.17	0.36	1.19	1.44	1.96	0.93	0.94	0.67	PAC:42771612	Potri.009G086800	Potri.009G086800.1	Potri.009G086800.1.p	PF00860	PTHR11119 PTHR11119:SF51				GO:0005215 GO:0006810 GO:0016020 GO:0055085	AT1G49960	Xanthine/uracil permease family protein
Potri.006G092000	0.54	-0.22	0.12	-1.35	-1.12	-0.74	0.17	-1.25	PAC:42767546	Potri.006G092000	Potri.006G092000.4	Potri.006G092000.4.p	PF00854	PTHR11654 PTHR11654:SF79				GO:0005215 GO:0006810 GO:0016020	AT3G53960	Major facilitator superfamily protein
Potri.008G006200	0.9	0.08	0.22	0.58	0.9	0.04	0.22	0.26	PAC:42808321	Potri.008G006200	Potri.008G006200.1	Potri.008G006200.1.p	PF13418 PF13964	PTHR24413 PTHR24413:SF137				GO:0005515	AT1G51540	Galactose oxidase/kelch repeat superfamily protein
Potri.008G061800	0.04	-0.68	-0.41	0.13	-0.78	-0.57	-0.15	0.21	PAC:42805951	Potri.008G061800	Potri.008G061800.1	Potri.008G061800.1.p	PF14368	PTHR33122 PTHR33122:SF6					AT5G05960	Bifunctional inhibitor/lipid-transfer protein/seed storage 2S albumin superfamily protein
Potri.008G204100	-1.22	-0.23	-0.02	-0.11	1.42	-0.11	0.2	-0.07	PAC:42805947	Potri.008G204100	Potri.008G204100.1	Potri.008G204100.1.p		PTHR34956 PTHR34956:SF2					AT3G06070
Potri.010G012100	1.69	-0.23	0.67	0.76	0.96	-0.17	0.39	0.33	PAC:42799248	Potri.010G012100	Potri.010G012100.1	Potri.010G012100.1.p	PF03242	PTHR33509 PTHR33509:SF6				GO:0006950	AT4G15910	drought-induced 21
Potri.010G150700	1.13	0.33	0.5	-0.84	-0.96	-0.22	0.17	-0.46	PAC:42798922	Potri.010G150700	Potri.010G150700.1	Potri.010G150700.1.p	PF07876	PTHR33178
Potri.019G034800	0.5	-1.09	-0.74	-1.14	-0.56	-1.31	0.2	-1.26	PAC:42774612	Potri.019G034800	Potri.019G034800.14	Potri.019G034800.14.p	PF00208 PF02812	PTHR11606 PTHR11606:SF12	EC:1.4.1.3		K00261	GO:0006520 GO:0016491 GO:0016639 GO:0055114	AT3G03910	glutamate dehydrogenase 3
Potri.015G001700	1.86	-0.53	0.51	1.01	1.55	0.27	0.52	0.55	PAC:42776037	Potri.015G001700	Potri.015G001700.1	Potri.015G001700.1.p
Potri.015G134600	0.83	-0.12	0.07	-0.51	-0.83	-0.27	0.16	-1.06	PAC:42776421	Potri.015G134600	Potri.015G134600.1	Potri.015G134600.1.p	PF03171 PF14226	PTHR10209 PTHR10209:SF140	EC:1.14.11.12 EC:4.2.3.19	KOG0143	K05282	GO:0005506 GO:0016491 GO:0055114	AT4G25420	2-oxoglutarate (2OG) and Fe(II)-dependent oxygenase superfamily protein
Potri.016G104300	1.04	-1.11	-0.91	-0.42	-1.72	-1.14	-0.55	-0.21	PAC:42809553	Potri.016G104300	Potri.016G104300.1	Potri.016G104300.1.p	PF14368	PTHR33122 PTHR33122:SF6					AT3G53980	Bifunctional inhibitor/lipid-transfer protein/seed storage 2S albumin superfamily protein
Potri.006G173600	0.3	0.16	-0.14	-0.98	-0.76	-0.17	-0.02	-0.73	PAC:42770389	Potri.006G173600	Potri.006G173600.1	Potri.006G173600.1.p	PF00643 PF06203	PTHR31319 PTHR31319:SF14		KOG1601		GO:0005515 GO:0005622 GO:0008270	AT5G57660	CONSTANS-like 5
Potri.001G132700	1.06	0.38	0.67	0.45	1.07	0.77	0.28	0.03	PAC:42789132	Potri.001G132700	Potri.001G132700.1	Potri.001G132700.1.p	PF03637	PTHR22599 PTHR22599:SF26		KOG0440	K06685		AT4G19045	Mob1/phocein family protein
Potri.001G247600	1.55	0.52	0.91	1.31	1.71	0.9	0.73	0.75	PAC:42789789	Potri.001G247600	Potri.001G247600.1	Potri.001G247600.1.p	PF08449	PTHR11132 PTHR11132:SF104		KOG1441		GO:0055085
Potri.001G278400	0.25	0.66	-0.15	-0.76	-0.47	0.41	0.06	-1.19	PAC:42793156	Potri.001G278400	Potri.001G278400.3	Potri.001G278400.3.p	PF00733 PF12481	PTHR11772 PTHR11772:SF13	EC:6.3.5.4		K01953	GO:0004066 GO:0006529	AT3G47340	glutamine-dependent asparagine synthase 1
Potri.009G040800	1.32	0.34	0.6	1.31	0.88	0.43	0.44	0.48	PAC:42772694	Potri.009G040800	Potri.009G040800.1	Potri.009G040800.1.p	PF08449	PTHR11132 PTHR11132:SF104		KOG1441		GO:0055085
Potri.005G086700	1.09	0.78	0.6	0.91	0.75	0.43	0.41	0.36	PAC:42803733	Potri.005G086700	Potri.005G086700.2	Potri.005G086700.2.p	PF03151	PTHR11132 PTHR11132:SF73		KOG1441			AT4G39390	nucleotide sugar transporter-KT 1
Potri.005G260300	1.87	0.08	0.92	1.33	1.61	0.43	0.52	0.64	PAC:42802612	Potri.005G260300	Potri.005G260300.1	Potri.005G260300.1.p	PF03151	PTHR11132 PTHR11132:SF73		KOG1441			AT1G76670	Nucleotide-sugar transporter family protein
Potri.006G067000	1.14	0.36	0.55	0.78	1.6	0.7	0.27	0.44	PAC:42768395	Potri.006G067000	Potri.006G067000.1	Potri.006G067000.1.p	PF04525	PTHR31087 PTHR31087:SF2
Potri.008G026400	-0.97	0.2	-0.66	-0.03	-0.87	0.41	0.07	-0.04	PAC:42808797	Potri.008G026400	Potri.008G026400.1	Potri.008G026400.1.p	PF13632	PTHR32044	EC:2.4.1.32		K13680
Potri.010G234100	-1.25	0.28	-0.73	-0.04	-1.18	0.3	0.02	0.09	PAC:42797113	Potri.010G234100	Potri.010G234100.1	Potri.010G234100.1.p	PF13632	PTHR32044	EC:2.4.1.32		K13680
Potri.011G140200	2.56	1.34	1.97	2.16	2.1	1.79	1.4	1.52	PAC:42780985	Potri.011G140200	Potri.011G140200.1	Potri.011G140200.1.p	PF04535	PTHR11615 PTHR11615:SF151					AT1G17200	Uncharacterised protein family (UPF0497)
Potri.014G004500	2.68	0.05	2.07	2.41	2.88	1.46	1.67	1.47	PAC:42762790	Potri.014G004500	Potri.014G004500.1	Potri.014G004500.1.p	PF06045 PF14683 PF14686	PTHR32018 PTHR32018:SF7	EC:4.2.2.23		K18195	GO:0003824 GO:0005975 GO:0030246	AT4G37950	Rhamnogalacturonate lyase family protein
Potri.016G103500	0.51	-0.74	0.29	-1.46	-1.48	-1.37	0.36	-1.17	PAC:42810358	Potri.016G103500	Potri.016G103500.1	Potri.016G103500.1.p	PF00854	PTHR11654 PTHR11654:SF79				GO:0005215 GO:0006810 GO:0016020	AT3G53960	Major facilitator superfamily protein
Potri.018G063500	0.1	0.76	0.12	-0.05	0.78	0.83	-0.17	-0.09	PAC:42801769	Potri.018G063500	Potri.018G063500.1	Potri.018G063500.1.p	PF00534 PF00862	PTHR12526 PTHR12526:SF391	EC:2.4.1.13		K00695	GO:0005985 GO:0016157	AT5G20830	sucrose synthase 1
Potri.018G069700	-0.25	0.79	-0.23	-0.68	0.33	1.17	-0.23	-0.81	PAC:42801670	Potri.018G069700	Potri.018G069700.2	Potri.018G069700.2.p	PF05153	PTHR12588 PTHR12588:SF1	EC:1.13.99.1	KOG1573	K00469	GO:0005506 GO:0005737 GO:0019310 GO:0050113 GO:0055114	AT2G19800	myo-inositol oxygenase 2
Potri.006G278000	0.91	-0.57	-0.58	-1.45	-1.28	-1.07	0.08	-1.25	PAC:42770153	Potri.006G278000	Potri.006G278000.1	Potri.006G278000.1.p	PF04654	PTHR31881 PTHR31881:SF6					AT4G31330	Protein of unknown function, DUF599
Potri.014G034800	1.16	-0.07	0.28	1.17	0.67	0.28	0.54	0.27	PAC:42763713	Potri.014G034800	Potri.014G034800.1	Potri.014G034800.1.p	PF04784 PF14389	PTHR23054 PTHR23054:SF29					AT5G42690	Protein of unknown function, DUF547
Potri.017G029000	0.27	0.83	0.13	-0.14	0.87	0.85	-0.07	-0.09	PAC:42814491	Potri.017G029000	Potri.017G029000.4	Potri.017G029000.4.p	PF00294	PTHR10584 PTHR10584:SF168	EC:2.7.1.4	KOG2855	K00847	GO:0004747 GO:0006014	AT1G06020	pfkB-like carbohydrate kinase family protein
Potri.002G111700	0.02	-0.68	-0.03	0.09	-0.45	-0.98	0.08	-0.13	PAC:42779664	Potri.002G111700	Potri.002G111700.1	Potri.002G111700.1.p	PF00069 PF08263	PTHR27000 PTHR27000:SF224	EC:2.7.11.1	KOG1187		GO:0004672 GO:0004713 GO:0005515 GO:0005524 GO:0006468	AT5G49660	Leucine-rich repeat transmembrane protein kinase family protein
Potri.004G044100	0.9	0.55	0.35	0.79	1.36	0.53	0.19	0.48	PAC:42794452	Potri.004G044100	Potri.004G044100.1	Potri.004G044100.1.p	PF04765	PTHR12956 PTHR12956:SF19					AT1G28240	Protein of unknown function (DUF616)
Potri.009G118800	-0.07	-0.75	-0.05	1.58	-0.92	-1.17	0.22	1.2	PAC:42772337	Potri.009G118800	Potri.009G118800.1	Potri.009G118800.1.p	PF00483	PTHR22572 PTHR22572:SF111	EC:2.7.7.27	KOG1322	K00975	GO:0005978 GO:0008878 GO:0009058 GO:0016779	AT2G21590	Glucose-1-phosphate adenylyltransferase family protein
Potri.009G072900	0.17	0.76	-0.2	-1.17	-1.02	0.56	-0.49	-1.3	PAC:42771169	Potri.009G072900	Potri.009G072900.2	Potri.009G072900.2.p	PF00733 PF12481	PTHR11772 PTHR11772:SF13	EC:6.3.5.4		K01953	GO:0004066 GO:0006529	AT3G47340	glutamine-dependent asparagine synthase 1
Potri.009G044200	-0.46	-0.5	-0.29	1.3	-0.12	-0.64	-0.03	1.04	PAC:42771633	Potri.009G044200	Potri.009G044200.1	Potri.009G044200.1.p		PTHR26312 PTHR26312:SF87				GO:0005515	AT1G07280	Tetratricopeptide repeat (TPR)-like superfamily protein
Potri.009G012200	2.43	0.66	1.79	1.76	2.48	1.84	1.46	1.28	PAC:42772757	Potri.009G012200	Potri.009G012200.1	Potri.009G012200.1.p	PF02469	PTHR32077 PTHR32077:SF10					AT5G60490	FASCICLIN-like arabinogalactan-protein 12
Potri.006G018000	-1.03	0.32	-0.31	0.3	-0.7	0.38	0.09	0.3	PAC:42770067	Potri.006G018000	Potri.006G018000.1	Potri.006G018000.1.p	PF07058	PTHR31246 PTHR31246:SF5				GO:0004812 GO:0005524 GO:0005737 GO:0007010 GO:0008017	AT4G17220	microtubule-associated proteins 70-5
Potri.008G158000	-0.72	1.26	0.35	-0.27	-0.03	1.45	0.34	-0.61	PAC:42805743	Potri.008G158000	Potri.008G158000.1	Potri.008G158033.1.p	PF00504	PTHR14154 PTHR14154:SF5					AT4G14690	Chlorophyll A-B binding family protein
Potri.011G151400	2.09	0.24	1.03	1.37	1.16	0.64	0.47	0.48	PAC:42780839	Potri.011G151400	Potri.011G151400.1	Potri.011G151400.1.p	PF01762 PF13334	PTHR11214 PTHR11214:SF106	EC:2.4.1.134	KOG2288		GO:0006486 GO:0008378 GO:0016020	AT1G32930	Galactosyltransferase family protein
Potri.012G015000	2.81	0.89	2.03	1.96	2.43	2.08	1.57	1.56	-	-	-	-	-	-	-	-	-	-	-	-
Potri.013G011500	0.96	0.02	0.37	0.71	1.07	0.28	0.18	0.3	PAC:42812033	Potri.013G011500	Potri.013G011500.1	Potri.013G011500.1.p	PF00225 PF00307	PTHR24115 PTHR24115:SF468	EC:3.6.4.5		K10406	GO:0003777 GO:0005515 GO:0005524 GO:0005871 GO:0007018 GO:0008017	AT5G27000	kinesin 4
Potri.014G115000	-0.58	-0.71	0.07	-0.01	0.68	-0.56	-0.05	-0.05	PAC:42764418	Potri.014G115000	Potri.014G115000.1	Potri.014G115000.1.p	PF00722 PF06955	PTHR31062 PTHR31062:SF25	EC:2.4.1.207 EC:3.2.1.151		K08235	GO:0004553 GO:0005618 GO:0005975 GO:0006073 GO:0010411 GO:0016762 GO:0042546 GO:0048046	AT1G10550	xyloglucan:xyloglucosyl transferase 33
Potri.019G044600	1.07	0.42	0.39	1	1.3	0.58	0.32	0.4	PAC:42774300	Potri.019G044600	Potri.019G044600.1	Potri.019G044600.1.p	PF03016	PTHR11062 PTHR11062:SF51	EC:2.4.2.41	KOG1021			AT3G45400	exostosin family protein
Potri.001G056300	1.9	0.17	1.03	1	1.49	0.68	0.77	0.58	PAC:42788884	Potri.001G056300	Potri.001G056300.1	Potri.001G056300.1.p	PF04669	PTHR31444 PTHR31444:SF1	EC:2.1.1.112				AT1G67330	Protein of unknown function (DUF579)
Potri.001G299400	0.25	-0.28	-0.23	-0.76	-0.67	-0.45	0.13	-0.55	PAC:42790155	Potri.001G299400	Potri.001G299400.1	Potri.001G299400.1.p	PF04450	PTHR33321					AT2G15130	Plant basic secretory protein (BSP) family protein
Potri.001G361600	1.09	0.88	0.26	0.69	1.03	0.59	0.33	0.16	PAC:42790842	Potri.001G361600	Potri.001G361600.1	Potri.001G361600.1.p	PF03106	PTHR31221 PTHR31221:SF21				GO:0003700 GO:0006355 GO:0043565	AT4G26640	WRKY family transcription factor family protein
Potri.001G436800	-0.54	-0.95	-0.58	-0.15	0.04	-1.28	-0.23	0.19	PAC:42790338	Potri.001G436800	Potri.001G436800.1	Potri.001G436800.1.p	PF13410 PF13417	PTHR11260 PTHR11260:SF230	EC:2.5.1.18	KOG0406	K00799	GO:0005515	AT1G78340	glutathione S-transferase TAU 22
Potri.001G437400	-0.46	-0.63	-0.51	-0.05	0.33	-1.36	-0.21	0.4	PAC:42793715	Potri.001G437400	Potri.001G437400.1	Potri.001G437400.1.p	PF02798 PF13410	PTHR11260 PTHR11260:SF230	EC:2.5.1.18	KOG0406	K00799	GO:0005515	AT1G78340	glutathione S-transferase TAU 22
Potri.002G070900	1.21	0.87	0.59	0.8	1.06	0.86	0.19	0.53	PAC:42778414	Potri.002G070900	Potri.002G070900.1	Potri.002G070900.1.p	PF00069 PF00560 PF08263 PF13855	PTHR27000 PTHR27000:SF212	EC:2.7.11.1	KOG1187		GO:0004672 GO:0004713 GO:0005515 GO:0005524 GO:0006468
Potri.002G079400	0.09	-0.58	-0.4	1.04	-0.19	-0.5	-0.2	1.1	PAC:42778205	Potri.002G079400	Potri.002G079400.1	Potri.002G079400.1.p	PF01490	PTHR22950 PTHR22950:SF205		KOG1303		GO:0005515	AT1G77380	amino acid permease 3
Potri.002G084500	1.09	-0.02	0.41	0.64	1.27	0.13	0.2	0.52	PAC:42778846	Potri.002G084500	Potri.002G084500.1	Potri.002G084500.1.p	PF08449	PTHR11132 PTHR11132:SF127		KOG1441		GO:0055085	AT1G77610	EamA-like transporter family protein
Potri.003G102300	0.84	0.48	0.67	0.21	0.97	0.29	0.31	0.12	PAC:42785034	Potri.003G102300	Potri.003G102300.1	Potri.003G102300.1.p
Potri.003G111500	-0.18	0.08	0.04	-1.09	-0.49	-0.22	0.01	-0.96	PAC:42786972	Potri.003G111500	Potri.003G111500.1	Potri.003G111500.1.p	PF00854	PTHR11654 PTHR11654:SF78	EC:3.6.3.26		K14638	GO:0005215 GO:0006810 GO:0016020	AT1G12110	nitrate transporter 1.1
Potri.003G172300	0.94	0.08	0.13	0.52	0.91	0.21	0.26	0.15	PAC:42784714	Potri.003G172300	Potri.003G172300.1	Potri.003G172300.1.p	PF04669	PTHR31444 PTHR31444:SF1	EC:2.1.1.112				AT1G67330	Protein of unknown function (DUF579)
Potri.003G212700	0.8	0.06	0.26	0.09	0.74	0.16	-0.04	0.04	PAC:42784512	Potri.003G212700	Potri.003G212700.1	Potri.003G212700.1.p	PF00106	PTHR24322 PTHR24322:SF411	EC:1.3.1.9	KOG0725	K00208	GO:0008152 GO:0016491	AT2G05990	NAD(P)-binding Rossmann-fold superfamily protein
Potri.004G157600	1.13	-0.25	0.48	1.03	1.88	0.59	0.17	0.75	PAC:42794299	Potri.004G157600	Potri.004G157600.5	Potri.004G157600.5.p	PF00650 PF03765	PTHR23324 PTHR23324:SF77		KOG1471		GO:0005215 GO:0005622 GO:0006810 GO:0051087	AT4G39180	Sec14p-like phosphatidylinositol transfer family protein
Potri.005G182700	2.58	1.71	1.95	1.76	1.96	1.47	1.1	0.66	PAC:42802331	Potri.005G182700	Potri.005G182700.1	Potri.005G182700.1.p	PF03171 PF14226	PTHR10209 PTHR10209:SF189	EC:1.14.17.4	KOG0143	K05933	GO:0016491 GO:0055114	AT1G77330	2-oxoglutarate (2OG) and Fe(II)-dependent oxygenase superfamily protein
Potri.005G194900	1.03	0.42	0.49	0.08	1.09	0.19	0.26	0.25	PAC:42804899	Potri.005G194900	Potri.005G194900.1	Potri.005G194900.1.p	PF00317 PF02867 PF03477	PTHR11573 PTHR11573:SF16	EC:1.17.4.1		K10807	GO:0004748 GO:0005524 GO:0006260 GO:0055114
Potri.006G220700	0.79	0.57	0.34	0.45	1.36	0.79	0.1	0.4	PAC:42770475	Potri.006G220700	Potri.006G220700.1	Potri.006G220700.1.p		PTHR34537 PTHR34537:SF1
Potri.007G105600	0.84	0.05	0.32	0.6	1.47	-0.15	0.59	0.34	PAC:42765486	Potri.007G105600	Potri.007G105600.1	Potri.007G105600.1.p		PTHR33133 PTHR33133:SF8
Potri.007G088700	0.08	-0.69	0.39	-1.24	-0.17	-1.3	-0.08	-1.03	PAC:42765045	Potri.007G088700	Potri.007G088700.1	Potri.007G088700.1.p	PF00916 PF01740	PTHR11814 PTHR11814:SF103			K17469	GO:0008271 GO:0008272 GO:0015116 GO:0016020 GO:0016021 GO:0055085	AT5G10180	slufate transporter 2;1
Potri.008G027700	1.33	-1.53	0.22	1.09	0.84	-0.58	0.39	0.87	PAC:42807317	Potri.008G027700	Potri.008G027700.2	Potri.008G027700.2.p	PF01471 PF13582	PTHR10201 PTHR10201:SF140	EC:3.4.24.7			GO:0004222 GO:0005509 GO:0006508 GO:0008237 GO:0008270 GO:0031012
Potri.008G047200	1.43	0.03	0.8	1.16	1.53	0.13	0.27	0.45	PAC:42807466	Potri.008G047200	Potri.008G047200.7	Potri.008G047200.7.p		PTHR18937 PTHR18937:SF221					AT2G39300	(1 of 2) PTHR18937//PTHR18937:SF221 - STRUCTURAL MAINTENANCE OF CHROMOSOMES SMC FAMILY MEMBER
Potri.008G062300	0.24	-1.27	-0.55	0.02	-0.17	-1.11	-0.17	0.1	PAC:42808270	Potri.008G062300	Potri.008G062300.1	Potri.008G062300.1.p	PF00011	PTHR11527 PTHR11527:SF152		KOG0710	K13993		AT1G53540	HSP20-like chaperones superfamily protein
Potri.008G074600	0.28	0.94	0.31	-0.47	-0.15	1.03	0.2	-0.49	PAC:42808042	Potri.008G074600	Potri.008G074600.1	Potri.008G074600.1.p	PF07145	PTHR33790 PTHR33790:SF3
Potri.008G086500	0.33	-0.74	-0.08	-0.57	-0.73	-1	0.6	-0.52	PAC:42808359	Potri.008G086500	Potri.008G086500.1	Potri.008G086500.1.p	PF01490	PTHR22950 PTHR22950:SF246		KOG1303	K15015
Potri.008G115600	0.91	0.38	0.59	1.07	0.85	0.61	0.28	-0.07	PAC:42806742	Potri.008G115600	Potri.008G115600.1	Potri.008G115600.1.p		PTHR34359 PTHR34359:SF1					AT1G68795	CLAVATA3/ESR-RELATED 12
Potri.009G120300	2.63	1.29	2.2	1.86	2	1.78	1.68	1.47	PAC:42770855	Potri.009G120300	Potri.009G120300.2	Potri.009G120300.2.p		PTHR33172 PTHR33172:SF7
Potri.009G053500	0.8	0.01	0.44	0.22	0.88	-0.06	0.2	0.32	PAC:42772943	Potri.009G053500	Potri.009G053500.1	Potri.009G053500.1.p	PF00642 PF12796	PTHR14493 PTHR14493:SF56		KOG1595		GO:0005515 GO:0046872
Potri.009G042500	-0.35	0.7	0.25	-0.35	-0.66	0.87	0.27	0.17	PAC:42772484	Potri.009G042500	Potri.009G042500.1	Potri.009G042500.1.p	PF00394 PF07731 PF07732	PTHR11709 PTHR11709:SF103	EC:1.10.3.2		K05909	GO:0005507 GO:0016491 GO:0046274 GO:0048046 GO:0052716 GO:0055114	AT2G38080	Laccase/Diphenol oxidase family protein
Potri.009G012100	2.36	1.22	2.12	1.77	2.3	2.01	1.62	1.43	PAC:42771399	Potri.009G012100	Potri.009G012100.1	Potri.009G012100.1.p	PF02469	PTHR32077 PTHR32077:SF10
Potri.009G005700	-0.1	0.65	0.23	-1.02	0.16	0.99	0.51	-0.94	PAC:42771186	Potri.009G005700	Potri.009G005700.6	Potri.009G005700.6.p	PF05495 PF13639 PF14599	PTHR21319 PTHR21319:SF14	EC:6.3.2.19	KOG1940	K10144	GO:0005515 GO:0008270	AT5G22920	CHY-type/CTCHY-type/RING-type Zinc finger protein
Potri.010G135200	-0.34	0.02	-0.27	-0.81	-0.22	0.29	0	-1.22	PAC:42798123	Potri.010G135200	Potri.010G135200.2	Potri.010G135200.2.p	PF00170	PTHR22952 PTHR22952:SF133				GO:0003700 GO:0006355 GO:0043565	AT2G04038	basic leucine-zipper 48
Potri.010G214300	0.97	-0.09	0.16	0.81	0.78	-0.08	0.12	0.06	PAC:42799221	Potri.010G214300	Potri.010G214300.1	Potri.010G214300.1.p		PTHR18937 PTHR18937:SF221		KOG0963 KOG2991 KOG4185			AT2G39300	(1 of 2) PTHR18937//PTHR18937:SF221 - STRUCTURAL MAINTENANCE OF CHROMOSOMES SMC FAMILY MEMBER
Potri.011G044700	0.47	0.87	-0.31	-0.09	-0.72	0.42	-0.15	0.31	PAC:42782420	Potri.011G044700	Potri.011G044700.1	Potri.011G044700.1.p		PTHR36615 PTHR36615:SF1
Potri.011G118200	1.07	0.12	0.5	0.87	1.24	0.3	0.44	0.41	PAC:42781355	Potri.011G118200	Potri.011G118200.4	Potri.011G118200.4.p	PF05678	PTHR33402 PTHR33402:SF6
Potri.012G054000	-0.25	-0.95	-0.55	0.04	0.21	-0.99	0.17	-0.13	PAC:42784016	Potri.012G054000	Potri.012G054000.1	Potri.012G054000.1.p		PTHR37199 PTHR37199:SF1
Potri.012G084400	0.12	1.13	0.23	0.08	-0.17	0.95	0.18	-0.02	PAC:42783710	Potri.012G084400	Potri.012G084400.1	Potri.012G084400.1.p	PF01179 PF02727 PF02728	PTHR10638 PTHR10638:SF34	EC:1.4.3.21		K00276	GO:0005507 GO:0008131 GO:0009308 GO:0048038 GO:0055114	AT2G42490	Copper amine oxidase family protein
Potri.012G142300	0.77	0.03	0.21	0.22	0.79	0.14	0.14	0.26	PAC:42782557	Potri.012G142300	Potri.012G142300.1	Potri.012G142300.1.p	PF03283	PTHR21562				GO:0016787	AT5G23870	Pectinacetylesterase family protein
Potri.012G137600	1.1	1.01	0.46	-0.08	-1.27	0.11	0.63	-0.04	PAC:42782788	Potri.012G137600	Potri.012G137600.1	Potri.012G137600.1.p	PF00657	PTHR22835 PTHR22835:SF157	EC:3.1.1.3			GO:0016788
Potri.012G123900	1.76	-0.39	0.78	0.64	1.72	0.26	0.16	0.37	PAC:42783421	Potri.012G123900	Potri.012G123900.1	Potri.012G123900.1.p	PF01734	PTHR32241 PTHR32241:SF6		KOG0513		GO:0006629 GO:0008152
Potri.013G005700	-0.85	-0.58	0.08	-0.36	0.88	-0.39	-0.09	-0.05	PAC:42812255	Potri.013G005700	Potri.013G005700.1	Potri.013G005700.1.p	PF00722 PF06955	PTHR31062 PTHR31062:SF32	EC:2.4.1.207			GO:0004553 GO:0005618 GO:0005975 GO:0006073 GO:0010411 GO:0016762 GO:0042546 GO:0048046	AT5G57560	Xyloglucan endotransglucosylase/hydrolase family protein
Potri.013G014200	2.97	0.62	2.52	2.39	2.69	1.84	2.16	1.54	PAC:42812257	Potri.013G014200	Potri.013G014200.1	Potri.013G014200.1.p	PF02469	PTHR32077 PTHR32077:SF10
Potri.013G058300	0.48	-1.02	-0.49	-0.95	-0.6	-1.16	0.15	-1.11	PAC:42812372	Potri.013G058300	Potri.013G058300.11	Potri.013G058300.11.p	PF00208 PF02812	PTHR11606 PTHR11606:SF12	EC:1.4.1.3		K00261	GO:0006520 GO:0016491 GO:0016639 GO:0055114	AT3G03910	glutamate dehydrogenase 3
Potri.013G159000	0.41	0.17	-0.17	-0.94	-0.92	0.06	0.23	-0.9	PAC:42811045	Potri.013G159000	Potri.013G159000.5	Potri.013G159000.5.p	PF00651 PF03000	PTHR32370 PTHR32370:SF17				GO:0004871 GO:0005515 GO:0009638	AT2G30520	Phototropic-responsive NPH3 family protein
Potri.014G136300	0.92	-0.33	0.21	0.57	0.92	0.25	-0.02	0.23	PAC:42763665	Potri.014G136300	Potri.014G136300.1	Potri.014G136300.1.p	PF00069	PTHR27001 PTHR27001:SF54	EC:2.7.11.1	KOG1187	K04733	GO:0004672 GO:0004713 GO:0005524 GO:0006468	AT5G35960	Protein kinase family protein
Potri.014G182000	1.27	-1	0.73	0.81	1.82	0.23	0.56	0.22	PAC:42764507	Potri.014G182000	Potri.014G182000.1	Potri.014G182000.1.p	PF00332	PTHR32227 PTHR32227:SF16	EC:3.2.1.39			GO:0004553 GO:0005975
Potri.014G182800	1.99	-1.1	1.71	1.4	2.47	0.25	1.01	0.68	PAC:42762592	Potri.014G182800	Potri.014G182800.2	Potri.014G182800.2.p	PF00332	PTHR32227 PTHR32227:SF16	EC:3.2.1.39			GO:0004553 GO:0005975
Potri.018G063900	0.29	-0.88	-0.15	0.56	-0.77	-1.13	0.07	0.51	-	-	-	-	-	-	-	-	-	-	-	-
Potri.019G120900	2.41	0.4	2.18	1.97	2.43	1.67	1.58	1.21	PAC:42773090	Potri.019G120900	Potri.019G120900.3	Potri.019G120900.3.p	PF02469	PTHR32077 PTHR32077:SF10
Potri.019G117500	0.8	-0.3	0.03	0.54	-0.53	-0.19	0.12	0.88	PAC:42773625	Potri.019G117500	Potri.019G117500.1	Potri.019G117500.1.p	PF12609	PTHR33090					AT4G10265	Wound-responsive family protein
Potri.006G141400	0.13	0.73	0.06	0.1	-0.72	0.02	0.5	0.03	PAC:42767239	Potri.006G141400	Potri.006G141400.1	Potri.006G141400.1.p	PF00067	PTHR24298 PTHR24298:SF67	EC:1.14.13.21	KOG0156		GO:0004497 GO:0005506 GO:0016705 GO:0020037 GO:0055114
Potri.006G129900	-1	0.95	0.58	1.12	1.53	0.86	0.57	0.62	PAC:42769626	Potri.006G129900	Potri.006G129900.1	Potri.006G129900.1.p	PF00141	PTHR31235 PTHR31235:SF11	EC:1.11.1.7		K00430	GO:0004601 GO:0006979 GO:0020037 GO:0055114	AT2G37130	Peroxidase superfamily protein
Potri.014G034500	-0.85	1.36	0.13	1.41	0.76	1.16	0.58	1.76	PAC:42763099	Potri.014G034500	Potri.014G034500.1	Potri.014G034500.1.p		PTHR33348 PTHR33348:SF3
Potri.017G028200	0.88	0.44	-0.14	-0.41	-0.79	0.01	-0.27	-0.07	PAC:42812900	Potri.017G028200	Potri.017G028200.2	Potri.017G028200.2.p	PF00067	PTHR24298 PTHR24298:SF155		KOG0156		GO:0004497 GO:0005506 GO:0016705 GO:0020037 GO:0055114
Potri.017G062700	1.07	0.64	0.18	0.45	0.71	0.15	0.23	0.17	-	-	-	-	-	-	-	-	-	-	-	-
Potri.001G399100	0.97	0.38	1.01	0.7	1.22	0.4	0.54	0.52	PAC:42789906	Potri.001G399100	Potri.001G399100.1	Potri.001G399100.1.p	PF05678	PTHR33402 PTHR33402:SF6
Potri.015G051900	-1.23	-1.19	-0.49	-0.89	0.16	-0.35	-1.5	0.44	-	-	-	-	-	-	-	-	-	-	-	-
Potri.006G166800	0.79	0.76	0.64	-0.23	-1.61	-0.1	0.73	0.06	PAC:42770350	Potri.006G166800	Potri.006G166800.1	Potri.006G166800.1.p	PF00657	PTHR22835 PTHR22835:SF157	EC:3.1.1.3			GO:0016788
Potri.011G052600	-0.28	-0.75	-0.1	-0.29	-0.5	-1.03	-0.2	-0.61	PAC:42782431	Potri.011G052600	Potri.011G052600.1	Potri.011G052600.1.p	PF00179	PTHR24067 PTHR24067:SF97	EC:6.3.2.19	KOG0895	K10581		AT2G33770	phosphate 2
Potri.005G003300	0.95	0.46	0.28	0.71	0.75	0.41	0.05	0.13	PAC:42804182	Potri.005G003300	Potri.005G003300.1	Potri.005G003300.1.p	PF00069	PTHR27001 PTHR27001:SF69	EC:2.7.11.1	KOG1187		GO:0004672 GO:0004713 GO:0005524 GO:0006468	AT1G56720	Protein kinase superfamily protein
Potri.016G004600	0.27	0.8	0.4	0.17	0.1	1.33	0.33	0.38	-	-	-	-	-	-	-	-	-	-	-	-
Potri.014G184300	1.07	-0.64	0.66	0.69	1.72	-0.03	0.4	0.29	PAC:42763316	Potri.014G184300	Potri.014G184300.1	Potri.014G184300.1.p	PF00332	PTHR32227 PTHR32227:SF16	EC:3.2.1.39			GO:0004553 GO:0005975
Potri.014G184100	1.34	-0.79	0.72	0.85	1.64	0.34	0.51	0.19	PAC:42763015	Potri.014G184100	Potri.014G184100.3	Potri.014G184100.3.p	PF00332	PTHR32227 PTHR32227:SF16	EC:3.2.1.39			GO:0004553 GO:0005975
Potri.004G113500	1.07	0.08	0.54	0.61	1.16	0.4	0.36	0.46	PAC:42794941	Potri.004G113500	Potri.004G113500.1	Potri.004G113500.1.p	PF10250	PTHR31741 PTHR31741:SF17					AT3G02250	O-fucosyltransferase family protein
Potri.009G133300	0.11	1.06	-0.12	-0.24	0.85	1.4	-0.11	-0.04	PAC:42771412	Potri.009G133300	Potri.009G133300.1	Potri.009G133300.1.p	PF00201	PTHR11926 PTHR11926:SF292	EC:2.4.1.115 EC:2.4.1.91			GO:0008152 GO:0016758
Potri.002G000500	1.22	0.07	0.36	0.83	1.02	0.19	0.09	0.45	PAC:42778283	Potri.002G000500	Potri.002G000500.1	Potri.002G000500.1.p	PF03151	PTHR11132 PTHR11132:SF73		KOG1441			AT1G76670	Nucleotide-sugar transporter family protein
Potri.007G056400	0.26	-0.12	0.07	-1.07	-0.5	-0.17	0.1	-0.94	PAC:42765944	Potri.007G056400	Potri.007G056400.1	Potri.007G056400.1.p	PF00072 PF00512 PF02518	PTHR24423 PTHR24423:SF436	EC:2.7.13.3	KOG0519		GO:0000155 GO:0000160 GO:0007165 GO:0016310 GO:0016772	AT2G17820	histidine kinase 1
Potri.003G093500	1.84	1.06	1.15	1.27	1.22	0.97	0.64	0.93	PAC:42785560	Potri.003G093500	Potri.003G093500.1	Potri.003G093500.1.p	PF13639	PTHR14155				GO:0005515 GO:0008270	AT5G46650	RING/U-box superfamily protein
Potri.003G195600	0.75	0.31	0.44	0.54	0.94	0.12	0.05	0.2	PAC:42784671	Potri.003G195600	Potri.003G195600.1	Potri.003G195600.1.p		PTHR31485 PTHR31485:SF4					AT5G13500
Potri.004G157100	-0.08	-0.67	-0.04	1.02	-0.68	-0.93	0	0.96	PAC:42795602	Potri.004G157100	Potri.004G157100.2	Potri.004G157100.2.p	PF00483	PTHR22572 PTHR22572:SF111	EC:2.7.7.27	KOG1322	K00975	GO:0005978 GO:0008878 GO:0009058 GO:0016779	AT2G21590	Glucose-1-phosphate adenylyltransferase family protein
Potri.009G034500	0.16	0.67	0.58	-0.62	-0.46	0.92	0.23	-0.3	PAC:42770992	Potri.009G034500	Potri.009G034500.1	Potri.009G034500.1.p	PF00394 PF07731 PF07732	PTHR11709 PTHR11709:SF78	EC:1.10.3.2		K05909	GO:0005507 GO:0016491 GO:0046274 GO:0048046 GO:0052716 GO:0055114
Potri.007G138300	1.41	-0.31	0.75	0.88	1.82	0.78	0.72	0.56	PAC:42766546	Potri.007G138300	Potri.007G138300.1	Potri.007G138300.1.p	PF00642	PTHR14493 PTHR14493:SF53				GO:0046872	AT5G44260	Zinc finger C-x8-C-x5-C-x3-H type family protein
Potri.007G068300	-0.42	0.33	0.54	1.04	0.77	0.32	0.57	1.21	PAC:42766342	Potri.007G068300	Potri.007G068300.1	Potri.007G068300.1.p	PF04043	PTHR31080 PTHR31080:SF6				GO:0004857	AT4G00872	Plant invertase/pectin methylesterase inhibitor superfamily protein
Potri.008G155900	0.85	-0.73	-0.41	-0.32	-0.71	-0.87	0.29	-0.89	PAC:42807440	Potri.008G155900	Potri.008G155900.1	Potri.008G155900.1.p	PF02574	PTHR21091 PTHR21091:SF114	EC:2.1.1.10	KOG1579	K00547		AT3G22740	homocysteine S-methyltransferase 3
Potri.010G023600	-1.24	-0.2	-0.06	2.52	1.54	-0.23	0.16	2.25	PAC:42797634	Potri.010G023600	Potri.010G023600.1	Potri.010G023600.1.p	PF03171 PF14226	PTHR10209 PTHR10209:SF169	EC:1.14.11.32	KOG0143		GO:0016491 GO:0055114	AT3G21420	2-oxoglutarate (2OG) and Fe(II)-dependent oxygenase superfamily protein
Potri.010G196300	0.32	-0.78	-0.37	0.24	-0.78	-0.6	-0.1	0.13	PAC:42797882	Potri.010G196300	Potri.010G196300.1	Potri.010G196300.1.p	PF14368	PTHR33122 PTHR33122:SF6					AT5G05960	Bifunctional inhibitor/lipid-transfer protein/seed storage 2S albumin superfamily protein
Potri.012G132400	0.68	-0.4	0.35	-0.79	-1.33	-0.26	0.69	-1.35	PAC:42783637	Potri.012G132400	Potri.012G132400.1	Potri.012G132400.1.p	PF03171 PF14226	PTHR10209 PTHR10209:SF140	EC:1.14.11.12 EC:4.2.3.19	KOG0143	K05282	GO:0005506 GO:0016491 GO:0055114	AT4G25420	2-oxoglutarate (2OG) and Fe(II)-dependent oxygenase superfamily protein
Potri.019G121200	1.7	0.2	1.56	1.45	1.91	1.16	1.24	1.04	PAC:42773144	Potri.019G121200	Potri.019G121200.1	Potri.019G121200.1.p	PF02469	PTHR32077 PTHR32077:SF10
Potri.019G120800	2.27	0.27	1.65	1.84	2.18	1.42	1.32	1.26	PAC:42773570	Potri.019G120800	Potri.019G120800.2	Potri.019G120800.2.p	PF02469	PTHR32077 PTHR32077:SF10
Potri.015G001800	1.44	0.45	0.45	0.75	1.37	0.48	0.35	0.55	PAC:42776604	Potri.015G001800	Potri.015G001800.1	Potri.015G001800.1.p		PTHR34376 PTHR34376:SF2
Potri.018G084300	0.42	0.65	0.47	0.37	1.23	0.31	0.1	0.46	PAC:42801465	Potri.018G084300	Potri.018G084300.1	Potri.018G084300.1.p	PF00722 PF06955	PTHR31062 PTHR31062:SF55	EC:2.4.1.207		K08235	GO:0004553 GO:0005618 GO:0005975 GO:0006073 GO:0010411 GO:0016762 GO:0042546 GO:0048046	AT4G28850	xyloglucan endotransglucosylase/hydrolase 26
Potri.T093300	-0.2	-0.57	-0.18	0.97	-0.19	-0.95	0.24	0.33	-	-	-	-	-	-	-	-	-	-	-	-
Potri.017G101300	1.95	0.01	0.74	1.16	2.04	0.33	0.51	0.56	PAC:42814428	Potri.017G101300	Potri.017G101300.1	Potri.017G101301.1.p	PF10250	PTHR31741 PTHR31741:SF17					AT3G02250	O-fucosyltransferase family protein
Potri.014G184900	1.92	-1.19	0.89	1.01	2.6	0.57	0.8	0.36	PAC:42764481	Potri.014G184900	Potri.014G184900.4	Potri.014G184900.4.p	PF00332	PTHR32227 PTHR32227:SF16	EC:3.2.1.39			GO:0004553 GO:0005975
Potri.017G015900	1.02	0.18	0.81	0.96	0.99	0.53	0.37	0.7	PAC:42812820	Potri.017G015900	Potri.017G015900.1	Potri.017G015900.1.p		PTHR33834
Potri.004G197500	0.08	0.72	0.23	0.24	0.79	0.79	0.07	-0.09	PAC:42795530	Potri.004G197500	Potri.004G197500.1	Potri.004G197500.1.p	PF00560 PF07714 PF08263 PF13855	PTHR27000 PTHR27000:SF8	EC:2.7.11.1	KOG1187		GO:0004672 GO:0004713 GO:0005515 GO:0005524 GO:0006468	AT2G27060	Leucine-rich repeat protein kinase family protein
Potri.004G213500	-0.19	-0.06	0.49	1.16	-0.19	-0.27	-0.03	0.93	PAC:42795651	Potri.004G213500	Potri.004G213500.1	Potri.004G213500.1.p	PF13207	PTHR33477 PTHR33477:SF3					AT3G45090	P-loop containing nucleoside triphosphate hydrolases superfamily protein
Potri.001G248700	-0.34	0.97	0.4	-0.17	-0.49	0.95	0.15	0.19	PAC:42789371	Potri.001G248700	Potri.001G248700.1	Potri.001G248700.1.p	PF00394 PF07731 PF07732	PTHR11709 PTHR11709:SF103	EC:1.10.3.2		K05909	GO:0005507 GO:0016491 GO:0046274 GO:0048046 GO:0052716 GO:0055114	AT2G38080	Laccase/Diphenol oxidase family protein
Potri.002G060900	0.76	-0.46	0.11	-0.72	-1.01	-0.53	0.1	-0.66	PAC:42779854	Potri.002G060900	Potri.002G060900.1	Potri.002G060900.1.p	PF00067	PTHR24298 PTHR24298:SF66		KOG0156		GO:0004497 GO:0005506 GO:0016705 GO:0020037 GO:0055114	AT5G09970	cytochrome P450, family 78, subfamily A, polypeptide 7
Potri.002G080700	1.09	-0.59	0.32	0.69	1.71	-0.05	0.36	0.12	PAC:42779238	Potri.002G080700	Potri.002G080700.1	Potri.002G080700.1.p	PF02140 PF02449 PF13364	PTHR23421 PTHR23421:SF75	EC:3.2.1.23			GO:0004553 GO:0004565 GO:0005975 GO:0009341 GO:0030246	AT1G77410	beta-galactosidase 16
Potri.004G040600	0.2	0.54	-0.08	-0.98	-0.42	0.17	0.06	-0.93	PAC:42794616	Potri.004G040600	Potri.004G040600.1	Potri.004G040600.1.p	PF12481	PTHR11772 PTHR11772:SF15
Potri.009G067800	-0.38	-0.35	-1.06	0.03	0.86	-0.72	-1.17	-0.01	PAC:42772342	Potri.009G067800	Potri.009G067800.1	Potri.009G067800.1.p	PF04031	PTHR15002 PTHR15002:SF0		KOG2425	K16912		AT5G12220	las1-like family protein
Potri.005G200400	0.77	-0.68	-0.09	-1.13	-1.39	-0.92	-0.02	-1.21	PAC:42805488	Potri.005G200400	Potri.005G200400.1	Potri.005G200400.1.p	PF00067	PTHR24298 PTHR24298:SF66		KOG0156		GO:0004497 GO:0005506 GO:0016705 GO:0020037 GO:0055114	AT5G09970	cytochrome P450, family 78, subfamily A, polypeptide 7
Potri.005G213500	0.35	-0.19	-0.2	-1.5	-0.76	-0.08	-0.1	-1.5	PAC:42802755	Potri.005G213500	Potri.005G213500.1	Potri.005G213500.1.p	PF00916 PF01740	PTHR11814 PTHR11814:SF60			K17471	GO:0008271 GO:0008272 GO:0009507 GO:0015116 GO:0016020 GO:0016021 GO:0055085	AT3G51895	sulfate transporter 3;1
Potri.006G144500	1.26	-1.23	-0.16	0.29	0.78	-0.53	0.21	-0.16	PAC:42767609	Potri.006G144500	Potri.006G144500.1	Potri.006G144500.1.p	PF01301 PF02140	PTHR23421 PTHR23421:SF74	EC:3.2.1.23			GO:0004553 GO:0005975 GO:0030246
Potri.007G136800	1.99	0.56	1.31	1.62	2.04	0.95	1.33	1.12	PAC:42766632	Potri.007G136800	Potri.007G136800.1	Potri.007G136800.1.p		PTHR33834
Potri.009G148100	0.1	-0.59	0.57	-0.86	-0.62	-1.48	0.81	-0.59	PAC:42772719	Potri.009G148100	Potri.009G148100.1	Potri.009G148100.1.p	PF07876	PTHR33178 PTHR33178:SF4					AT5G22580	Stress responsive A/B Barrel Domain
Potri.009G087200	1.15	0.39	0.53	0.63	1.59	0.78	0.28	0.36	PAC:42770833	Potri.009G087200	Potri.009G087200.1	Potri.009G087200.1.p	PF00412	PTHR24206 PTHR24206:SF29		KOG1700	K09377	GO:0008270
Potri.005G163700	-0.98	0.07	0.23	-0.03	1.28	-0.1	0.75	0.1	PAC:42803108	Potri.005G163700	Potri.005G163700.1	Potri.005G163700.1.p	PF04674	PTHR31279 PTHR31279:SF3
Potri.005G177200	1.29	0.25	0.73	0.89	1.62	0.57	0.32	0.65	PAC:42804988	Potri.005G177200	Potri.005G177200.1	Potri.005G177200.1.p	PF08449	PTHR11132 PTHR11132:SF127		KOG1441		GO:0055085	AT1G77610	EamA-like transporter family protein
Potri.002G078600	2.66	1.83	1.99	2.1	2.09	2.14	0.84	1.32	PAC:42779048	Potri.002G078600	Potri.002G078600.1	Potri.002G078600.1.p	PF03171 PF14226	PTHR10209 PTHR10209:SF189	EC:1.14.17.4	KOG0143	K05933	GO:0016491 GO:0055114	AT1G77330	2-oxoglutarate (2OG) and Fe(II)-dependent oxygenase superfamily protein
Potri.008G103700	-0.3	-1.37	-0.71	-0.87	-0.07	-1.42	-0.51	-0.62	PAC:42805960	Potri.008G103700	Potri.008G103700.1	Potri.008G103700.1.p
Potri.014G162000	-0.88	0.19	-0.51	0.77	0.76	0.29	-0.44	0.67	PAC:42763681	Potri.014G162000	Potri.014G162000.1	Potri.014G162000.1.p	PF03188 PF04526	PTHR23130 PTHR23130:SF80		KOG4293		GO:0016021	AT5G35735	Auxin-responsive family protein
Potri.T115100	0.4	0.09	-0.17	-0.88	-0.98	-0.4	-0.21	-0.74	-	-	-	-	-	-	-	-	-	-	-	-
Potri.003G100200	0.18	0.83	-0.04	-0.13	1.02	1.2	-0.18	-0.03	PAC:42784555	Potri.003G100200	Potri.003G100200.1	Potri.003G100200.1.p	PF01370	PTHR10366 PTHR10366:SF397	EC:1.23.1.1 EC:1.23.1.4			GO:0003824 GO:0050662	AT4G13660	pinoresinol reductase 2
Potri.006G099900	-0.21	0.9	0.45	0.21	-0.12	0.92	0.27	0.44	PAC:42770015	Potri.006G099900	Potri.006G099900.1	Potri.006G099900.1.p	PF01699	PTHR31503 PTHR31503:SF1			K07300	GO:0006812 GO:0006816 GO:0008324 GO:0015369 GO:0016021 GO:0055085	AT2G38170	cation exchanger 1
Potri.016G115500	-0.22	0.73	0.37	0.36	-0.37	0.92	0.17	0.66	PAC:42810619	Potri.016G115500	Potri.016G115500.1	Potri.016G115500.1.p	PF01699	PTHR31503 PTHR31503:SF1			K07300	GO:0006812 GO:0006816 GO:0008324 GO:0015369 GO:0016021 GO:0055085	AT2G38170	cation exchanger 1
Potri.014G032300	1.02	0.11	0.39	0.87	1.23	0.3	0.19	0.39	PAC:42764045	Potri.014G032300	Potri.014G032300.1	Potri.014G032300.1.p		PTHR36324 PTHR36324:SF1					AT1G47410
Potri.002G197000	0.72	-0.72	-0.13	-0.49	-0.96	-0.9	-0.12	-0.39	-	-	-	-	-	-	-	-	-	-	-	-
Potri.001G448000	0.81	-0.09	0.86	0.14	0.68	0.34	1.31	-0.18	PAC:42793099	Potri.001G448000	Potri.001G448000.1	Potri.001G448000.1.p	PF02458	PTHR31642 PTHR31642:SF9	EC:2.3.1.196			GO:0016747
Potri.018G132200	-0.04	-0.66	-0.7	-0.64	-0.06	-0.39	-0.36	-1.06	PAC:42801171	Potri.018G132200	Potri.018G132200.1	Potri.018G132200.1.p	PF02386	PTHR31064				GO:0006812 GO:0008324 GO:0055085	AT4G10310	high-affinity K+ transporter 1
Potri.019G123200	2.56	0.47	2.12	2.05	2.33	1.45	1.76	1.51	PAC:42773962	Potri.019G123200	Potri.019G123200.2	Potri.019G123200.2.p	PF02469	PTHR32077 PTHR32077:SF10
Potri.001G028100	1.31	0.67	0.75	1.08	1.26	0.56	0.62	0.66	PAC:42787829	Potri.001G028100	Potri.001G028100.3	Potri.001G028100.3.p		PTHR31485 PTHR31485:SF4					AT5G13500
Potri.010G083600	0.61	-0.4	-0.07	-0.83	-0.72	-0.58	0.4	-0.96	PAC:42799579	Potri.010G083600	Potri.010G083600.1	Potri.010G083600.1.p	PF02574	PTHR21091 PTHR21091:SF114	EC:2.1.1.10	KOG1579	K00547		AT3G22740	homocysteine S-methyltransferase 3
Potri.003G102100	0.71	0.7	0.25	0.25	0.82	0.36	0.23	0.27	-	-	-	-	-	-	-	-	-	-	-	-
Potri.010G070800	-0.46	-0.7	-0.09	-0.41	0	-0.34	-0.77	0	PAC:42797381	Potri.010G070800	Potri.010G070800.7	Potri.010G070800.7.p	PF12796 PF13920	PTHR24188 PTHR24188:SF44		KOG4172 KOG4214		GO:0005515 GO:0008270	AT3G23280	XB3 ortholog 5 in Arabidopsis thaliana
Potri.013G125000	0.58	-0.79	-0.05	-0.5	-1.12	-1.02	0.33	-0.58	PAC:42810833	Potri.013G125000	Potri.013G125000.1	Potri.013G125000.1.p	PF00182 PF00187	PTHR22595 PTHR22595:SF61	EC:3.2.1.14	KOG4742	K01183	GO:0004568 GO:0005975 GO:0006032 GO:0008061 GO:0016998	AT3G54420	homolog of carrot EP3-3 chitinase
Potri.004G216900	-0.76	-1.22	-0.34	-0.33	-0.26	-0.31	-1.24	0.27	PAC:42794988	Potri.004G216900	Potri.004G216900.1	Potri.004G216900.1.p	PF13912	PTHR26374 PTHR26374:SF210				GO:0003676 GO:0046872	AT2G28200	C2H2-type zinc finger family protein
Potri.001G134900	-1.01	-0.99	-0.37	-0.78	-0.18	-0.1	-1.38	0.25	PAC:42789203	Potri.001G134900	Potri.001G134900.1	Potri.001G134900.1.p	PF00954 PF01453 PF07714 PF08276 PF11883	PTHR27002 PTHR27002:SF135	EC:2.7.11.1	KOG1187		GO:0004672 GO:0004674 GO:0004713 GO:0005524 GO:0006468 GO:0048544
Potri.014G034600	0.99	0.42	0.54	-0.66	-0.7	0.35	-0.07	-0.31	PAC:42762412	Potri.014G034600	Potri.014G034600.1	Potri.014G034600.1.p	PF00076	PTHR24012 PTHR24012:SF403		KOG0148		GO:0000166 GO:0003676	AT1G47500	RNA-binding protein 47C'
Potri.013G102900	1.48	-0.15	0.14	-1.58	-2.37	-0.9	0.36	-1.07	PAC:42810759	Potri.013G102900	Potri.013G102900.1	Potri.013G102900.1.p	PF00724	PTHR22893 PTHR22893:SF44	EC:1.3.1.42	KOG0134	K05894	GO:0003824 GO:0010181 GO:0016491 GO:0055114
Potri.015G053400	-1.05	-1.17	-0.46	-0.61	-0.4	-0.29	-1.45	0.43	PAC:42776143	Potri.015G053400	Potri.015G053400.2	Potri.015G053400.2.p	PF11744	PTHR31086 PTHR31086:SF20				GO:0015743	AT3G18440	aluminum-activated malate transporter 9
Potri.013G111500	-1.24	-1.44	-0.15	-0.75	-0.36	-0.55	-1.75	0.65	PAC:42812373	Potri.013G111500	Potri.013G111500.2	Potri.013G111500.2.p	PF02225 PF13639	PTHR22765 PTHR22765:SF46		KOG4628	K15692	GO:0005515 GO:0008270	AT1G71980	Protease-associated (PA) RING/U-box zinc finger family protein
Potri.006G171100	0.19	0.68	0.1	-0.17	-0.81	-0.2	0.64	0.21	PAC:42770402	Potri.006G171100	Potri.006G171100.1	Potri.006G171100.1.p	PF00201	PTHR11926 PTHR11926:SF221				GO:0008152 GO:0016758
Potri.001G336800	1.01	0.15	0.48	1.11	1.05	0.51	0.4	0.52	-	-	-	-	-	-	-	-	-	-	-	-
Potri.001G106100	-0.16	0.76	0.11	-0.09	0.83	0.55	-0.2	-0.04	PAC:42787682	Potri.001G106100	Potri.001G106100.1	Potri.001G106100.1.p	PF00091 PF03953	PTHR11588 PTHR11588:SF114	EC:2.4.2.1		K07375	GO:0000930 GO:0003924 GO:0005200 GO:0005525 GO:0005874 GO:0007017 GO:0007020 GO:0031122 GO:0043234 GO:0051258
Potri.001G109300	2.36	0.87	1.63	1.97	1.94	1.18	1.27	0.96	PAC:42789980	Potri.001G109300	Potri.001G109300.1	Potri.001G109300.1.p	PF00067	PTHR24298 PTHR24298:SF107		KOG0156		GO:0004497 GO:0005506 GO:0016705 GO:0020037 GO:0055114
Potri.002G085100	0.39	-0.47	-0.41	-0.95	-0.68	-0.44	0.23	-1.15	PAC:42777853	Potri.002G085100	Potri.002G085100.2	Potri.002G085100.2.p	PF00892	PTHR31218 PTHR31218:SF12				GO:0016020 GO:0016021 GO:0022857	AT1G21890	nodulin MtN21 /EamA-like transporter family protein
Potri.002G034000	1.42	-0.06	0.78	0.5	1.01	-0.03	0.27	-0.04	PAC:42776821	Potri.002G034000	Potri.002G034000.1	Potri.002G034000.1.p	PF00294	PTHR10584 PTHR10584:SF153	EC:2.7.1.20	KOG2854			AT1G19600	pfkB-like carbohydrate kinase family protein
Potri.002G060500	-1.1	-0.06	-0.16	-0.28	1.49	-0.14	0.19	0.25	PAC:42779374	Potri.002G060500	Potri.002G060500.1	Potri.002G060500.1.p	PF00722 PF06955	PTHR31062 PTHR31062:SF34	EC:2.4.1.207 EC:3.2.1.151		K08235	GO:0004553 GO:0005618 GO:0005975 GO:0006073 GO:0010411 GO:0016762 GO:0042546 GO:0048046	AT4G14130	xyloglucan endotransglucosylase/hydrolase 15
Potri.002G155600	0.9	-0.02	0.41	0.6	1.12	-0.03	0.11	0.52	PAC:42778868	Potri.002G155600	Potri.002G155600.1	Potri.002G155600.1.p	PF00168	PTHR10774 PTHR10774:SF58		KOG1030		GO:0005515	AT1G63220	Calcium-dependent lipid-binding (CaLB domain) family protein
Potri.004G037000	0.95	-0.01	0.26	0.51	0.79	-0.21	0.21	0.16	PAC:42794590	Potri.004G037000	Potri.004G037000.1	Potri.004G037000.1.p	PF07714	PTHR27001 PTHR27001:SF91	EC:2.7.10.2	KOG1187		GO:0004672 GO:0004713 GO:0005524 GO:0006468
Potri.009G101500	1.05	0.42	0.67	0.53	0.77	0.32	0.29	0.12	PAC:42770856	Potri.009G101500	Potri.009G101500.3	Potri.009G101500.3.p	PF00852	PTHR11929 PTHR11929:SF148	EC:2.4.1.214	KOG2619	K00753	GO:0006486 GO:0008417 GO:0016020	AT1G49710	fucosyltransferase 12
Potri.009G161400	0.81	0.4	0.36	0.62	0.9	0.34	0.39	0.37	PAC:42770837	Potri.009G161400	Potri.009G161400.1	Potri.009G161400.1.p		PTHR33177
Potri.005G229100	0.96	0.1	0.41	0.2	0.81	-0.25	-0.01	-0.04	PAC:42805307	Potri.005G229100	Potri.005G229100.1	Potri.005G229100.1.p	PF00294	PTHR10584 PTHR10584:SF153	EC:2.7.1.11	KOG2854			AT1G19600	pfkB-like carbohydrate kinase family protein
Potri.005G188700	1.23	0.95	0.65	0.72	1.06	0.71	0.23	0.6	PAC:42804808	Potri.005G188700	Potri.005G188700.1	Potri.005G188700.1.p	PF00069 PF00560 PF08263 PF13855	PTHR27000 PTHR27000:SF212	EC:2.7.11.1	KOG1187		GO:0004672 GO:0004713 GO:0005515 GO:0005524 GO:0006468
Potri.005G192100	0.35	-1.03	-0.55	-1.51	-1.06	-1.7	0	-0.92	PAC:42804265	Potri.005G192100	Potri.005G192100.1	Potri.005G192100.1.p	PF00892	PTHR31218 PTHR31218:SF20				GO:0016020 GO:0016021 GO:0022857	AT1G43650	nodulin MtN21 /EamA-like transporter family protein
Potri.006G066900	1.94	0.62	1.08	1.17	1.4	0.9	0.7	0.38	PAC:42767272	Potri.006G066900	Potri.006G066900.1	Potri.006G066900.1.p	PF07651	PTHR22951 PTHR22951:SF27		KOG0251		GO:0005543 GO:0005545 GO:0030136 GO:0030276 GO:0048268
Potri.006G033500	-0.09	-0.27	-0.59	-1.43	-0.75	-0.53	-0.12	-1.41	PAC:42769171	Potri.006G033500	Potri.006G033500.1	Potri.006G033500.1.p	PF00892	PTHR31218 PTHR31218:SF9				GO:0016020 GO:0016021 GO:0022857
Potri.006G204300	-0.76	-0.04	-0.26	0.91	0.4	-0.06	-0.02	0.97	PAC:42769943	Potri.006G204300	Potri.006G204300.1	Potri.006G204300.1.p	PF03168	PTHR31415 PTHR31415:SF4					AT2G35980	Late embryogenesis abundant (LEA) hydroxyproline-rich glycoprotein family
Potri.007G045200	0.95	0.44	0.58	0.7	1.24	0.59	-0.02	0.45	PAC:42765891	Potri.007G045200	Potri.007G045200.1	Potri.007G045200.1.p		PTHR13593 PTHR13593:SF52				GO:0006629 GO:0008081	AT4G36945	PLC-like phosphodiesterases superfamily protein
Potri.008G117100	0.37	1.11	-0.18	0.51	-0.02	1.04	0.24	0.51	PAC:42805945	Potri.008G117100	Potri.008G117100.1	Potri.008G117100.1.p	PF00847 PF02362	PTHR31140 PTHR31140:SF3			K09287	GO:0003677 GO:0003700 GO:0006355	AT1G68840	related to ABI3/VP1 2
Potri.008G150800	-0.66	-0.66	-0.45	-0.42	-0.12	-0.17	-0.95	0.36	PAC:42808027	Potri.008G150800	Potri.008G150800.3	Potri.008G150800.3.p	PF07690	PTHR23500 PTHR23500:SF77		KOG0254		GO:0016020 GO:0016021 GO:0022891 GO:0055085	AT3G05960	sugar transporter 6
Potri.010G234700	0.86	0.52	-0.34	0.42	0.72	0.33	-0.51	0.16	PAC:42799162	Potri.010G234700	Potri.010G234700.2	Potri.010G234700.2.p	PF07714 PF14381	PTHR23257 PTHR23257:SF549	EC:2.7.11.1	KOG0192	K14510	GO:0004672 GO:0004713 GO:0005524 GO:0006468
Potri.011G046600	-0.74	0.09	-0.25	-1.4	-0.34	-0.04	-0.21	-1.82	PAC:42780349	Potri.011G046600	Potri.011G046600.1	Potri.011G046600.1.p	PF00450	PTHR11802 PTHR11802:SF90	EC:3.4.16.6		K16297	GO:0004185 GO:0006508	AT4G15100	serine carboxypeptidase-like 30
Potri.011G031500	1.32	-0.54	0.74	0.88	1.39	0.05	0.56	0.69	PAC:42781243	Potri.011G031500	Potri.011G031500.1	Potri.011G031500.1.p	PF06749	PTHR31769 PTHR31769:SF14					AT4G21310	Protein of unknown function (DUF1218)
Potri.011G149400	0.96	0.27	0.08	0.09	1.24	0.2	0.19	0.19	PAC:42782243	Potri.011G149400	Potri.011G149400.1	Potri.011G149400.1.p							AT1G33055
Potri.012G060100	-0.59	-0.02	-1.27	-0.1	0.97	-0.39	-1.37	0.21	PAC:42782987	Potri.012G060100	Potri.012G060100.1	Potri.012G060100.1.p	PF10269 PF13920	PTHR10044		KOG4172		GO:0005515 GO:0008270	AT1G73950	Transmembrane Fragile-X-F-associated protein
Potri.013G067400	1.71	0.53	1.06	1.56	1.93	0.98	0.86	0.56	PAC:42811428	Potri.013G067400	Potri.013G067400.1	Potri.013G067400.1.p	PF03016	PTHR11062 PTHR11062:SF51	EC:2.4.2.41	KOG1021			AT3G45400	exostosin family protein
Potri.014G080900	0.62	0.79	0.37	0.12	1.09	0.68	-0.08	0.04	PAC:42762317	Potri.014G080900	Potri.014G080900.1	Potri.014G080900.1.p	PF00412	PTHR24206 PTHR24206:SF22		KOG1700	K09377	GO:0008270	AT1G01780	GATA type zinc finger transcription factor family protein
Potri.014G120600	-1.15	-1.23	-0.57	-0.35	-0.53	-0.43	-1.53	0.43	PAC:42764751	Potri.014G120600	Potri.014G120600.2	Potri.014G120600.2.p	PF00326	PTHR11731 PTHR11731:SF117	EC:3.4.19.1	KOG2100		GO:0005515 GO:0006508 GO:0008236	AT2G47390	Prolyl oligopeptidase family protein
Potri.015G080800	0.8	0.47	0.15	0.64	0.82	0.18	0.25	0.41	PAC:42775411	Potri.015G080800	Potri.015G080800.1	Potri.015G080800.1.p	PF00069 PF08263 PF13855	PTHR27000 PTHR27000:SF2	EC:2.7.11.1	KOG1187		GO:0004672 GO:0004713 GO:0005515 GO:0005524 GO:0006468
Potri.015G081500	-0.41	-0.08	-0.46	1.14	0.23	-0.16	0.02	0.95	-	-	-	-	-	-	-	-	-	-	-	-
Potri.018G014900	-1.24	-0.39	1.37	0.82	-0.7	-0.93	0.57	1.03	PAC:42801732	Potri.018G014900	Potri.018G014900.1	Potri.018G014900.1.p	PF00026	PTHR13683 PTHR13683:SF246	EC:3.4.23.12	KOG1339		GO:0004190 GO:0006508
Potri.018G051300	0.26	1.16	0.16	0.22	-1.13	0.24	0.62	-0.12	PAC:42801544	Potri.018G051300	Potri.018G051300.1	Potri.018G051300.1.p	PF00067	PTHR24298 PTHR24298:SF67	EC:1.14.13.21	KOG0156		GO:0004497 GO:0005506 GO:0016705 GO:0020037 GO:0055114
Potri.001G403300	NA	NA	NA	NA	-0.75	0.01	0.41	-0.11	PAC:42789746	Potri.001G403300	Potri.001G403300.2	Potri.001G403300.2.p	PF00106	PTHR24322 PTHR24322:SF393	EC:1.3.1.33	KOG1208	K00218	GO:0008152 GO:0016491 GO:0016630 GO:0055114	AT4G27440	protochlorophyllide oxidoreductase B
Potri.006G136700	NA	NA	NA	NA	0.89	0.66	-0.1	-0.02	PAC:42768320	Potri.006G136700	Potri.006G136700.1	Potri.006G136700.1.p	PF00534 PF00862	PTHR12526 PTHR12526:SF391	EC:2.4.1.13		K00695	GO:0005985 GO:0016157	AT5G20830	sucrose synthase 1
Potri.001G221900	NA	NA	NA	NA	0.06	-0.02	-0.15	1.43	PAC:42787860	Potri.001G221900	Potri.001G221900.1	Potri.001G221900.1.p	PF00314	PTHR31048 PTHR31048:SF32
Potri.011G029400	NA	NA	NA	NA	0.02	-0.28	-0.1	1.39	PAC:42781052	Potri.011G029400	Potri.011G029400.1	Potri.011G029400.1.p	PF01657	PTHR32099 PTHR32099:SF4
Potri.017G013400	NA	NA	NA	NA	0.89	0.31	0.6	0.18	PAC:42813414	Potri.017G013400	Potri.017G013400.1	Potri.017G013400.1.p	PF00642	PTHR14493 PTHR14493:SF53				GO:0046872	AT5G44260	Zinc finger C-x8-C-x5-C-x3-H type family protein
Potri.005G040600	NA	NA	NA	NA	-0.75	0.09	0.17	-0.34	PAC:42805485	Potri.005G040600	Potri.005G040600.1	Potri.005G040600.1.p	PF07859	PTHR23024 PTHR23024:SF227	EC:3.1.1.1	KOG1515	K14493	GO:0008152 GO:0016787	AT3G05120	alpha/beta-Hydrolases superfamily protein
Potri.004G235000	NA	NA	NA	NA	0.7	0.51	0.02	0.24	PAC:42794284	Potri.004G235000	Potri.004G235000.1	Potri.004G235000.1.p	PF06749	PTHR31769 PTHR31769:SF6					AT1G31720	Protein of unknown function (DUF1218)
Potri.001G200100	NA	NA	NA	NA	0.72	0	0.26	-0.01	PAC:42789176	Potri.001G200100	Potri.001G200100.1	Potri.001G200100.1.p	PF00067	PTHR24286 PTHR24286:SF30	EC:1.14.13.112	KOG0157	K12638	GO:0004497 GO:0005506 GO:0016705 GO:0020037 GO:0055114	AT3G13730	cytochrome P450, family 90, subfamily D, polypeptide 1
Potri.002G008800	NA	NA	NA	NA	-0.81	0.27	0.01	0.02	PAC:42780132	Potri.002G008800	Potri.002G008800.1	Potri.002G008800.1.p	PF00046	PTHR24326 PTHR24326:SF292		KOG0484		GO:0003677
Potri.002G011000	NA	NA	NA	NA	0.81	0.1	0.48	0.2	PAC:42778724	Potri.002G011000	Potri.002G011000.1	Potri.002G011000.1.p	PF05542	PTHR33598 PTHR33598:SF4					AT1G63610	(1 of 8) PF05542 - Protein of unknown function (DUF760) (DUF760)
Potri.002G107700	NA	NA	NA	NA	-0.92	-0.45	0.28	-0.33	PAC:42778601	Potri.002G107700	Potri.002G107700.11	Potri.002G107700.11.p	PF01293	PTHR30031 PTHR30031:SF4	EC:4.1.1.32 EC:4.1.1.49		K01610	GO:0004611 GO:0004612 GO:0005524 GO:0006094 GO:0017076	AT4G37870	phosphoenolpyruvate carboxykinase 1
Potri.002G118000	NA	NA	NA	NA	1.04	0.13	-0.05	0.13	PAC:42778387	Potri.002G118000	Potri.002G118000.1	Potri.002G118000.1.p	PF00412	PTHR24206 PTHR24206:SF35		KOG1700	K09377	GO:0008270	AT1G10200	GATA type zinc finger transcription factor family protein
Potri.003G148100	NA	NA	NA	NA	0.74	0.17	0.22	-0.01	PAC:42786611	Potri.003G148100	Potri.003G148100.1	Potri.003G148100.1.p		PTHR33727					AT1G31335
Potri.004G089500	NA	NA	NA	NA	-0.84	-0.36	0.19	0.07	PAC:42794595	Potri.004G089500	Potri.004G089500.1	Potri.004G089500.1.p	PF00168	PTHR23180 PTHR23180:SF253		KOG1030		GO:0005515
Potri.009G112300	NA	NA	NA	NA	0.75	0.24	-0.01	0.23	-	-	-	-	-	-	-	-	-	-	-	-
Potri.005G172400	NA	NA	NA	NA	-0.81	0.11	-0.19	-0.03	PAC:42803880	Potri.005G172400	Potri.005G172400.1	Potri.005G172400.1.p	PF00173 PF00174 PF00175 PF00970 PF03404	PTHR19370 PTHR19370:SF100	EC:1.7.1.1		K10534	GO:0006809 GO:0016491 GO:0030151 GO:0042128 GO:0050464 GO:0055114	AT1G77760	nitrate reductase 1
Potri.005G211500	NA	NA	NA	NA	-0.92	0.06	-0.05	-0.12	PAC:42805259	Potri.005G211500	Potri.005G211500.4	Potri.005G211500.4.p	PF04570	PTHR33059 PTHR33059:SF11					AT3G22550	Protein of unknown function (DUF581)
Potri.005G244700	NA	NA	NA	NA	-1.06	-0.14	0.06	0.04	PAC:42804012	Potri.005G244700	Potri.005G244700.1	Potri.005G244700.1.p	PF13905	PTHR13871 PTHR13871:SF48	EC:1.8.1.8	KOG2501	K17609	GO:0035556
Potri.006G005600	NA	NA	NA	NA	0.69	0.44	0.07	0.04	PAC:42768269	Potri.006G005600	Potri.006G005600.1	Potri.006G005600.1.p	PF01190	PTHR33210					AT4G17215	Pollen Ole e 1 allergen and extensin family protein
Potri.006G016900	NA	NA	NA	NA	-0.69	-0.36	-0.25	0.52	PAC:42767653	Potri.006G016900	Potri.006G016900.1	Potri.006G016900.1.p	PF04535	PTHR11615 PTHR11615:SF100					AT2G35760	Uncharacterised protein family (UPF0497)
Potri.008G148200	NA	NA	NA	NA	-0.7	-0.02	0.21	-0.1	PAC:42807116	Potri.008G148200	Potri.008G148200.3	Potri.008G148200.3.p	PF00046 PF02183	PTHR24326 PTHR24326:SF176		KOG0483	K09338	GO:0003677 GO:0003700 GO:0006355 GO:0043565	AT1G69780	Homeobox-leucine zipper protein family
Potri.010G093400	NA	NA	NA	NA	-0.96	0.02	0.38	-0.11	PAC:42798869	Potri.010G093400	Potri.010G093400.1	Potri.010G093400.1.p	PF00046 PF02183	PTHR24326 PTHR24326:SF176		KOG0483	K09338	GO:0003677 GO:0003700 GO:0006355 GO:0043565	AT1G69780	Homeobox-leucine zipper protein family
Potri.010G198100	NA	NA	NA	NA	-0.74	0.61	0.24	0.21	PAC:42799755	Potri.010G198100	Potri.010G198100.1	Potri.010G198100.1.p
Potri.012G111000	NA	NA	NA	NA	-0.81	-0.61	-0.25	-0.25	PAC:42784216	Potri.012G111000	Potri.012G111000.2	Potri.012G111000.2.p		PTHR33919 PTHR33919:SF2					AT5G07330
Potri.013G066200	NA	NA	NA	NA	0.81	0.15	0.03	0.45	PAC:42811670	Potri.013G066200	Potri.013G066200.1	Potri.013G066200.1.p	PF02485	PTHR19297 PTHR19297:SF93		KOG0799		GO:0008375 GO:0016020	AT3G03690	Core-2/I-branching beta-1,6-N-acetylglucosaminyltransferase family protein
Potri.014G080500	NA	NA	NA	NA	1.21	0.13	0.19	0.33	PAC:42763854	Potri.014G080500	Potri.014G080500.4	Potri.014G080500.4.p	PF03332	PTHR10466	EC:5.4.2.8	KOG3189	K17497	GO:0003824 GO:0004615 GO:0005737 GO:0008152 GO:0009298	AT2G45790	phosphomannomutase
Potri.014G164600	NA	NA	NA	NA	0.77	0	0.31	-0.17	PAC:42763424	Potri.014G164600	Potri.014G164600.2	Potri.014G164600.2.p	PF07983	PTHR32227 PTHR32227:SF60	EC:3.2.1.39				AT5G35740	Carbohydrate-binding X8 domain superfamily protein
Potri.019G074400	NA	NA	NA	NA	-0.77	0.07	-0.36	-0.37	PAC:42773838	Potri.019G074400	Potri.019G074400.1	Potri.019G074400.1.p	PF04720	PTHR31579 PTHR31579:SF17
Potri.015G127900	NA	NA	NA	NA	-0.93	0.16	-0.22	0.08	PAC:42775376	Potri.015G127900	Potri.015G127900.1	Potri.015G127900.1.p	PF00759	PTHR22298 PTHR22298:SF45	EC:3.2.1.4			GO:0003824 GO:0004553 GO:0005975
Potri.016G137800	NA	NA	NA	NA	-0.78	0.09	-0.11	-0.59	PAC:42809770	Potri.016G137800	Potri.016G137800.1	Potri.016G137800.1.p	PF04654	PTHR31881 PTHR31881:SF5					AT5G43180	Protein of unknown function, DUF599
Potri.001G155500	NA	NA	NA	NA	-0.7	0.13	-0.11	-0.1	PAC:42792542	Potri.001G155500	Potri.001G155500.1	Potri.001G155500.1.p	PF01756 PF02770 PF14749	PTHR10909 PTHR10909:SF250	EC:1.3.3.6		K00232	GO:0003995 GO:0003997 GO:0005777 GO:0006631 GO:0006635 GO:0008152 GO:0016627 GO:0050660 GO:0055114	AT2G35690	acyl-CoA oxidase 5
Potri.001G285900	NA	NA	NA	NA	-0.82	0.22	0.13	0	PAC:42791150	Potri.001G285900	Potri.001G285900.1	Potri.001G285900.1.p	PF01425	PTHR11895 PTHR11895:SF96	EC:3.5.1.60 EC:3.5.1.99	KOG1211		GO:0016884	AT5G64440	fatty acid amide hydrolase
Potri.001G366100	NA	NA	NA	NA	0.53	-0.36	-0.86	0.4	PAC:42792279	Potri.001G366100	Potri.001G366100.1	Potri.001G366100.1.p	PF02535	PTHR11040 PTHR11040:SF23		KOG1558	K14709	GO:0016020 GO:0030001 GO:0046873 GO:0055085	AT1G55910	zinc transporter 11 precursor
Potri.002G090700	NA	NA	NA	NA	-0.88	-0.26	-0.09	-0.07	PAC:42779756	Potri.002G090700	Potri.002G090700.5	Potri.002G090700.5.p	PF00170 PF14144	PTHR22952 PTHR22952:SF180			K14431	GO:0003700 GO:0006351 GO:0006355 GO:0043565	AT1G22070	TGA1A-related gene 3
Potri.002G249700	NA	NA	NA	NA	0.75	0.09	0.12	-0.2	PAC:42778315	Potri.002G249700	Potri.002G249700.3	Potri.002G249700.3.p	PF00152	PTHR22594 PTHR22594:SF36	EC:6.1.1.22	KOG0554	K01893	GO:0000166 GO:0004812 GO:0004816 GO:0005524 GO:0005737 GO:0006418 GO:0006421	AT3G07420	asparaginyl-tRNA synthetase 2
Potri.002G251200	NA	NA	NA	NA	-0.71	-0.17	0.35	-0.63	PAC:42777835	Potri.002G251200	Potri.002G251200.1	Potri.002G251200.1.p	PF12681	PTHR34109 PTHR34109:SF2					AT5G48480	Lactoylglutathione lyase / glyoxalase I family protein
Potri.004G033600	NA	NA	NA	NA	0.72	0.42	-0.06	-0.33	PAC:42795230	Potri.004G033600	Potri.004G033600.1	Potri.004G033600.1.p	PF07690	PTHR23500 PTHR23500:SF55		KOG0254		GO:0016020 GO:0016021 GO:0022891 GO:0055085	AT1G11260	sugar transporter 1
Potri.007G083400	NA	NA	NA	NA	1.16	-0.44	0.2	0.14	-	-	-	-	-	-	-	-	-	-	-	-
Potri.009G084000	NA	NA	NA	NA	0.96	0.13	0.77	0.29	PAC:42771564	Potri.009G084000	Potri.009G084000.1	Potri.009G084000.1.p	PF06219	PTHR31317 PTHR31317:SF3					AT1G50040	Protein of unknown function (DUF1005)
Potri.006G040700	NA	NA	NA	NA	0.84	0.45	0.19	0	PAC:42768679	Potri.006G040700	Potri.006G040700.1	Potri.006G040700.1.p	PF00225	PTHR24115 PTHR24115:SF535	EC:3.6.4.4	KOG4280	K11498	GO:0003777 GO:0005524 GO:0005871 GO:0007018 GO:0008017	AT3G10180	P-loop containing nucleoside triphosphate hydrolases superfamily protein
Potri.007G037700	NA	NA	NA	NA	-0.77	-0.14	0.01	-0.08	PAC:42764857	Potri.007G037700	Potri.007G037700.1	Potri.007G037700.1.p	PF12697	PTHR10992 PTHR10992:SF820		KOG1454			AT2G23610	methyl esterase 3
Potri.010G228500	NA	NA	NA	NA	0.69	-0.02	-0.04	0.28	PAC:42797016	Potri.010G228500	Potri.010G228500.1	Potri.010G228500.1.p		PTHR31096 PTHR31096:SF19	EC:2.7.7.59				AT2G36840	ACT-like superfamily protein
Potri.011G007600	NA	NA	NA	NA	-0.85	-0.02	-0.17	0.15	PAC:42782272	Potri.011G007600	Potri.011G007600.5	Potri.011G007600.5.p	PF00026 PF03489 PF05184	PTHR13683 PTHR13683:SF286	EC:3.4.23.40	KOG1339	K08245	GO:0004190 GO:0005764 GO:0006508 GO:0006629 GO:0006665
Potri.011G009900	NA	NA	NA	NA	0.75	0.16	0.25	0.21	PAC:42781315	Potri.011G009900	Potri.011G009900.1	Potri.011G009900.1.p	PF02714 PF13967 PF14703	PTHR13018 PTHR13018:SF47				GO:0004129 GO:0016020 GO:0022904	AT4G04340	ERD (early-responsive to dehydration stress) family protein
Potri.012G043900	NA	NA	NA	NA	-0.7	0.13	0.07	0.08	PAC:42783124	Potri.012G043900	Potri.012G043900.1	Potri.012G043900.1.p	PF00120 PF03951	PTHR20852 PTHR20852:SF59	EC:6.3.1.2		K01915	GO:0003824 GO:0004356 GO:0006542 GO:0006807	AT1G66200	glutamine synthase clone F11
Potri.013G028700	NA	NA	NA	NA	-0.92	0.09	0.28	-0.48	PAC:42812286	Potri.013G028700	Potri.013G028700.1	Potri.013G028700.1.p	PF07859	PTHR23024 PTHR23024:SF227	EC:3.1.1.1	KOG1515	K14493	GO:0008152 GO:0016787	AT3G05120	alpha/beta-Hydrolases superfamily protein
Potri.015G009200	NA	NA	NA	NA	-0.81	-0.18	-0.06	0.37	PAC:42776572	Potri.015G009200	Potri.015G009200.4	Potri.015G009200.4.p	PF03226	PTHR13848 PTHR13848:SF9		KOG3399			AT4G27745	Yippee family putative zinc-binding protein
Potri.015G144700	NA	NA	NA	NA	0.68	0.05	0.22	0.08	PAC:42775891	Potri.015G144700	Potri.015G144700.1	Potri.015G144700.1.p	PF00501 PF13193	PTHR24095 PTHR24095:SF171	EC:6.2.1.8	KOG1176		GO:0003824 GO:0008152	AT3G48990	AMP-dependent synthetase and ligase family protein
Potri.016G132200	NA	NA	NA	NA	-1.11	0.12	-0.32	-0.11	PAC:42810508	Potri.016G132200	Potri.016G132200.1	Potri.016G132200.1.p	PF00202	PTHR11986 PTHR11986:SF66	EC:2.6.1.44		K00827	GO:0003824 GO:0008483 GO:0030170	AT3G08860	PYRIMIDINE 4
Potri.011G052900	NA	NA	NA	NA	0.68	-0.04	0.2	0.3	PAC:42780519	Potri.011G052900	Potri.011G052900.1	Potri.011G052900.1.p		PTHR34274 PTHR34274:SF1
Potri.001G121700	NA	NA	NA	NA	0.88	0.33	0.09	0.06	PAC:42793536	Potri.001G121700	Potri.001G121700.2	Potri.001G121700.2.p	PF01237 PF15413	PTHR10972 PTHR10972:SF91					AT4G12460	OSBP(oxysterol binding protein)-related protein 2B
Potri.004G143400	NA	NA	NA	NA	-0.67	0	0.14	-0.16	PAC:42795808	Potri.004G143400	Potri.004G143400.1	Potri.004G143400.1.p	PF00076	PTHR24012 PTHR24012:SF403		KOG0148		GO:0000166 GO:0003676	AT1G49600	RNA-binding protein 47A
Potri.015G024100	NA	NA	NA	NA	-0.41	0.12	-0.28	0.87	PAC:42776563	Potri.015G024100	Potri.015G024100.1	Potri.015G024100.1.p	PF00704	PTHR11177 PTHR11177:SF161	EC:3.2.1.14		K01183	GO:0004553 GO:0005975
Potri.006G126800	NA	NA	NA	NA	-1.06	0.25	-0.01	-0.03	PAC:42770648	Potri.006G126800	Potri.006G126800.1	Potri.006G126800.1.p	PF00221	PTHR10362 PTHR10362:SF17	EC:4.3.1.24		K10775	GO:0003824 GO:0005737 GO:0006559 GO:0016841	AT3G53260	phenylalanine ammonia-lyase 2
Potri.018G089400	NA	NA	NA	NA	-1.03	-0.1	0.87	0.04	PAC:42800361	Potri.018G089400	Potri.018G089400.1	Potri.018G089400.1.p	PF00657	PTHR22835 PTHR22835:SF157	EC:3.1.1.3			GO:0016788
Potri.013G101000	NA	NA	NA	NA	-0.68	-0.33	0.25	-0.13	PAC:42811188	Potri.013G101000	Potri.013G101000.1	Potri.013G101000.1.p	PF01048	PTHR21234 PTHR21234:SF30	EC:3.2.2.9			GO:0003824 GO:0009116
Potri.019G096800	NA	NA	NA	NA	0.82	0.28	-0.05	-0.01	-	-	-	-	-	-	-	-	-	-	-	-
Potri.001G375700	NA	NA	NA	NA	0.88	0.76	0.13	0.32	PAC:42790679	Potri.001G375700	Potri.001G375700.1	Potri.001G375700.1.p		PTHR32295 PTHR32295:SF38				GO:0005515	AT3G15050	IQ-domain 10
Potri.002G167900	NA	NA	NA	NA	-0.93	0.09	0.17	-0.12	PAC:42778880	Potri.002G167900	Potri.002G167900.1	Potri.002G167900.1.p		PTHR33513 PTHR33513:SF4
Potri.004G167700	NA	NA	NA	NA	-0.78	-0.31	-0.09	0.11	PAC:42795015	Potri.004G167700	Potri.004G167700.1	Potri.004G167700.1.p		PTHR33306 PTHR33306:SF7					AT2G21180
Potri.004G022400	NA	NA	NA	NA	-0.81	0.29	-0.04	0.05	PAC:42795910	Potri.004G022400	Potri.004G022400.1	Potri.004G022400.1.p	PF00240	PTHR10666 PTHR10666:SF159		KOG0001 KOG0005		GO:0005515	AT4G05230	Ubiquitin-like superfamily protein
Potri.005G239200	NA	NA	NA	NA	-0.8	-0.01	0.29	-0.06	PAC:42803678	Potri.005G239200	Potri.005G239200.1	Potri.005G239200.1.p	PF00504	PTHR21649 PTHR21649:SF26			K08912	GO:0009765 GO:0016020	AT2G34420	photosystem II light harvesting complex gene B1B2
Potri.005G245900	NA	NA	NA	NA	-1.01	-0.3	-0.25	-0.35	PAC:42802724	Potri.005G245900	Potri.005G245900.1	Potri.005G245900.1.p	PF07690	PTHR23504 PTHR23504:SF36		KOG2816		GO:0016021 GO:0055085	AT2G16970	Major facilitator superfamily protein
Potri.007G131300	NA	NA	NA	NA	0.87	0.25	0.18	0.27	PAC:42766657	Potri.007G131300	Potri.007G131300.2	Potri.007G131300.2.p	PF00753 PF16123	PTHR11935 PTHR11935:SF7	EC:3.1.2.6	KOG0813	K01069	GO:0004416 GO:0019243	AT2G31350	glyoxalase 2-5
Potri.007G116400	NA	NA	NA	NA	0.67	0.23	0.01	0.21	PAC:42766486	Potri.007G116400	Potri.007G116400.1	Potri.007G116400.1.p	PF14705	PTHR22739					AT4G33640	(1 of 1) PTHR22739 - STRIATED MUSCLE ACTIVATOR OF RHO-DEPENDENT SIGNALING-RELATED
Potri.007G104000	NA	NA	NA	NA	0.84	0.13	-0.08	0.46	PAC:42766173	Potri.007G104000	Potri.007G104000.1	Potri.007G104000.1.p	PF03141	PTHR10108 PTHR10108:SF926				GO:0008168	AT5G64030	S-adenosyl-L-methionine-dependent methyltransferases superfamily protein
Potri.007G096500	NA	NA	NA	NA	-0.67	-0.15	-0.17	0.08	PAC:42764996	Potri.007G096500	Potri.007G096500.1	Potri.007G096500.1.p	PF05147	PTHR12736 PTHR12736:SF14		KOG2787		GO:0003824	AT5G65280	GCR2-like 1
Potri.008G006500	NA	NA	NA	NA	0.91	0.34	-0.03	0.35	PAC:42808379	Potri.008G006500	Potri.008G006500.1	Potri.008G006500.1.p	PF02485	PTHR19297 PTHR19297:SF100		KOG0799	K00771	GO:0008375 GO:0016020
Potri.008G159800	NA	NA	NA	NA	-0.79	0.27	0.08	-0.83	PAC:42807082	Potri.008G159800	Potri.008G159800.1	Potri.008G159800.1.p	PF04720	PTHR31579 PTHR31579:SF5					AT3G22970	Protein of unknown function (DUF506)
Potri.010G216800	NA	NA	NA	NA	0.76	0.17	-0.29	-0.05	PAC:42798240	Potri.010G216800	Potri.010G216800.1	Potri.010G216800.1.p	PF00076	PTHR24012 PTHR24012:SF421		KOG0149		GO:0000166 GO:0003676	AT3G54770	RNA-binding (RRM/RBD/RNP motifs) family protein
Potri.010G089800	NA	NA	NA	NA	0.76	0.39	0.75	-0.35	PAC:42800056	Potri.010G089800	Potri.010G089800.1	Potri.010G089800.1.p	PF07690	PTHR23500 PTHR23500:SF70		KOG0254		GO:0016020 GO:0016021 GO:0022891 GO:0055085	AT5G26340	Major facilitator superfamily protein
Potri.012G127900	NA	NA	NA	NA	0.75	0.77	-0.19	0.06	PAC:42783363	Potri.012G127900	Potri.012G127900.1	Potri.012G127900.1.p	PF02469	PTHR32077 PTHR32077:SF10					AT5G60490	FASCICLIN-like arabinogalactan-protein 12
Potri.014G071700	NA	NA	NA	NA	0.71	-0.3	-0.05	-0.02	PAC:42762469	Potri.014G071700	Potri.014G071700.1	Potri.014G071700.1.p	PF02469	PTHR32382 PTHR32382:SF5					AT2G45470	FASCICLIN-like arabinogalactan protein 8
Potri.014G175600	NA	NA	NA	NA	-0.71	-0.25	0.27	-0.42	PAC:42763834	Potri.014G175600	Potri.014G175600.2	Potri.014G175600.2.p	PF02605	PTHR34803 PTHR34803:SF2	EC:1.97.1.12		K02699	GO:0009522 GO:0009538 GO:0015979	AT4G12800	photosystem I subunit l
Potri.015G071500	NA	NA	NA	NA	0.16	0.28	0.9	0.01	PAC:42775371	Potri.015G071500	Potri.015G071500.1	Potri.015G071500.1.p	PF02704	PTHR23201 PTHR23201:SF18
Potri.016G105100	NA	NA	NA	NA	-0.69	-0.17	-0.09	0	PAC:42810122	Potri.016G105100	Potri.016G105100.3	Potri.016G105100.3.p	PF00254 PF13414	PTHR10516 PTHR10516:SF268	EC:5.2.1.8	KOG0543		GO:0005515 GO:0006457 GO:0030154 GO:0042761 GO:0048513	AT3G54010	FKBP-type peptidyl-prolyl cis-trans isomerase family protein
Potri.T094400	NA	NA	NA	NA	-0.73	0.01	-0.17	-0.36	-	-	-	-	-	-	-	-	-	-	-	-
Potri.017G131300	NA	NA	NA	NA	-0.47	-0.04	0.77	-0.23	PAC:42813935	Potri.017G131300	Potri.017G131300.1	Potri.017G131300.1.p		PTHR34665 PTHR34665:SF2					AT1G66190
Potri.001G268500	NA	NA	NA	NA	1.15	0.22	0.26	0.26	PAC:42789824	Potri.001G268500	Potri.001G268500.1	Potri.001G268500.1.p		PTHR33659 PTHR33659:SF3
Potri.001G437200	NA	NA	NA	NA	-0.01	-0.86	-0.04	0.45	PAC:42791866	Potri.001G437200	Potri.001G437200.1	Potri.001G437200.1.p	PF02798 PF13410	PTHR11260 PTHR11260:SF230	EC:2.5.1.18	KOG0406	K00799	GO:0005515	AT1G78340	glutathione S-transferase TAU 22
Potri.002G002000	NA	NA	NA	NA	-0.83	-0.22	-0.06	0.21	PAC:42777276	Potri.002G002000	Potri.002G002000.1	Potri.002G002000.1.p	PF04759	PTHR31696 PTHR31696:SF15					AT1G76610	Protein of unknown function, DUF617
Potri.002G025200	NA	NA	NA	NA	0.77	0.56	0.06	-0.16	PAC:42777599	Potri.002G025200	Potri.002G025200.1	Potri.002G025200.1.p	PF00612 PF13178	PTHR32295 PTHR32295:SF16				GO:0005515	AT1G19870	IQ-domain 32
Potri.002G032700	NA	NA	NA	NA	0.69	0.12	-0.04	-0.26	PAC:42778190	Potri.002G032700	Potri.002G032700.1	Potri.002G032700.1.p	PF00004 PF14363	PTHR23070 PTHR23070:SF30			K08900	GO:0005524
Potri.002G037800	NA	NA	NA	NA	0.85	0.02	0.12	-0.03	PAC:42777558	Potri.002G037800	Potri.002G037800.1	Potri.002G037800.1.p	PF07498	PTHR34449 PTHR34449:SF2				GO:0006353	AT1G06190	Rho termination factor
Potri.002G055700	NA	NA	NA	NA	-0.68	-0.43	0.32	-0.7	PAC:42776995	Potri.002G055700	Potri.002G055700.2	Potri.002G055700.2.p	PF01789	PTHR31407 PTHR31407:SF6			K02717	GO:0005509 GO:0009523 GO:0009654 GO:0015979 GO:0019898	AT1G06680	photosystem II subunit P-1
Potri.002G081400	NA	NA	NA	NA	1.24	0.13	0.12	0.5	PAC:42777491	Potri.002G081400	Potri.002G081400.1	Potri.002G081400.1.p	PF14543	PTHR13683 PTHR13683:SF316	EC:3.4.23.12	KOG1339		GO:0004190 GO:0006508	AT1G44130	Eukaryotic aspartyl protease family protein
Potri.002G126100	NA	NA	NA	NA	-0.18	-0.12	1.04	-0.3	PAC:42780066	Potri.002G126100	Potri.002G126100.1	Potri.002G126100.1.p	PF00067	PTHR24286 PTHR24286:SF60	EC:1.14.13.93	KOG0157		GO:0004497 GO:0005506 GO:0016705 GO:0020037 GO:0055114
Potri.002G175600	NA	NA	NA	NA	1	-0.07	0.27	0.06	PAC:42776746	Potri.002G175600	Potri.002G175600.1	Potri.002G175600.1.p	PF00004 PF14363	PTHR23070 PTHR23070:SF13		KOG0743		GO:0005524	AT2G46620	P-loop containing nucleoside triphosphate hydrolases superfamily protein
Potri.002G198800	NA	NA	NA	NA	1.41	0	-0.22	0.22	PAC:42778936	Potri.002G198800	Potri.002G198800.1	Potri.002G198800.1.p	PF05553	PTHR33265 PTHR33265:SF5					AT4G02170	(1 of 28) PF05553 - Cotton fibre expressed protein (DUF761)
Potri.003G107400	NA	NA	NA	NA	-0.74	-0.21	-0.11	-0.05	PAC:42785105	Potri.003G107400	Potri.003G107400.1	Potri.003G107400.1.p		PTHR33625 PTHR33625:SF3					AT4G25170	Uncharacterised conserved protein (UCP012943)
Potri.003G147300	NA	NA	NA	NA	-0.44	1.11	-0.68	-0.13	PAC:42785503	Potri.003G147300	Potri.003G147300.1	Potri.003G147300.1.p	PF00010 PF14215	PTHR11514 PTHR11514:SF39			K13422	GO:0046983
Potri.003G206500	NA	NA	NA	NA	-0.88	-0.24	0.09	0.08	-	-	-	-	-	-	-	-	-	-	-	-
Potri.003G203500	NA	NA	NA	NA	-0.9	-0.55	-0.07	0.45	PAC:42785856	Potri.003G203500	Potri.003G203500.1	Potri.003G203500.1.p	PF12937	PTHR31215 PTHR31215:SF2				GO:0005515
Potri.003G216600	NA	NA	NA	NA	-1.08	0.47	-0.11	0.24	PAC:42786734	Potri.003G216600	Potri.003G216600.1	Potri.003G216600.1.p	PF04819	PTHR16007 PTHR16007:SF29					AT1G55240	Family of unknown function (DUF716)
Potri.004G015700	NA	NA	NA	NA	-0.76	-0.57	0.07	-0.1	PAC:42793932	Potri.004G015700	Potri.004G015700.1	Potri.004G015700.1.p	PF04520	PTHR33083 PTHR33083:SF11					AT1G61930	Protein of unknown function, DUF584
Potri.004G059600	NA	NA	NA	NA	0.76	0.48	-0.02	0.1	PAC:42795071	Potri.004G059600	Potri.004G059600.2	Potri.004G059600.2.p	PF13632 PF14569	PTHR13301 PTHR13301:SF31	EC:2.4.1.12		K10999		AT4G18780	cellulose synthase family protein
Potri.004G072300	NA	NA	NA	NA	-0.71	-0.38	-0.24	-0.53	-	-	-	-	-	-	-	-	-	-	-	-
Potri.004G117200	NA	NA	NA	NA	0.79	0.16	-0.03	-0.25	PAC:42794533	Potri.004G117200	Potri.004G117200.1	Potri.004G117200.1.p	PF04833	PTHR31673 PTHR31673:SF2				GO:0004553 GO:0010215 GO:0016049 GO:0030247 GO:0031225
Potri.005G069500	NA	NA	NA	NA	-0.13	0.98	0.23	0.49	PAC:42802418	Potri.005G069500	Potri.005G069500.1	Potri.005G069500.1.p	PF02365	PTHR31719 PTHR31719:SF17				GO:0003677 GO:0006355
Potri.005G186400	NA	NA	NA	NA	0.84	0.42	0.16	0	PAC:42804046	Potri.005G186400	Potri.005G186400.1	Potri.005G186400.1.p	PF13921	PTHR10641 PTHR10641:SF496		KOG0048	K09422	GO:0003677
Potri.005G247700	NA	NA	NA	NA	0.7	0.01	0.15	-0.03	PAC:42805551	Potri.005G247700	Potri.005G247700.1	Potri.005G247700.1.p	PF00394 PF07731 PF07732	PTHR11709 PTHR11709:SF90	EC:1.10.3.3			GO:0005507 GO:0016491 GO:0055114	AT1G41830	SKU5-similar 6
Potri.006G102500	NA	NA	NA	NA	-0.73	-0.28	0.25	0.04	PAC:42768983	Potri.006G102500	Potri.006G102500.1	Potri.006G102500.1.p	PF00205 PF02775 PF02776	PTHR18968 PTHR18968:SF137	EC:4.1.1.1		K01568	GO:0000287 GO:0003824 GO:0016831 GO:0030976	AT5G01320	Thiamine pyrophosphate dependent pyruvate decarboxylase family protein
Potri.006G200100	NA	NA	NA	NA	1.04	-0.05	0.17	0.35	PAC:42769719	Potri.006G200100	Potri.006G200100.1	Potri.006G200100.1.p		PTHR33264 PTHR33264:SF5					AT3G11690	(1 of 3) PTHR33264:SF5 - EXPRESSED PROTEIN-RELATED
Potri.006G237100	NA	NA	NA	NA	-0.34	-0.85	-0.24	0.09	PAC:42767167	Potri.006G237100	Potri.006G237100.1	Potri.006G237100.1.p	PF10604	PTHR33789 PTHR33789:SF5					AT4G32870	Polyketide cyclase/dehydrase and lipid transport superfamily protein
Potri.006G254100	NA	NA	NA	NA	-0.69	-0.26	-0.15	-0.36	PAC:42770123	Potri.006G254100	Potri.006G254100.1	Potri.006G254100.1.p	PF00646 PF13516	PTHR24006 PTHR24006:SF389		KOG1947	K14515	GO:0005515	AT2G25490	EIN3-binding F box protein 1
Potri.007G082900	NA	NA	NA	NA	-0.82	-0.32	-0.01	-0.32	PAC:42764871	Potri.007G082900	Potri.007G082900.1	Potri.007G082900.1.p	PF00067	PTHR24298 PTHR24298:SF157				GO:0004497 GO:0005506 GO:0016705 GO:0020037 GO:0055114
Potri.007G078100	NA	NA	NA	NA	-0.9	-0.3	0.08	-0.04	PAC:42766748	Potri.007G078100	Potri.007G078100.1	Potri.007G078100.1.p	PF00069 PF00560 PF08263 PF13855	PTHR27000 PTHR27000:SF220	EC:2.7.11.1	KOG1187	K13415	GO:0004672 GO:0004713 GO:0005515 GO:0005524 GO:0006468	AT4G39400	Leucine-rich receptor-like protein kinase family protein
Potri.008G019900	NA	NA	NA	NA	-0.16	-0.85	0.29	0.13	PAC:42808432	Potri.008G019900	Potri.008G019900.1	Potri.008G019900.1.p		PTHR36245
Potri.008G113400	NA	NA	NA	NA	-0.92	0.15	0.24	-0.85	PAC:42806898	Potri.008G113400	Potri.008G113400.1	Potri.008G113400.1.p	PF00170	PTHR22952 PTHR22952:SF133				GO:0003700 GO:0006355 GO:0043565	AT2G04038	basic leucine-zipper 48
Potri.008G151700	NA	NA	NA	NA	-1.14	-0.52	0.27	0.53	PAC:42807785	Potri.008G151700	Potri.008G151700.1	Potri.008G151700.1.p	PF13419	PTHR12725 PTHR12725:SF81	EC:3.1.3.74	KOG3109	K07025		AT2G32150	Haloacid dehalogenase-like hydrolase (HAD) superfamily protein
Potri.008G162800	NA	NA	NA	NA	0.96	0.51	0.11	0.3	PAC:42805999	Potri.008G162800	Potri.008G162800.1	Potri.008G162800.1.p	PF06886	PTHR31358 PTHR31358:SF1					AT3G23090	TPX2 (targeting protein for Xklp2) protein family
Potri.008G174400	NA	NA	NA	NA	-0.75	0.2	0.37	-0.17	PAC:42808227	Potri.008G174400	Potri.008G174400.1	Potri.008G174400.1.p		PTHR37226 PTHR37226:SF1					AT4G13540	(1 of 2) PTHR37226:SF1 - GENOMIC DNA, CHROMOSOME 3, BAC CLONE:F14O13
Potri.009G108200	NA	NA	NA	NA	-0.11	0.06	0.12	-0.93	PAC:42772068	Potri.009G108200	Potri.009G108200.1	Potri.009G108200.1.p		PTHR36345					AT2G15890	maternal effect embryo arrest 14
Potri.009G044600	NA	NA	NA	NA	0.94	0.72	0.19	0.51	PAC:42771656	Potri.009G044600	Potri.009G044600.1	Potri.009G044600.1.p	PF00201	PTHR11926 PTHR11926:SF374		KOG1192		GO:0008152 GO:0016758	AT1G07260	UDP-glucosyl transferase 71C3
Potri.009G024700	NA	NA	NA	NA	1.06	0.71	0.18	0.35	PAC:42771782	Potri.009G024700	Potri.009G024700.1	Potri.009G024700.1.p							AT2G31930
Potri.010G025300	NA	NA	NA	NA	0.67	-0.16	-0.12	-0.02	PAC:42799025	Potri.010G025300	Potri.010G025300.1	Potri.010G025300.1.p	PF05637	PTHR31311 PTHR31311:SF6	EC:2.4.2.39	KOG4748	K08238	GO:0016021 GO:0016757	AT4G02500	UDP-xylosyltransferase 2
Potri.010G085700	NA	NA	NA	NA	-0.7	-0.32	0.05	0.25	PAC:42797285	Potri.010G085700	Potri.010G085700.1	Potri.010G085700.1.p	PF04570	PTHR33059 PTHR33059:SF26					AT3G22550	Protein of unknown function (DUF581)
Potri.010G100600	NA	NA	NA	NA	-0.72	-0.18	0.08	0.11	PAC:42797328	Potri.010G100600	Potri.010G100600.1	Potri.010G100600.1.p	PF14368	PTHR33122 PTHR33122:SF8					AT2G37870	Bifunctional inhibitor/lipid-transfer protein/seed storage 2S albumin superfamily protein
Potri.010G182800	NA	NA	NA	NA	0.7	0.26	0.29	0.14	PAC:42799685	Potri.010G182800	Potri.010G182800.1	Potri.010G182800.1.p	PF07145	PTHR33790 PTHR33790:SF3
Potri.011G128000	NA	NA	NA	NA	0.74	-0.01	-0.63	-0.17	PAC:42782055	Potri.011G128000	Potri.011G128000.1	Potri.011G128000.1.p	PF07714 PF11721	PTHR27003 PTHR27003:SF37	EC:2.7.11.1	KOG1187		GO:0004672 GO:0004713 GO:0005524 GO:0006468	AT5G54380	protein kinase family protein
Potri.011G156200	NA	NA	NA	NA	-0.84	-0.41	0.2	-0.18	PAC:42781643	Potri.011G156200	Potri.011G156200.1	Potri.011G156200.1.p	PF03171 PF14226	PTHR10209 PTHR10209:SF138	EC:1.14.11.20	KOG0143		GO:0016491 GO:0055114
Potri.012G039000	NA	NA	NA	NA	-0.82	-0.18	-0.19	-0.38	PAC:42784001	Potri.012G039000	Potri.012G039000.2	Potri.012G039000.2.p	PF00282	PTHR11999 PTHR11999:SF113	EC:4.1.1.15		K01580	GO:0003824 GO:0004351 GO:0006536 GO:0016831 GO:0019752 GO:0030170	AT3G17760	glutamate decarboxylase 5
Potri.012G017400	NA	NA	NA	NA	-0.89	0.6	0.04	-0.07	PAC:42783134	Potri.012G017400	Potri.012G017400.2	Potri.012G017400.2.p		PTHR34467 PTHR34467:SF1
Potri.013G007000	NA	NA	NA	NA	-0.89	-0.37	0.49	0.35	PAC:42812296	Potri.013G007000	Potri.013G007000.1	Potri.013G007000.1.p	PF04398	PTHR31676 PTHR31676:SF10					AT1G56580	Protein of unknown function, DUF538
Potri.013G017800	NA	NA	NA	NA	-0.41	1.05	-0.3	-0.01	-	-	-	-	-	-	-	-	-	-	-	-
Potri.013G027100	NA	NA	NA	NA	0.73	0.04	0.22	0.3	PAC:42812370	Potri.013G027100	Potri.013G027100.1	Potri.013G027100.1.p	PF11250	PTHR33155 PTHR33155:SF10					AT1G54740	Protein of unknown function (DUF3049)
Potri.013G053200	NA	NA	NA	NA	0.67	0.08	0.32	-0.18	PAC:42811368	Potri.013G053200	Potri.013G053200.1	Potri.013G053200.1.p	PF00804 PF05739	PTHR19957 PTHR19957:SF91		KOG0810	K08486	GO:0005515 GO:0016020 GO:0016192	AT1G08560	syntaxin of plants 111
Potri.013G065000	NA	NA	NA	NA	-0.71	-0.56	0.11	-0.02	PAC:42812671	Potri.013G065000	Potri.013G065000.1	Potri.013G065000.1.p	PF13520 PF13906	PTHR11785 PTHR11785:SF411		KOG1286	K13863	GO:0003333 GO:0015171 GO:0016020	AT1G58030	cationic amino acid transporter 2
Potri.013G076700	NA	NA	NA	NA	0.27	-0.91	-0.13	0.28	PAC:42811175	Potri.013G076700	Potri.013G076700.1	Potri.013G076700.1.p	PF00067	PTHR24298 PTHR24298:SF115		KOG0156		GO:0004497 GO:0005506 GO:0016705 GO:0020037 GO:0055114	AT5G61320	cytochrome P450, family 89, subfamily A, polypeptide 3
Potri.014G006900	NA	NA	NA	NA	-0.7	0.09	0.28	-0.03	PAC:42763136	Potri.014G006900	Potri.014G006900.3	Potri.014G006900.3.p	PF06404	PTHR33285 PTHR33285:SF3				GO:0005576 GO:0008083 GO:0008283	AT3G49780	phytosulfokine 4 precursor
Potri.014G072300	NA	NA	NA	NA	-1.07	-0.1	0.57	-0.1	PAC:42763960	Potri.014G072300	Potri.014G072300.5	Potri.014G072300.5.p	PF00067	PTHR24296 PTHR24296:SF19	EC:1.14.13.109	KOG0157		GO:0004497 GO:0005506 GO:0016705 GO:0020037 GO:0055114
Potri.014G092900	NA	NA	NA	NA	-0.92	-0.16	0.08	0.17	-	-	-	-	-	-	-	-	-	-	-	-
Potri.014G102300	NA	NA	NA	NA	0.73	-0.4	0.2	0.14	PAC:42764229	Potri.014G102300	Potri.014G102300.1	Potri.014G102300.1.p	PF00004 PF14363	PTHR23070 PTHR23070:SF13		KOG0743		GO:0005524	AT2G46620	P-loop containing nucleoside triphosphate hydrolases superfamily protein
Potri.014G127000	NA	NA	NA	NA	0.69	0.25	-0.54	-0.08	PAC:42764707	Potri.014G127000	Potri.014G127000.1	Potri.014G127000.1.p	PF01095 PF04043	PTHR31707 PTHR31707:SF31	EC:3.1.1.11		K01051	GO:0004857 GO:0005618 GO:0030599 GO:0042545	AT4G02330	Plant invertase/pectin methylesterase inhibitor superfamily
Potri.014G153300	NA	NA	NA	NA	0.67	-0.27	0.07	0.02	-	-	-	-	-	-	-	-	-	-	-	-
Potri.015G006800	NA	NA	NA	NA	0.72	0.22	0.34	0.25	PAC:42776648	Potri.015G006800	Potri.015G006800.1	Potri.015G006800.1.p	PF02519	PTHR31374 PTHR31374:SF15			K14488	GO:0009733 GO:0016787
Potri.015G007300	NA	NA	NA	NA	-0.93	-0.11	0.04	-0.08	PAC:42776081	Potri.015G007300	Potri.015G007300.1	Potri.015G007300.1.p	PF01182	PTHR11054 PTHR11054:SF3	EC:3.1.1.31	KOG3147	K01057	GO:0005975 GO:0006098 GO:0017057	AT5G24400	NagB/RpiA/CoA transferase-like superfamily protein
Potri.015G044600	NA	NA	NA	NA	0.68	0.3	0.32	0	PAC:42775757	Potri.015G044600	Potri.015G044600.1	Potri.015G044600.1.p	PF00225 PF11995	PTHR24115 PTHR24115:SF522	EC:3.6.4.4		K11498	GO:0003777 GO:0005524 GO:0005871 GO:0007018 GO:0008017	AT1G18370	ATP binding microtubule motor family protein
Potri.015G077800	NA	NA	NA	NA	-0.79	0.16	0.06	-0.2	PAC:42776235	Potri.015G077800	Potri.015G077800.1	Potri.015G077800.1.p	PF00319	PTHR11945 PTHR11945:SF164				GO:0003677 GO:0046983	AT5G37415	AGAMOUS-like 105
Potri.015G098500	NA	NA	NA	NA	0.69	-0.18	0.35	-0.85	PAC:42776590	Potri.015G098500	Potri.015G098500.1	Potri.015G098500.1.p		PTHR36030
Potri.T149500	NA	NA	NA	NA	-0.91	-0.25	0.16	0.19	-	-	-	-	-	-	-	-	-	-	-	-
Potri.016G110000	NA	NA	NA	NA	-0.88	-0.19	-0.05	-0.3	PAC:42809513	Potri.016G110000	Potri.016G110000.2	Potri.016G110000.2.p	PF04734 PF17048	PTHR12670 PTHR12670:SF4	EC:3.5.1.23		K12349		AT1G07380	Neutral/alkaline non-lysosomal ceramidase
Potri.016G130700	NA	NA	NA	NA	-0.27	-0.86	0.33	-0.06	PAC:42810291	Potri.016G130700	Potri.016G130700.1	Potri.016G130700.1.p	PF04525	PTHR31087 PTHR31087:SF11					AT2G14560	Protein of unknown function (DUF567)
Potri.016G134300	NA	NA	NA	NA	0.02	0.92	0.14	0.11	-	-	-	-	-	-	-	-	-	-	-	-
Potri.018G088700	NA	NA	NA	NA	0.05	0.04	-0.93	0.07	-	-	-	-	-	-	-	-	-	-	-	-
Potri.018G100400	NA	NA	NA	NA	1.15	0.52	0.28	0.38	PAC:42801466	Potri.018G100400	Potri.018G100400.1	Potri.018G100400.1.p	PF01073	PTHR10366 PTHR10366:SF459	EC:5.1.3.6	KOG1371	K08679	GO:0003854 GO:0005975 GO:0006694 GO:0016616 GO:0016857 GO:0055114	AT4G30440	UDP-D-glucuronate 4-epimerase 1
Potri.019G078400	NA	NA	NA	NA	-0.73	-0.18	0.27	-0.11	PAC:42773642	Potri.019G078400	Potri.019G078400.2	Potri.019G078400.2.p	PF00069 PF00560 PF08263 PF13855	PTHR27000 PTHR27000:SF97	EC:2.7.11.1	KOG1187		GO:0004672 GO:0004713 GO:0005515 GO:0005524 GO:0006468	AT1G72180	Leucine-rich receptor-like protein kinase family protein
Potri.019G080600	NA	NA	NA	NA	-0.15	-0.06	0.54	0.91	PAC:42774352	Potri.019G080600	Potri.019G080600.1	Potri.019G080600.1.p	PF02428	PTHR33832 PTHR33832:SF6				GO:0004867	AT1G72060	serine-type endopeptidase inhibitors
Potri.001G149100	NA	NA	NA	NA	-0.73	-0.09	0.07	-0.05	PAC:42792993	Potri.001G149100	Potri.001G149100.1	Potri.001G149100.1.p	PF07714	PTHR27001 PTHR27001:SF75	EC:2.7.10.2 EC:2.7.11.1	KOG1187		GO:0004672 GO:0004713 GO:0005524 GO:0006468	AT4G17660	Protein kinase superfamily protein
Potri.014G032800	NA	NA	NA	NA	1.26	0.31	-0.04	-0.12	PAC:42764002	Potri.014G032800	Potri.014G032800.1	Potri.014G032800.1.p	PF00135	PTHR23024 PTHR23024:SF131	EC:3.1.1.1	KOG1515			AT1G47480	alpha/beta-Hydrolases superfamily protein
Potri.017G142300	NA	NA	NA	NA	0.71	0.19	0.37	0.25	PAC:42813622	Potri.017G142300	Potri.017G142300.1	Potri.017G142300.1.p	PF04970	PTHR13943 PTHR13943:SF44	EC:2.3.1.135				AT3G02700	NC domain-containing protein-related
Potri.017G144700	NA	NA	NA	NA	0.78	0.48	-0.02	-0.33	PAC:42813456	Potri.017G144700	Potri.017G144700.1	Potri.017G144700.1.p	PF01704	PTHR11952 PTHR11952:SF13	EC:2.7.7.9		K00963	GO:0003983 GO:0006011 GO:0008152 GO:0070569	AT3G03250	UDP-GLUCOSE PYROPHOSPHORYLASE 1
Potri.017G014300	NA	NA	NA	NA	0.69	-0.01	0.11	0.04	PAC:42813265	Potri.017G014300	Potri.017G014300.1	Potri.017G014300.1.p	PF02453	PTHR10994 PTHR10994:SF61		KOG1792			AT4G28430	Reticulon family protein
Potri.005G033200	NA	NA	NA	NA	0.77	-0.08	0.02	0.14	PAC:42803840	Potri.005G033200	Potri.005G033200.1	Potri.005G033200.1.p		PTHR35728 PTHR35728:SF1			K18636		AT3G05330	cyclin family
Potri.003G087400	NA	NA	NA	NA	-0.95	-0.57	0.4	0.63	PAC:42784962	Potri.003G087400	Potri.003G087400.1	Potri.003G087400.1.p	PF11145	PTHR33389 PTHR33389:SF1
Potri.014G183800	NA	NA	NA	NA	1.42	0.42	0.44	0.31	PAC:42762398	Potri.014G183800	Potri.014G183800.1	Potri.014G183800.1.p	PF00332	PTHR32227 PTHR32227:SF16	EC:3.2.1.39			GO:0004553 GO:0005975
Potri.003G003300	NA	NA	NA	NA	0.73	0.01	0.28	0.22	PAC:42786836	Potri.003G003300	Potri.003G003300.5	Potri.003G003300.5.p	PF00857	PTHR11080 PTHR11080:SF13	EC:3.5.1.19	KOG4003		GO:0003824 GO:0008152	AT5G23220	nicotinamidase 3
Potri.004G111400	NA	NA	NA	NA	-0.7	-0.19	-0.35	-0.13	PAC:42796526	Potri.004G111400	Potri.004G111400.1	Potri.004G111400.1.p	PF03222	PTHR22950 PTHR22950:SF237		KOG1305	K14207	GO:0003333	AT3G30390	Transmembrane amino acid transporter family protein
Potri.004G006100	NA	NA	NA	NA	0.73	0.33	0.18	-0.07	PAC:42794102	Potri.004G006100	Potri.004G006100.2	Potri.004G006100.2.p	PF02714 PF13967 PF14703	PTHR13018 PTHR13018:SF47				GO:0016020	AT4G04340	ERD (early-responsive to dehydration stress) family protein
Potri.015G023900	NA	NA	NA	NA	0.61	0.04	0.5	1.11	PAC:42775080	Potri.015G023900	Potri.015G023900.1	Potri.015G023900.1.p	PF00704	PTHR11177 PTHR11177:SF161	EC:3.2.1.14		K01183	GO:0004553 GO:0005975
Potri.T151800	NA	NA	NA	NA	0.2	-0.12	-0.39	0.86	-	-	-	-	-	-	-	-	-	-	-	-
Potri.019G095800	NA	NA	NA	NA	-0.04	-1.14	0.14	0.39	PAC:42773311	Potri.019G095800	Potri.019G095800.1	Potri.019G095800.1.p	PF03188 PF04526	PTHR23130 PTHR23130:SF80		KOG4293		GO:0016021
Potri.015G025300	NA	NA	NA	NA	0.82	-0.31	0.23	-0.34	PAC:42776166	Potri.015G025300	Potri.015G025300.5	Potri.015G025300.5.p	PF00560 PF08263 PF13855	PTHR27004 PTHR27004:SF25	EC:2.7.11.1	KOG0472		GO:0005515
Potri.001G334500	NA	NA	NA	NA	-0.84	-0.74	-0.35	-0.15	PAC:42791605	Potri.001G334500	Potri.001G334500.1	Potri.001G334500.1.p		PTHR33595 PTHR33595:SF3					AT5G40800	(1 of 6) PTHR33595:SF3 - EMB
Potri.001G294000	NA	NA	NA	NA	1.1	0.17	0.11	0.2	PAC:42787770	Potri.001G294000	Potri.001G294000.1	Potri.001G294000.1.p	PF01459	PTHR11743 PTHR11743:SF29		KOG3126	K15040	GO:0005741 GO:0055085
Potri.002G258000	NA	NA	NA	NA	-0.69	-0.26	0.01	0.51	PAC:42779065	Potri.002G258000	Potri.002G258000.1	Potri.002G258000.1.p	PF00069 PF00560 PF08263 PF13855	PTHR27000 PTHR27000:SF64	EC:2.7.11.1	KOG1187		GO:0004672 GO:0004713 GO:0005515 GO:0005524 GO:0006468
Potri.003G138900	NA	NA	NA	NA	0.7	0.11	-0.11	-0.08	PAC:42785436	Potri.003G138900	Potri.003G138900.1	Potri.003G138900.1.p	PF07714	PTHR27008 PTHR27008:SF25	EC:2.7.11.1	KOG1187		GO:0004672 GO:0004713 GO:0005524 GO:0006468
Potri.003G179600	NA	NA	NA	NA	0.74	0.44	-0.3	-0.08	PAC:42784886	Potri.003G179600	Potri.003G179600.3	Potri.003G179600.3.p	PF14009	PTHR33052 PTHR33052:SF24
Potri.004G100100	NA	NA	NA	NA	-0.71	0.13	-0.16	0.68	PAC:42794107	Potri.004G100100	Potri.004G100100.1	Potri.004G100100.1.p	PF03195	PTHR31304 PTHR31304:SF3					AT3G02550	LOB domain-containing protein 41
Potri.004G093000	NA	NA	NA	NA	0.72	0.16	-0.02	0.22	PAC:42796032	Potri.004G093000	Potri.004G093000.1	Potri.004G093000.1.p		PTHR33782 PTHR33782:SF4
Potri.005G093800	NA	NA	NA	NA	0.88	0.36	0.34	0.13	PAC:42803857	Potri.005G093800	Potri.005G093800.1	Potri.005G093800.1.p	PF03169	PTHR31645 PTHR31645:SF1				GO:0055085
Potri.006G041100	NA	NA	NA	NA	0.15	-0.26	0.19	-0.87	PAC:42769724	Potri.006G041100	Potri.006G041100.1	Potri.006G041100.1.p	PF00072	PTHR26402 PTHR26402:SF507			K14492	GO:0000160	AT2G41310	response regulator 3
Potri.007G083600	NA	NA	NA	NA	-0.91	-0.48	0.04	-0.48	-	-	-	-	-	-	-	-	-	-	-	-
Potri.007G044200	NA	NA	NA	NA	0.74	0.03	0.38	-0.02	PAC:42766582	Potri.007G044200	Potri.007G044200.1	Potri.007G044200.1.p		PTHR32011 PTHR32011:SF2					AT3G50340
Potri.008G185800	NA	NA	NA	NA	0.97	0.3	-0.03	0.09	PAC:42807646	Potri.008G185800	Potri.008G185800.1	Potri.008G185800.1.p	PF13639	PTHR14155 PTHR14155:SF110			K16285	GO:0005515 GO:0008270	AT1G24580	RING/U-box superfamily protein
Potri.011G042100	NA	NA	NA	NA	1.08	0.38	-0.03	-0.18	PAC:42782120	Potri.011G042100	Potri.011G042100.1	Potri.011G042100.1.p	PF07690	PTHR23500 PTHR23500:SF55		KOG0254		GO:0016020 GO:0016021 GO:0022891 GO:0055085	AT1G11260	sugar transporter 1
Potri.011G144900	NA	NA	NA	NA	0.77	0.12	0.02	0.26	PAC:42781638	Potri.011G144900	Potri.011G144900.1	Potri.011G144900.1.p		PTHR13593 PTHR13593:SF46				GO:0006629 GO:0008081	AT1G13680	PLC-like phosphodiesterases superfamily protein
Potri.011G153800	NA	NA	NA	NA	0.93	0.16	-0.07	-0.16	PAC:42780621	Potri.011G153800	Potri.011G153800.3	Potri.011G153800.3.p	PF02833	PTHR12112 PTHR12112:SF15	EC:3.6.1.1	KOG4129	K01514	GO:0005737 GO:0016462
Potri.012G059100	NA	NA	NA	NA	0.86	-0.04	0.38	-0.04	PAC:42783595	Potri.012G059100	Potri.012G059100.2	Potri.012G059100.2.p	PF00582	PTHR31964 PTHR31964:SF13				GO:0006950	AT1G48960	Adenine nucleotide alpha hydrolases-like superfamily protein
Potri.014G147000	NA	NA	NA	NA	0.74	0.2	-0.28	0.14	PAC:42763623	Potri.014G147000	Potri.014G147000.1	Potri.014G147000.1.p	PF00786	PTHR23177 PTHR23177:SF19					AT5G16490	ROP-interactive CRIB motif-containing protein 4
Potri.019G089900	NA	NA	NA	NA	-0.69	0.08	-0.06	-0.1	PAC:42774044	Potri.019G089900	Potri.019G089900.8	Potri.019G089900.8.p		PTHR34659 PTHR34659:SF2					AT2G31130
Potri.014G183500	NA	NA	NA	NA	1.07	-0.02	0.13	0.1	PAC:42763011	Potri.014G183500	Potri.014G183500.2	Potri.014G183500.2.p	PF00332	PTHR32227 PTHR32227:SF16	EC:3.2.1.39			GO:0004553 GO:0005975
Potri.013G132900	NA	NA	NA	NA	1.01	0.05	-0.07	0.08	-	-	-	-	-	-	-	-	-	-	-	-
Potri.018G149300	NA	NA	NA	NA	-0.48	-0.07	0.87	0.53	PAC:42801958	Potri.018G149300	Potri.018G149300.1	Potri.018G149300.1.p	PF00067	PTHR24286 PTHR24286:SF66		KOG0157		GO:0004497 GO:0005506 GO:0016705 GO:0020037 GO:0055114	AT5G36110	cytochrome P450, family 716, subfamily A, polypeptide 1
Potri.001G044900	NA	NA	NA	NA	-0.74	-0.25	0.14	0	PAC:42789138	Potri.001G044900	Potri.001G044900.1	Potri.001G044900.1.p	PF01566	PTHR11706 PTHR11706:SF33			K03322	GO:0005215 GO:0006810 GO:0016020	AT1G80830	natural resistance-associated macrophage protein 1
Potri.010G205100	NA	NA	NA	NA	-0.88	-0.36	-0.01	-0.11	PAC:42799497	Potri.010G205100	Potri.010G205100.1	Potri.010G205100.1.p		PTHR13871 PTHR13871:SF40
Potri.015G120900	NA	NA	NA	NA	-0.85	-0.23	-0.47	0.63	PAC:42775543	Potri.015G120900	Potri.015G120900.2	Potri.015G120900.2.p	PF01494	PTHR10835 PTHR10835:SF1	EC:1.14.13.132 EC:1.14.99.7		K00511	GO:0071949
Potri.001G059400	NA	NA	NA	NA	0.74	0.19	0.25	0.25	PAC:42788079	Potri.001G059400	Potri.001G059400.1	Potri.001G059400.1.p		PTHR31903 PTHR31903:SF4					AT5G13090
Potri.007G047600	NA	NA	NA	NA	-0.95	-0.14	0.23	-0.04	PAC:42765323	Potri.007G047600	Potri.007G047600.1	Potri.007G047600.1.p	PF00112 PF08246	PTHR12411 PTHR12411:SF349	EC:3.4.22.14	KOG1543		GO:0006508 GO:0008234
Potri.007G001000	NA	NA	NA	NA	0.67	-0.08	0.11	-0.26	PAC:42766195	Potri.007G001000	Potri.007G001000.1	Potri.007G001000.1.p	PF08263 PF13855	PTHR27000 PTHR27000:SF102	EC:2.7.11.1	KOG0472		GO:0005515	AT5G23400	Leucine-rich repeat (LRR) family protein
Potri.010G056200	NA	NA	NA	NA	0.86	0.43	0.1	0.03	PAC:42797102	Potri.010G056200	Potri.010G056200.1	Potri.010G056200.1.p		PTHR31949 PTHR31949:SF3					AT1G27850	(1 of 1) PTHR31949:SF3 - PROTEIN, PUTATIVE-RELATED
Potri.012G056500	NA	NA	NA	NA	-0.66	-0.18	0.12	-0.51	PAC:42784286	Potri.012G056500	Potri.012G056500.1	Potri.012G056500.1.p		PTHR33384 PTHR33384:SF4
Potri.013G003700	NA	NA	NA	NA	0.78	0.27	0.08	0.12	PAC:42812406	Potri.013G003700	Potri.013G003700.2	Potri.013G003700.2.p	PF00069	PTHR27001 PTHR27001:SF82	EC:2.7.11.1	KOG1187		GO:0004672 GO:0004713 GO:0005524 GO:0006468	AT1G56720	Protein kinase superfamily protein
Potri.005G007200	NA	NA	NA	NA	0.81	-0.54	-0.08	-0.02	PAC:42803091	Potri.005G007200	Potri.005G007200.1	Potri.005G007200.1.p	PF00722 PF06955	PTHR31062 PTHR31062:SF32	EC:2.4.1.207			GO:0004553 GO:0005618 GO:0005975 GO:0006073 GO:0010411 GO:0016762 GO:0042546 GO:0048046	AT5G57560	Xyloglucan endotransglucosylase/hydrolase family protein
Potri.009G114800	NA	NA	NA	NA	-0.16	-1.14	-0.17	0.46	PAC:42771429	Potri.009G114800	Potri.009G114800.1	Potri.009G114801.2.p	PF10950	PTHR33731 PTHR33731:SF1
Potri.016G046200	NA	NA	NA	NA	-0.68	-0.17	-0.08	0.18	PAC:42808976	Potri.016G046200	Potri.016G046200.3	Potri.016G046200.3.p	PF00487 PF11960	PTHR32100 PTHR32100:SF16	EC:1.14.19.6		K10256	GO:0006629 GO:0016717 GO:0055114	AT3G12120	fatty acid desaturase 2
Potri.016G091100	NA	NA	NA	NA	-0.85	0.25	-0.04	0.2	PAC:42809643	Potri.016G091100	Potri.016G091100.1	Potri.016G091100.1.p	PF00221	PTHR10362 PTHR10362:SF17	EC:4.3.1.24		K10775	GO:0003824 GO:0005737 GO:0006559 GO:0016841	AT3G53260	phenylalanine ammonia-lyase 2
Potri.015G071900	NA	NA	NA	NA	-0.74	0.02	-0.09	-0.37	PAC:42776532	Potri.015G071900	Potri.015G071900.1	Potri.015G071900.1.p	PF00201	PTHR11926 PTHR11926:SF213	EC:2.4.1.195	KOG1192	K11820	GO:0008152 GO:0016758	AT1G24100	UDP-glucosyl transferase 74B1
Potri.015G080000	NA	NA	NA	NA	-0.7	-0.51	0.08	0.19	PAC:42775534	Potri.015G080000	Potri.015G080000.2	Potri.015G080000.2.p	PF04832	PTHR11220
Potri.001G104600	NA	NA	NA	NA	0.79	0.67	-0.09	-0.08	PAC:42791968	Potri.001G104600	Potri.001G104600.1	Potri.001G104600.1.p	PF00091 PF03953	PTHR11588 PTHR11588:SF72	EC:2.4.2.1		K07375	GO:0000930 GO:0003924 GO:0005200 GO:0005525 GO:0005874 GO:0007017 GO:0007020 GO:0031122 GO:0043234 GO:0051258
Potri.001G106200	NA	NA	NA	NA	0.78	0.3	-0.1	0.13	PAC:42791560	Potri.001G106200	Potri.001G106200.1	Potri.001G106200.1.p	PF00241	PTHR11913 PTHR11913:SF27		KOG1735	K05765	GO:0003779 GO:0005622 GO:0015629 GO:0030042
Potri.008G078000	NA	NA	NA	NA	0.89	-0.11	0.3	0.03	PAC:42806088	Potri.008G078000	Potri.008G078000.1	Potri.008G078000.1.p		PTHR34124 PTHR34124:SF2					AT5G16250	(1 of 4) PTHR34124:SF2 - F16B3.27 PROTEIN
Potri.007G090900	NA	NA	NA	NA	1.54	-0.19	0.11	0.23	PAC:42766442	Potri.007G090900	Potri.007G090900.3	Potri.007G090900.3.p	PF02358	PTHR10788 PTHR10788:SF19	EC:3.1.3.12			GO:0003824 GO:0005992 GO:0008152	AT5G10100	Haloacid dehalogenase-like hydrolase (HAD) superfamily protein
Potri.007G031900	NA	NA	NA	NA	0.78	0.37	-0.06	0.01	PAC:42765767	Potri.007G031900	Potri.007G031900.1	Potri.007G031900.1.p	PF13499 PF13833	PTHR10891 PTHR10891:SF568		KOG0027	K13448	GO:0005509	AT3G50770	calmodulin-like 41
Potri.002G254900	NA	NA	NA	NA	-0.73	0.04	0.09	-0.12	PAC:42778076	Potri.002G254900	Potri.002G254900.6	Potri.002G254900.6.p	PF00107 PF08240	PTHR11695 PTHR11695:SF269	EC:1.1.1.1 EC:1.1.1.284 EC:1.2.1.1		K00121	GO:0006069 GO:0008270 GO:0016491 GO:0051903 GO:0055114	AT5G43940	GroES-like zinc-binding dehydrogenase family protein
Potri.010G181600	NA	NA	NA	NA	1.02	-0.03	-0.06	-0.05	PAC:42798030	Potri.010G181600	Potri.010G181600.1	Potri.010G181600.1.p	PF00472	PTHR11075 PTHR11075:SF46				GO:0003747 GO:0006415
Potri.010G186700	NA	NA	NA	NA	-0.7	-0.08	0.14	-0.07	PAC:42798699	Potri.010G186700	Potri.010G186700.1	Potri.010G186700.1.p	PF00010	PTHR12565 PTHR12565:SF181				GO:0046983	AT2G40200	basic helix-loop-helix (bHLH) DNA-binding superfamily protein
Potri.010G198800	NA	NA	NA	NA	-0.68	0.27	-0.25	0.2	PAC:42799253	Potri.010G198800	Potri.010G198800.3	Potri.010G198800.3.p	PF00132 PF12804	PTHR22572 PTHR22572:SF108	EC:2.7.7.13 EC:2.7.7.22		K00966		AT2G39770	Glucose-1-phosphate adenylyltransferase family protein
Potri.005G086500	NA	NA	NA	NA	-0.93	-0.35	0.15	-0.27	PAC:42805388	Potri.005G086500	Potri.005G086500.1	Potri.005G086500.1.p	PF00069 PF00560 PF08263 PF13855	PTHR27000 PTHR27000:SF220	EC:2.7.11.1	KOG1187	K13415	GO:0004672 GO:0004713 GO:0005515 GO:0005524 GO:0006468	AT4G39400	Leucine-rich receptor-like protein kinase family protein
Potri.006G130900	NA	NA	NA	NA	-0.73	-0.29	0.03	-0.08	PAC:42767523	Potri.006G130900	Potri.006G130900.1	Potri.006G130900.1.p	PF00009 PF03143 PF03144	PTHR23115 PTHR23115:SF157	EC:3.6.5.3		K03231	GO:0003746 GO:0003924 GO:0005525 GO:0005737 GO:0006414	AT1G07920	GTP binding Elongation factor Tu family protein
Potri.001G368000	NA	NA	NA	NA	-0.74	-0.26	0.22	-0.61	PAC:42791950	Potri.001G368000	Potri.001G368000.18	Potri.001G368000.18.p	PF00293	PTHR13994 PTHR13994:SF14	EC:3.6.1.13 EC:3.6.1.22 EC:3.6.1.53	KOG0648		GO:0016787
Potri.002G127800	NA	NA	NA	NA	0.99	0.02	0.1	0.39	PAC:42778513	Potri.002G127800	Potri.002G127800.1	Potri.002G127800.1.p		PTHR36324 PTHR36324:SF1					AT1G47410
Potri.014G090000	NA	NA	NA	NA	0.81	0.04	0.04	0.05	PAC:42764463	Potri.014G090000	Potri.014G090000.2	Potri.014G090000.2.p
Potri.010G062600	NA	NA	NA	NA	-0.77	-0.26	0.38	-0.14	PAC:42797038	Potri.010G062600	Potri.010G062600.2	Potri.010G062600.2.p		PTHR37226				GO:0009401	AT4G13540	(1 of 2) PTHR37226:SF1 - GENOMIC DNA, CHROMOSOME 3, BAC CLONE:F14O13
Potri.004G092500	NA	NA	NA	NA	0.7	0.48	0.15	0.08	PAC:42794851	Potri.004G092500	Potri.004G092500.1	Potri.004G092500.1.p	PF12695	PTHR23024 PTHR23024:SF174	EC:3.1.1.1	KOG1515			AT5G23530	carboxyesterase 18
Potri.002G157300	NA	NA	NA	NA	1.08	0.75	-0.02	-0.2	PAC:42776864	Potri.002G157300	Potri.002G157300.1	Potri.002G157300.1.p	PF00412	PTHR24206 PTHR24206:SF22		KOG1700	K09377	GO:0008270	AT1G01780	GATA type zinc finger transcription factor family protein
Potri.012G135800	NA	NA	NA	NA	1.19	0.18	0.09	0.22	-	-	-	-	-	-	-	-	-	-	-	-
Potri.004G015300	NA	NA	NA	NA	-1.11	-0.43	0.54	0.11	PAC:42794709	Potri.004G015300	Potri.004G015300.2	Potri.004G015300.2.p	PF00141	PTHR31235 PTHR31235:SF69	EC:1.11.1.7		K00430	GO:0004601 GO:0006979 GO:0020037 GO:0055114	AT4G21960	Peroxidase superfamily protein
Potri.006G058700	NA	NA	NA	NA	-0.78	-0.24	0.34	-0.11	PAC:42770178	Potri.006G058700	Potri.006G058700.1	Potri.006G058700.1.p	PF00168 PF08372	PTHR10024 PTHR10024:SF236				GO:0005515	AT5G06850	C2 calcium/lipid-binding plant phosphoribosyltransferase family protein
Potri.001G225700	NA	NA	NA	NA	0.84	0.37	0.02	-0.03	PAC:42791552	Potri.001G225700	Potri.001G225700.1	Potri.001G225700.1.p	PF06026	PTHR11934 PTHR11934:SF7	EC:5.3.1.6	KOG3075	K01807	GO:0004751 GO:0009052	AT2G01290	ribose-5-phosphate isomerase 2
Potri.005G022700	NA	NA	NA	NA	-0.78	-0.01	0.09	0.02	PAC:42805136	Potri.005G022700	Potri.005G022700.1	Potri.005G022700.1.p	PF01095 PF04043	PTHR31707 PTHR31707:SF34	EC:3.1.1.11		K01051	GO:0004857 GO:0005618 GO:0030599 GO:0042545	AT3G05620	Plant invertase/pectin methylesterase inhibitor superfamily
Potri.018G068200	NA	NA	NA	NA	1.05	0.46	0.37	0.13	PAC:42801709	Potri.018G068200	Potri.018G068200.2	Potri.018G068200.2.p	PF00400 PF12265	PTHR22850 PTHR22850:SF105		KOG0264	K10752	GO:0005515	AT2G19520	Transducin family protein / WD-40 repeat family protein
Potri.001G438900	NA	NA	NA	NA	-0.78	-0.18	0.05	0.02	PAC:42793162	Potri.001G438900	Potri.001G438900.1	Potri.001G438900.1.p	PF00154	PTHR22942 PTHR22942:SF37	EC:3.6.1.8	KOG1433	K03553	GO:0003677 GO:0003697 GO:0005524 GO:0006259 GO:0006281 GO:0008094 GO:0009432	AT1G79050	recA DNA recombination family protein
Potri.012G142000	NA	NA	NA	NA	-0.21	0.43	-0.16	0.96	PAC:42783988	Potri.012G142000	Potri.012G142000.1	Potri.012G142000.1.p	PF00067	PTHR24282 PTHR24282:SF15		KOG0157		GO:0004497 GO:0005506 GO:0016705 GO:0020037 GO:0055114	AT5G52400	cytochrome P450, family 715, subfamily A, polypeptide 1
Potri.011G039000	NA	NA	NA	NA	-0.29	-0.23	-0.98	-0.25	PAC:42781268	Potri.011G039000	Potri.011G039000.2	Potri.011G039000.2.p	PF00954 PF01453 PF07714 PF08276	PTHR27002 PTHR27002:SF84	EC:2.7.11.1	KOG1187		GO:0004672 GO:0004674 GO:0004713 GO:0005515 GO:0005524 GO:0006468 GO:0048544	AT1G11350	S-domain-1 13
Potri.001G342000	NA	NA	NA	NA	-0.68	0.14	0.02	-0.56	PAC:42790269	Potri.001G342000	Potri.001G342000.1	Potri.001G342000.1.p	PF07714 PF13426	PTHR24351 PTHR24351:SF29	EC:2.7.11.1	KOG0610		GO:0000155 GO:0000160 GO:0004672 GO:0004713 GO:0005524 GO:0006468	AT3G45780	phototropin 1
Potri.001G329400	NA	NA	NA	NA	0.73	-0.1	-0.13	0.01	PAC:42792747	Potri.001G329400	Potri.001G329400.1	Potri.001G329400.1.p	PF00584	PTHR12309		KOG3498	K07342	GO:0006605 GO:0006886 GO:0015031 GO:0015450 GO:0016020
Potri.001G462800	NA	NA	NA	NA	-0.68	-0.36	0.13	0.39	PAC:42787742	Potri.001G462800	Potri.001G462800.1	Potri.001G462800.1.p	PF01565 PF08031	PTHR32448 PTHR32448:SF11	EC:1.3.3.8			GO:0003824 GO:0016491 GO:0016614 GO:0050660 GO:0055114	AT1G30760	FAD-binding Berberine family protein
Potri.001G105600	NA	NA	NA	NA	0.79	0.22	0.29	0.06	PAC:42789416	Potri.001G105600	Potri.001G105600.1	Potri.001G105600.1.p	PF02798 PF14497	PTHR11260 PTHR11260:SF220	EC:2.5.1.18	KOG0867	K00799	GO:0005515	AT5G41210	glutathione S-transferase THETA 1
Potri.003G111600	NA	NA	NA	NA	1.06	0.49	0.1	0.18	PAC:42786518	Potri.003G111600	Potri.003G111600.1	Potri.003G111600.1.p	PF01237 PF15413	PTHR10972 PTHR10972:SF91					AT4G12460	OSBP(oxysterol binding protein)-related protein 2B
Potri.003G125400	NA	NA	NA	NA	0.73	0.31	-0.23	-0.38	PAC:42785117	Potri.003G125400	Potri.003G125400.1	Potri.003G125400.1.p	PF00091 PF03953	PTHR11588 PTHR11588:SF114	EC:2.4.2.1		K07375	GO:0000930 GO:0003924 GO:0005200 GO:0005525 GO:0005874 GO:0007017 GO:0007020 GO:0031122 GO:0043234 GO:0051258
Potri.004G031200	NA	NA	NA	NA	0.87	-0.24	0.12	0.46	PAC:42795051	Potri.004G031200	Potri.004G031200.1	Potri.004G031200.1.p	PF06749	PTHR31769 PTHR31769:SF14					AT4G21310	Protein of unknown function (DUF1218)
Potri.004G074000	NA	NA	NA	NA	-0.81	-0.62	0.35	-0.38	PAC:42796070	Potri.004G074000	Potri.004G074000.1	Potri.004G074000.1.p	PF04116	PTHR31899 PTHR31899:SF1	EC:1.14.13.129		K15746	GO:0005506 GO:0006633 GO:0016491 GO:0055114	AT5G52570	beta-carotene hydroxylase 2
Potri.009G129000	NA	NA	NA	NA	-0.74	-0.16	0.13	0.34	PAC:42771414	Potri.009G129000	Potri.009G129000.1	Potri.009G129000.1.p	PF12899	PTHR31916 PTHR31916:SF15	EC:3.2.1.26			GO:0003824 GO:0033926	AT4G34860	Plant neutral invertase family protein
Potri.006G226700	NA	NA	NA	NA	-0.8	-0.48	0.14	-0.16	PAC:42769152	Potri.006G226700	Potri.006G226700.2	Potri.006G226700.2.p	PF00067	PTHR24301 PTHR24301:SF2	EC:5.3.99.5	KOG0158		GO:0004497 GO:0005506 GO:0016705 GO:0020037 GO:0055114	AT2G26170	cytochrome P450, family 711, subfamily A, polypeptide 1
Potri.006G243400	NA	NA	NA	NA	0.99	-0.16	0.41	0.11	PAC:42767951	Potri.006G243400	Potri.006G243400.1	Potri.006G243400.1.p	PF00743	PTHR23023 PTHR23023:SF37	EC:1.14.13.168	KOG1399	K11816	GO:0004499 GO:0016491 GO:0050660 GO:0050661 GO:0055114	AT5G25620	Flavin-binding monooxygenase family protein
Potri.007G019600	NA	NA	NA	NA	-0.71	-0.17	-0.04	-0.06	PAC:42766467	Potri.007G019600	Potri.007G019600.4	Potri.007G019600.4.p	PF00004 PF14363	PTHR23070 PTHR23070:SF31			K08900	GO:0005524	AT1G43910	P-loop containing nucleoside triphosphate hydrolases superfamily protein
Potri.008G073300	NA	NA	NA	NA	0.71	0.64	-0.11	0.16	PAC:42808725	Potri.008G073300	Potri.008G073300.2	Potri.008G073300.2.p	PF13839 PF14416	PTHR32285 PTHR32285:SF62					AT2G40320	TRICHOME BIREFRINGENCE-LIKE 33
Potri.010G137800	NA	NA	NA	NA	0.42	0.22	0	-0.85	-	-	-	-	-	-	-	-	-	-	-	-
Potri.011G087900	NA	NA	NA	NA	0.7	0.08	-0.07	0.16	PAC:42780772	Potri.011G087900	Potri.011G087900.2	Potri.011G087900.2.p	PF03106	PTHR31221 PTHR31221:SF21				GO:0003700 GO:0006355 GO:0043565	AT4G26640	WRKY family transcription factor family protein
Potri.012G021700	NA	NA	NA	NA	0.69	0.11	0.35	0.04	PAC:42783849	Potri.012G021700	Potri.012G021700.1	Potri.012G021700.1.p	PF00428	PTHR21141		KOG1762	K02942		AT4G00810	60S acidic ribosomal protein family
Potri.012G054300	NA	NA	NA	NA	-0.82	0.26	0.31	-0.57	PAC:42783119	Potri.012G054300	Potri.012G054300.1	Potri.012G054300.1.p	PF14368	PTHR33214
Potri.012G088100	NA	NA	NA	NA	0.85	0.53	0.11	0.29	PAC:42783588	Potri.012G088100	Potri.012G088100.1	Potri.012G088100.1.p	PF00069 PF08263 PF13855	PTHR27000 PTHR27000:SF2	EC:2.7.11.1	KOG1187		GO:0004672 GO:0004713 GO:0005515 GO:0005524 GO:0006468
Potri.013G134300	NA	NA	NA	NA	-0.87	-0.14	-0.15	-0.27	PAC:42811779	Potri.013G134300	Potri.013G134300.1	Potri.013G134300.1.p	PF01357 PF03330	PTHR31692 PTHR31692:SF5				GO:0005576 GO:0019953	AT4G28250	expansin B3
Potri.014G092800	NA	NA	NA	NA	-0.83	-0.18	-0.02	0.04	PAC:42762833	Potri.014G092800	Potri.014G092800.1	Potri.014G092766.1.p	PF00704	PTHR11177 PTHR11177:SF170	EC:3.2.1.14		K01183	GO:0004553 GO:0005975
Potri.T076800	NA	NA	NA	NA	-0.99	-0.08	0.42	-0.16	-	-	-	-	-	-	-	-	-	-	-	-
Potri.016G025500	NA	NA	NA	NA	-0.68	-0.22	-0.07	-0.3	PAC:42809314	Potri.016G025500	Potri.016G025500.1	Potri.016G025500.1.p	PF06964	PTHR31776 PTHR31776:SF0	EC:3.2.1.55		K01209	GO:0046373 GO:0046556	AT5G26120	alpha-L-arabinofuranosidase 2
Potri.016G131700	NA	NA	NA	NA	-0.3	-0.86	0.13	-0.06	-	-	-	-	-	-	-	-	-	-	-	-
Potri.018G020600	NA	NA	NA	NA	-0.67	-0.1	0.08	-0.34	PAC:42801896	Potri.018G020600	Potri.018G020600.1	Potri.018G020600.1.p	PF00171	PTHR11699 PTHR11699:SF176	EC:1.2.1.9		K00131	GO:0008152 GO:0016491 GO:0016620 GO:0055114
Potri.018G095200	NA	NA	NA	NA	0.94	0.49	0.11	0.82	PAC:42801569	Potri.018G095200	Potri.018G095200.1	Potri.018G095200.1.p	PF00722 PF06955	PTHR31062 PTHR31062:SF32	EC:2.4.1.207		K08235	GO:0004553 GO:0005618 GO:0005975 GO:0006073 GO:0010411 GO:0016762 GO:0042546 GO:0048046	AT5G57560	Xyloglucan endotransglucosylase/hydrolase family protein
Potri.005G018700	0.88	0.12	0.19	0.18	NA	NA	NA	NA	PAC:42802940	Potri.005G018700	Potri.005G018700.1	Potri.005G018700.1.p	PF03030	PTHR31998 PTHR31998:SF12	EC:3.6.1.1		K01507	GO:0004427 GO:0009678 GO:0015992 GO:0016020
Potri.017G000300	-0.36	0.68	-0.07	0.21	NA	NA	NA	NA	PAC:42813166	Potri.017G000300	Potri.017G000300.1	Potri.017G000301.1.p	PF02219	PTHR21091 PTHR21091:SF31	EC:1.5.1.20		K00297	GO:0004489 GO:0006555 GO:0055114	AT3G59970	methylenetetrahydrofolate reductase 1
Potri.004G009600	-0.18	0.71	-0.16	-0.15	NA	NA	NA	NA	PAC:42794301	Potri.004G009600	Potri.004G009600.1	Potri.004G009600.1.p	PF01571 PF08669	PTHR13847 PTHR13847:SF5	EC:2.1.2.10		K00605	GO:0004047 GO:0005515 GO:0006546	AT1G11860	Glycine cleavage T-protein family
Potri.009G128300	0.51	-0.8	-0.31	0.34	NA	NA	NA	NA	PAC:42772499	Potri.009G128300	Potri.009G128300.1	Potri.009G128300.1.p	PF00230	PTHR19139 PTHR19139:SF162		KOG0223		GO:0005215 GO:0006810 GO:0016020
Potri.017G038100	0.07	-0.64	-0.55	0.14	NA	NA	NA	NA	PAC:42813136	Potri.017G038100	Potri.017G038100.1	Potri.017G038100.1.p	PF00141	PTHR31235 PTHR31235:SF39	EC:1.11.1.7		K00430	GO:0004601 GO:0006979 GO:0020037 GO:0055114	AT1G05260	Peroxidase superfamily protein
Potri.001G096400	-0.06	-0.08	-0.01	0.8	NA	NA	NA	NA	-	-	-	-	-	-	-	-	-	-	-	-
Potri.001G238800	0.93	-0.14	-0.07	0.57	NA	NA	NA	NA	PAC:42792347	Potri.001G238800	Potri.001G238800.1	Potri.001G238800.1.p	PF12796	PTHR24128 PTHR24128:SF14		KOG4412		GO:0005515 GO:0008270	AT2G28840	XB3 ortholog 1 in Arabidopsis thaliana
Potri.001G369400	-0.16	-0.65	-0.1	-0.08	NA	NA	NA	NA	PAC:42791273	Potri.001G369400	Potri.001G369400.1	Potri.001G369400.1.p	PF00650 PF03765	PTHR23324 PTHR23324:SF79		KOG1471			AT1G55840	Sec14p-like phosphatidylinositol transfer family protein
Potri.001G455400	-0.3	0.67	1.3	0.16	NA	NA	NA	NA	PAC:42788285	Potri.001G455400	Potri.001G455400.1	Potri.001G455400.1.p	PF03171 PF14226	PTHR10209 PTHR10209:SF108		KOG0143		GO:0016491 GO:0055114	AT1G14120	2-oxoglutarate (2OG) and Fe(II)-dependent oxygenase superfamily protein
Potri.002G248600	0.79	-0.1	0.12	0.42	NA	NA	NA	NA	PAC:42778254	Potri.002G248600	Potri.002G248600.1	Potri.002G248600.1.p	PF00514 PF04564	PTHR23315 PTHR23315:SF75	EC:6.3.2.19			GO:0004842 GO:0005488 GO:0005515 GO:0016567	AT3G07360	plant U-box 9
Potri.009G130100	0.21	-0.03	0.26	-0.86	NA	NA	NA	NA	PAC:42770937	Potri.009G130100	Potri.009G130100.3	Potri.009G130100.3.p	PF00160	PTHR11071 PTHR11071:SF295	EC:5.2.1.8	KOG0865	K01802	GO:0000413 GO:0003755 GO:0006457	AT4G38740	rotamase CYP 1
Potri.005G197700	-0.5	0.68	0.22	0.02	NA	NA	NA	NA	PAC:42805063	Potri.005G197700	Potri.005G197700.1	Potri.005G197700.1.p	PF08659	PTHR24320 PTHR24320:SF70	EC:1.1.1.300	KOG1208	K11168	GO:0008667 GO:0019290 GO:0055114	AT4G09750	NAD(P)-binding Rossmann-fold superfamily protein
Potri.006G015700	1.03	0.76	0.63	0.73	NA	NA	NA	NA	PAC:42769148	Potri.006G015700	Potri.006G015700.2	Potri.006G015700.2.p	PF00076	PTHR24012 PTHR24012:SF332		KOG4205	K14411	GO:0000166 GO:0003676
Potri.006G068500	0.71	0.42	-0.63	0.39	NA	NA	NA	NA	PAC:42770338	Potri.006G068500	Potri.006G068500.17	Potri.006G068500.17.p	PF12937 PF13516	PTHR24006 PTHR24006:SF501		KOG1947	K14515	GO:0005515 GO:0008762 GO:0016021 GO:0055114	AT2G25490	EIN3-binding F box protein 1
Potri.007G146400	0.08	0.88	-0.33	0.15	NA	NA	NA	NA	-	-	-	-	-	-	-	-	-	-	-	-
Potri.008G156600	-0.98	0.1	-0.32	0.05	NA	NA	NA	NA	PAC:42807211	Potri.008G156600	Potri.008G156600.5	Potri.008G156600.5.p	PF00916 PF01740	PTHR11814 PTHR11814:SF106			K17471	GO:0008271 GO:0008272 GO:0015116 GO:0016020 GO:0016021 GO:0055085
Potri.008G157000	-0.01	-0.16	-0.37	0.84	NA	NA	NA	NA	PAC:42806466	Potri.008G157000	Potri.008G157000.1	Potri.008G157000.1.p	PF05703 PF08458	PTHR31351 PTHR31351:SF4					AT3G22810	Plant protein of unknown function (DUF828) with plant pleckstrin homology-like region
Potri.008G186500	-0.06	-0.12	-0.18	-0.95	NA	NA	NA	NA	PAC:42808435	Potri.008G186500	Potri.008G186500.4	Potri.008G186500.4.p	PF00564	PTHR31066				GO:0005515	AT1G70640	octicosapeptide/Phox/Bem1p (PB1) domain-containing protein
Potri.010G111000	0.08	0.65	-0.3	-0.25	NA	NA	NA	NA	PAC:42799063	Potri.010G111000	Potri.010G111000.2	Potri.010G111000.2.p	PF00407	PTHR31907 PTHR31907:SF4				GO:0006952 GO:0009607	AT1G23130	Polyketide cyclase/dehydrase and lipid transport superfamily protein
Potri.011G025400	0.21	-0.18	0.03	-0.81	NA	NA	NA	NA	PAC:42781649	Potri.011G025400	Potri.011G025400.1	Potri.011G025400.1.p	PF01095 PF04043	PTHR31707 PTHR31707:SF32	EC:3.1.1.11 EC:3.2.2.22		K01051	GO:0004857 GO:0005618 GO:0030599 GO:0042545	AT1G11580	methylesterase PCR A
Potri.013G009400	0.83	0.19	0.36	0.47	NA	NA	NA	NA	PAC:42811031	Potri.013G009400	Potri.013G009400.1	Potri.013G009400.1.p	PF03030	PTHR31998 PTHR31998:SF12	EC:3.6.1.1		K01507	GO:0004427 GO:0009678 GO:0015992 GO:0016020
Potri.013G017000	0.46	0.71	-0.04	-0.16	NA	NA	NA	NA	PAC:42811503	Potri.013G017000	Potri.013G017000.1	Potri.013G017000.1.p	PF01267	PTHR10653 PTHR10653:SF0		KOG0836	K10364	GO:0008290 GO:0051016	AT3G05520	Subunits of heterodimeric actin filament capping protein Capz superfamily
Potri.013G061800	-0.89	0.51	-0.25	0	NA	NA	NA	NA	PAC:42812266	Potri.013G061800	Potri.013G061800.2	Potri.013G061800.2.p	PF01717 PF08267	PTHR30519 PTHR30519:SF0	EC:2.1.1.14		K00549	GO:0003871 GO:0008270 GO:0008652 GO:0009086	AT3G03780	methionine synthase 2
Potri.019G040000	0.29	-0.73	-0.01	0.14	NA	NA	NA	NA	PAC:42773848	Potri.019G040000	Potri.019G040000.1	Potri.019G040000.1.p	PF08542 PF13177	PTHR11669 PTHR11669:SF1			K10756	GO:0003677 GO:0006260	AT5G27740	ATPase family associated with various cellular activities (AAA)
Potri.015G017500	0.04	0.63	-0.02	0.04	NA	NA	NA	NA	PAC:42775029	Potri.015G017500	Potri.015G017500.1	Potri.015G017500.1.p	PF00310 PF01493 PF01645 PF04898 PF07992 PF14691	PTHR11938 PTHR11938:SF109	EC:1.4.1.14		K00264	GO:0003824 GO:0005506 GO:0006537 GO:0006807 GO:0008152 GO:0010181 GO:0015930 GO:0016040 GO:0016491 GO:0016638 GO:0016639 GO:0045181 GO:0050660 GO:0051536 GO:0055114	AT5G53460	NADH-dependent glutamate synthase 1
Potri.015G083200	-0.19	-0.81	-0.38	-0.54	NA	NA	NA	NA	PAC:42774763	Potri.015G083200	Potri.015G083200.1	Potri.015G083200.1.p	PF01794 PF08022 PF08030	PTHR11972 PTHR11972:SF83	EC:1.16.1.7	KOG0039		GO:0016020 GO:0016491 GO:0055114	AT5G50160	ferric reduction oxidase 8
Potri.016G124700	-0.76	-0.33	0.67	0	NA	NA	NA	NA	PAC:42810515	Potri.016G124700	Potri.016G124700.2	Potri.016G124700.2.p	PF00210	PTHR11431 PTHR11431:SF44	EC:1.16.3.1	KOG2332	K00522	GO:0006826 GO:0006879 GO:0008199
Potri.018G031100	0.06	-0.71	0.2	-0.68	NA	NA	NA	NA	PAC:42801448	Potri.018G031100	Potri.018G031100.2	Potri.018G031100.2.p	PF04862	PTHR31265 PTHR31265:SF3					AT4G32460	Protein of unknown function, DUF642
Potri.003G092200	0.17	0.99	0.09	0.49	NA	NA	NA	NA	PAC:42785462	Potri.003G092200	Potri.003G092200.1	Potri.003G092200.1.p	PF00010 PF14215	PTHR11514 PTHR11514:SF43			K13422	GO:0046983	AT1G32640	Basic helix-loop-helix (bHLH) DNA-binding family protein
Potri.017G106900	0.14	0.74	-0.19	0.02	NA	NA	NA	NA	PAC:42814287	Potri.017G106900	Potri.017G106900.1	Potri.017G106900.1.p	PF00393 PF03446	PTHR11811 PTHR11811:SF33	EC:1.1.1.44		K00033	GO:0004616 GO:0006098 GO:0016491 GO:0050661 GO:0055114	AT3G02360	6-phosphogluconate dehydrogenase family protein
Potri.004G140800	-0.59	1.13	-0.45	-0.41	NA	NA	NA	NA	PAC:42795773	Potri.004G140800	Potri.004G140800.1	Potri.004G140800.1.p	PF01077 PF03460	PTHR32439 PTHR32439:SF0	EC:1.7.7.1		K00366	GO:0016491 GO:0020037 GO:0051536 GO:0055114	AT2G15620	nitrite reductase 1
Potri.013G102500	-0.14	0.75	0.18	0.09	NA	NA	NA	NA	PAC:42812509	Potri.013G102500	Potri.013G102500.1	Potri.013G102500.1.p	PF00657	PTHR22835 PTHR22835:SF143	EC:3.1.1.3			GO:0016788	AT1G71691	GDSL-like Lipase/Acylhydrolase superfamily protein
Potri.002G033400	-0.11	0.22	-0.18	0.82	NA	NA	NA	NA	PAC:42777375	Potri.002G033400	Potri.002G033400.1	Potri.002G033400.1.p	PF00483	PTHR22572 PTHR22572:SF110	EC:2.7.7.27		K00975	GO:0005978 GO:0008878 GO:0009058 GO:0016779	AT1G27680	ADPGLC-PPase large subunit
Potri.002G065300	0	0.1	0.43	-0.87	NA	NA	NA	NA	PAC:42777875	Potri.002G065300	Potri.002G065300.1	Potri.002G065300.1.p	PF00141	PTHR31235 PTHR31235:SF77	EC:1.11.1.7		K00430	GO:0004601 GO:0006979 GO:0020037 GO:0055114	AT1G71695	Peroxidase superfamily protein
Potri.003G166500	-0.41	-0.69	-0.15	0.16	NA	NA	NA	NA	PAC:42785704	Potri.003G166500	Potri.003G166500.1	Potri.003G166500.1.p	PF02365	PTHR31989				GO:0003677 GO:0006355	AT5G13180	NAC domain containing protein 83
Potri.004G062000	-0.79	0.29	-0.58	-0.14	NA	NA	NA	NA	PAC:42796460	Potri.004G062000	Potri.004G062000.4	Potri.004G062000.4.p		PTHR33916 PTHR33916:SF3
Potri.009G127800	0.41	0.71	0.25	-0.06	NA	NA	NA	NA	PAC:42772058	Potri.009G127800	Potri.009G127800.2	Potri.009G127800.2.p		PTHR34574 PTHR34574:SF2				GO:0005509	AT4G38810	Calcium-binding EF-hand family protein
Potri.009G067100	0.07	0.68	0.04	-0.1	NA	NA	NA	NA	PAC:42772278	Potri.009G067100	Potri.009G067100.1	Potri.009G067100.1.p	PF00091 PF03953	PTHR11588 PTHR11588:SF114	EC:2.4.2.1		K07375	GO:0000930 GO:0003924 GO:0005200 GO:0005525 GO:0005874 GO:0007017 GO:0007020 GO:0031122 GO:0043234 GO:0051258	AT5G12250	beta-6 tubulin
Potri.006G087100	-1.02	0.6	-0.13	-0.08	NA	NA	NA	NA	PAC:42769700	Potri.006G087100	Potri.006G087100.1	Potri.006G087100.1.p	PF00394 PF07731 PF07732	PTHR11709 PTHR11709:SF66	EC:1.10.3.2		K05909	GO:0005507 GO:0016491 GO:0046274 GO:0048046 GO:0052716 GO:0055114
Potri.008G012700	-0.76	0.44	-0.02	-0.31	NA	NA	NA	NA	PAC:42807714	Potri.008G012700	Potri.008G012700.1	Potri.008G012700.1.p	PF02544	PTHR10556 PTHR10556:SF35	EC:1.3.1.22	KOG1638		GO:0005737 GO:0006629 GO:0016021 GO:0016627	AT5G16010	3-oxo-5-alpha-steroid 4-dehydrogenase family protein
Potri.008G060900	0.73	0.63	0.25	0.19	NA	NA	NA	NA	PAC:42808454	Potri.008G060900	Potri.008G060900.3	Potri.008G060900.3.p	PF00153	PTHR24089 PTHR24089:SF307		KOG0752		GO:0055085	AT3G55640	Mitochondrial substrate carrier family protein
Potri.008G164400	0.78	0.77	-0.69	0.42	NA	NA	NA	NA	PAC:42806398	Potri.008G164400	Potri.008G164400.1	Potri.008G164400.1.p	PF00072 PF01590 PF02518	PTHR24423 PTHR24423:SF530	EC:2.7.11.1		K14509	GO:0000155 GO:0000160 GO:0004673 GO:0005515 GO:0005789 GO:0007165 GO:0009873	AT3G23150	Signal transduction histidine kinase, hybrid-type, ethylene sensor
Potri.008G168700	0.3	-0.41	-0.27	-0.85	NA	NA	NA	NA	PAC:42807688	Potri.008G168700	Potri.008G168700.2	Potri.008G168700.2.p	PF03819	PTHR14552 PTHR14552:SF2	EC:3.6.1.12
Potri.011G006800	-0.32	0.68	-0.26	-0.25	NA	NA	NA	NA	PAC:42780647	Potri.011G006800	Potri.011G006800.1	Potri.011G006800.1.p	PF01571 PF08669	PTHR13847 PTHR13847:SF5	EC:2.1.2.10		K00605	GO:0004047 GO:0005515 GO:0006546	AT1G11860	Glycine cleavage T-protein family
Potri.015G092800	-0.53	0.69	-0.13	-0.02	NA	NA	NA	NA	PAC:42776610	Potri.015G092800	Potri.015G092800.1	Potri.015G092800.1.p	PF00406 PF05191	PTHR23359 PTHR23359:SF99	EC:2.7.4.3	KOG3078	K00939	GO:0004017 GO:0005524 GO:0006139 GO:0016776 GO:0019205	AT5G50370	Adenylate kinase family protein
Potri.018G049800	0.28	0.7	0.05	0.15	NA	NA	NA	NA	PAC:42801795	Potri.018G049800	Potri.018G049800.3	Potri.018G049800.3.p	PF08241 PF12589	PTHR12734 PTHR12734:SF0	EC:2.1.1.197	KOG1541	K19306	GO:0008152 GO:0008168	AT5G57280	S-adenosyl-L-methionine-dependent methyltransferases superfamily protein
Potri.014G140700	-0.8	-0.35	0.03	-0.49	NA	NA	NA	NA	PAC:42763490	Potri.014G140700	Potri.014G140700.1	Potri.014G140700.1.p	PF00400	PTHR19919			K11805	GO:0005515	AT1G12910	Transducin/WD40 repeat-like superfamily protein
Potri.011G057800	0.2	0.05	0.01	-0.8	NA	NA	NA	NA	PAC:42782074	Potri.011G057800	Potri.011G057800.2	Potri.011G057800.2.p	PF03151	PTHR11132 PTHR11132:SF102		KOG1441	K15283	GO:0005215 GO:0006810 GO:0016021	AT5G46110	Glucose-6-phosphate/phosphate translocator-related
Potri.015G085100	-0.58	-0.39	-0.71	-1.01	NA	NA	NA	NA	PAC:42775269	Potri.015G085100	Potri.015G085100.3	Potri.015G085100.3.p	PF16974	PTHR34806 PTHR34806:SF1				GO:0010167 GO:0015706	AT5G50200	nitrate transmembrane transporters
Potri.001G189500	-0.37	0.64	-0.21	-0.25	NA	NA	NA	NA	PAC:42788314	Potri.001G189500	Potri.001G189500.1	Potri.001G189500.1.p	PF00005 PF01061 PF08370 PF14510	PTHR19241 PTHR19241:SF224	EC:3.6.3.25			GO:0005524 GO:0016020 GO:0016887	AT1G15210	pleiotropic drug resistance 7
Potri.001G320500	-0.48	0.77	-0.06	-0.1	NA	NA	NA	NA	PAC:42788212	Potri.001G320500	Potri.001G320500.1	Potri.001G320500.1.p	PF02826 PF05221	PTHR23420	EC:3.3.1.1		K01251	GO:0004013 GO:0006730 GO:0051287 GO:0055114	AT3G23810	S-adenosyl-l-homocysteine (SAH) hydrolase 2
Potri.001G084000	0.34	0.43	1.25	0.1	NA	NA	NA	NA	PAC:42791795	Potri.001G084000	Potri.001G084000.1	Potri.001G084000.1.p	PF00155	PTHR11808 PTHR11808:SF55	EC:4.4.1.11	KOG0053	K01761	GO:0003824 GO:0009058 GO:0030170	AT1G64660	methionine gamma-lyase
Potri.002G033600	0.26	0.93	0.64	0.31	NA	NA	NA	NA	PAC:42776701	Potri.002G033600	Potri.002G033600.1	Potri.002G033600.1.p	PF01370	PTHR10366 PTHR10366:SF276	EC:1.1.1.219	KOG1502	K13082	GO:0003824 GO:0050662	AT5G42800	dihydroflavonol 4-reductase
Potri.004G123600	-0.45	-0.18	0.12	0.88	NA	NA	NA	NA	PAC:42796095	Potri.004G123600	Potri.004G123600.6	Potri.004G123600.6.p	PF00343	PTHR11468 PTHR11468:SF8	EC:2.4.1.1		K00688	GO:0004645 GO:0005975 GO:0008184 GO:0030170	AT3G29320	Glycosyl transferase, family 35
Potri.005G182800	0.19	0.75	0.15	0.27	NA	NA	NA	NA	PAC:42802841	Potri.005G182800	Potri.005G182800.1	Potri.005G182800.1.p	PF00069 PF00582	PTHR27001 PTHR27001:SF44	EC:2.7.11.1	KOG1187		GO:0004672 GO:0004713 GO:0005524 GO:0006468 GO:0006950	AT1G21590	Protein kinase protein with adenine nucleotide alpha hydrolases-like domain
Potri.005G073800	0.89	0.52	0.56	0.67	NA	NA	NA	NA	PAC:42804020	Potri.005G073800	Potri.005G073800.1	Potri.005G073800.1.p	PF00201	PTHR11926 PTHR11926:SF269	EC:2.4.1.324	KOG1192		GO:0008152 GO:0016758
Potri.010G150500	0.35	0.71	0.2	-0.68	NA	NA	NA	NA	PAC:42798380	Potri.010G150500	Potri.010G150500.1	Potri.010G150500.1.p	PF07876	PTHR33178
Potri.010G045600	0.05	0.7	-0.12	-0.06	NA	NA	NA	NA	PAC:42800109	Potri.010G045600	Potri.010G045600.1	Potri.010G045600.1.p	PF01179 PF02728	PTHR10638 PTHR10638:SF34	EC:1.4.3.21		K00276	GO:0005507 GO:0008131 GO:0009308 GO:0048038 GO:0055114	AT2G42490	Copper amine oxidase family protein
Potri.012G130500	0.86	0.19	0.14	0.54	NA	NA	NA	NA	PAC:42783672	Potri.012G130500	Potri.012G130500.1	Potri.012G130500.1.p	PF00999	PTHR16254 PTHR16254:SF9		KOG1650		GO:0006812 GO:0015299 GO:0016021 GO:0055085	AT5G51710	K+ efflux antiporter 5
Potri.013G004100	-0.6	0.63	-0.21	0.09	NA	NA	NA	NA	PAC:42810719	Potri.013G004100	Potri.013G004100.1	Potri.013G004100.1.p	PF00438 PF02772 PF02773	PTHR11964 PTHR11964:SF16	EC:2.5.1.6		K00789	GO:0004478 GO:0005524 GO:0006556	AT3G17390	S-adenosylmethionine synthetase family protein
Potri.013G061200	0.12	0.46	-0.02	-1.12	NA	NA	NA	NA	PAC:42811721	Potri.013G061200	Potri.013G061200.1	Potri.013G061200.1.p	PF00085	PTHR10438 PTHR10438:SF245	EC:1.6.5.4	KOG0907		GO:0006662 GO:0015035 GO:0045454	AT1G08570	atypical CYS HIS rich thioredoxin 4
Potri.T011200	0.58	0.51	0.43	-1.12	NA	NA	NA	NA	PAC:42784453	Potri.T011200	Potri.T011200.1	Potri.T011200.1.p	PF00304	PTHR33147 PTHR33147:SF3	EC:1.6.5.4 EC:1.8.5.1			GO:0006952	AT5G63660	Scorpion toxin-like knottin superfamily protein
Potri.019G031900	0.32	0.39	0.21	-1.15	NA	NA	NA	NA	PAC:42773874	Potri.019G031900	Potri.019G031900.1	Potri.019G031900.1.p	PF00085	PTHR10438 PTHR10438:SF245	EC:1.6.5.4	KOG0907		GO:0006662 GO:0015035 GO:0045454	AT1G08570	atypical CYS HIS rich thioredoxin 4
Potri.T070100	-0.73	0.65	-0.27	-0.04	NA	NA	NA	NA	-	-	-	-	-	-	-	-	-	-	-	-
Potri.015G094700	0.04	0.63	0.45	-0.79	NA	NA	NA	NA	PAC:42775750	Potri.015G094700	Potri.015G094700.1	Potri.015G094700.1.p	PF00571	PTHR13780 PTHR13780:SF36		KOG1764		GO:0003824	AT3G48530	SNF1-related protein kinase regulatory subunit gamma 1
Potri.015G122500	-0.08	0.78	0	-0.1	NA	NA	NA	NA	PAC:42775598	Potri.015G122500	Potri.015G122500.1	Potri.015G122500.1.p	PF01597	PTHR11715 PTHR11715:SF9		KOG3373	K02437	GO:0005960 GO:0019464	AT2G35120	Single hybrid motif superfamily protein
Potri.016G041900	0.79	0.39	0.12	0.22	NA	NA	NA	NA	PAC:42810466	Potri.016G041900	Potri.016G041900.1	Potri.016G041900.1.p	PF01697	PTHR10774 PTHR10774:SF95					AT3G57200	(1 of 2) PTHR10774//PTHR10774:SF95 - EXTENDED SYNAPTOTAGMIN-RELATED
Potri.017G134900	1.08	-0.15	0.23	-0.03	NA	NA	NA	NA	PAC:42814213	Potri.017G134900	Potri.017G134900.1	Potri.017G134900.1.p	PF00069 PF08263	PTHR27001 PTHR27001:SF164	EC:2.7.11.1	KOG1187		GO:0004672 GO:0004713 GO:0005524 GO:0006468	AT1G66150	transmembrane kinase 1
Potri.002G242500	-0.8	0.17	-0.39	-0.12	NA	NA	NA	NA	PAC:42777795	Potri.002G242500	Potri.002G242500.1	Potri.002G242500.1.p	PF00173	PTHR19359 PTHR19359:SF26		KOG0537
Potri.002G257900	-0.19	0.65	-0.2	-0.01	NA	NA	NA	NA	PAC:42778028	Potri.002G257900	Potri.002G257900.1	Potri.002G257900.1.p	PF13632 PF14569	PTHR13301 PTHR13301:SF59	EC:2.4.1.12		K10999		AT5G44030	cellulose synthase A4
Potri.001G002800	0.13	0.65	0.08	0.15	NA	NA	NA	NA	PAC:42793160	Potri.001G002800	Potri.001G002800.1	Potri.001G002800.1.p	PF00067	PTHR24286 PTHR24286:SF73		KOG0157		GO:0005506 GO:0016705 GO:0020037 GO:0055114
Potri.001G019100	-0.12	-0.37	-0.3	0.85	NA	NA	NA	NA	PAC:42793497	Potri.001G019100	Potri.001G019100.1	Potri.001G019100.1.p	PF00122 PF00403 PF12710	PTHR24093 PTHR24093:SF315	EC:3.6.3.4		K17686	GO:0000166 GO:0005507 GO:0006812 GO:0016021 GO:0019829 GO:0030001 GO:0046872
Potri.001G095900	0.08	0.71	0.21	0.35	NA	NA	NA	NA	PAC:42791668	Potri.001G095900	Potri.001G095900.1	Potri.001G095900.1.p	PF00350 PF01031 PF02212	PTHR11566 PTHR11566:SF45	EC:3.6.5.5	KOG0446		GO:0003924 GO:0005525	AT1G60500	Dynamin related protein 4C
Potri.001G211200	0.84	0.16	0.19	0.53	NA	NA	NA	NA	PAC:42791823	Potri.001G211200	Potri.001G211200.1	Potri.001G211200.1.p	PF01504 PF02493	PTHR23086 PTHR23086:SF25	EC:2.7.1.68		K00889	GO:0005524 GO:0016307 GO:0016308 GO:0046488	AT1G10900	Phosphatidylinositol-4-phosphate 5-kinase family protein
Potri.002G008700	-0.06	-0.84	-0.49	-0.04	NA	NA	NA	NA	PAC:42778407	Potri.002G008700	Potri.002G008700.1	Potri.002G008700.1.p	PF06733 PF13307	PTHR11472 PTHR11472:SF6	EC:3.6.4.13		K15362	GO:0003676 GO:0003677 GO:0004003 GO:0005524 GO:0006139 GO:0008026 GO:0016818	AT1G20750	RAD3-like DNA-binding helicase protein
Potri.002G018000	0.35	0.88	0.38	0.12	NA	NA	NA	NA	PAC:42777271	Potri.002G018000	Potri.002G018000.1	Potri.002G018000.1.p	PF00141	PTHR31235 PTHR31235:SF67	EC:1.11.1.7		K00430	GO:0004601 GO:0006979 GO:0020037 GO:0055114	AT5G42180	Peroxidase superfamily protein
Potri.002G180600	-0.26	0.01	-0.02	0.79	NA	NA	NA	NA	PAC:42777844	Potri.002G180600	Potri.002G180600.1	Potri.002G180600.1.p	PF00891 PF08100	PTHR11746 PTHR11746:SF103	EC:2.1.1.68	KOG3178	K13066	GO:0008168 GO:0008171 GO:0046983
Potri.003G061200	-0.23	0.74	-0.14	0.24	NA	NA	NA	NA	PAC:42785342	Potri.003G061200	Potri.003G061200.1	Potri.003G061200.1.p		PTHR36328					AT1G51920	(1 of 5) PTHR36328:SF1 - CRYPTDIN PROTEIN-LIKE PROTEIN
Potri.003G164200	-0.88	0.2	-0.45	-0.18	NA	NA	NA	NA	PAC:42784654	Potri.003G164200	Potri.003G164200.1	Potri.003G164200.1.p	PF07765	PTHR32258
Potri.003G172100	-0.69	-0.56	-0.09	0.89	NA	NA	NA	NA	PAC:42785426	Potri.003G172100	Potri.003G172100.3	Potri.003G172100.3.p		PTHR14237	EC:2.8.1.9			GO:0003824
Potri.003G216500	1.39	-1.4	0.18	0.79	NA	NA	NA	NA	PAC:42786687	Potri.003G216500	Potri.003G216500.1	Potri.003G216500.1.p	PF04819	PTHR16007 PTHR16007:SF29					AT1G55240	Family of unknown function (DUF716)
Potri.005G141300	-0.07	0.65	-0.05	0.08	NA	NA	NA	NA	PAC:42804941	Potri.005G141300	Potri.005G141300.1	Potri.005G141300.1.p	PF04669	PTHR31444 PTHR31444:SF8					AT3G50220	Protein of unknown function (DUF579)
Potri.005G216200	-0.41	-0.23	-0.01	0.86	NA	NA	NA	NA	PAC:42804827	Potri.005G216200	Potri.005G216200.1	Potri.005G216200.1.p	PF03735 PF05641	PTHR31917 PTHR31917:SF19
Potri.006G035400	-0.05	0.73	-0.01	0.01	NA	NA	NA	NA	PAC:42768890	Potri.006G035400	Potri.006G035400.4	Potri.006G035400.4.p	PF00091 PF03953	PTHR11588 PTHR11588:SF114	EC:2.4.2.1		K07375	GO:0000930 GO:0003924 GO:0005200 GO:0005525 GO:0005874 GO:0007017 GO:0007020 GO:0031122 GO:0043234 GO:0051258	AT5G12250	beta-6 tubulin
Potri.006G232600	-0.95	-0.17	0.92	0.31	NA	NA	NA	NA	PAC:42769431	Potri.006G232600	Potri.006G232600.1	Potri.006G232600.1.p	PF00026	PTHR13683 PTHR13683:SF246	EC:3.4.23.12	KOG1339		GO:0004190 GO:0006508
Potri.006G238500	-0.82	-0.54	-0.29	0.84	NA	NA	NA	NA	PAC:42770132	Potri.006G238500	Potri.006G238500.1	Potri.006G238500.1.p	PF03055	PTHR10543 PTHR10543:SF50	EC:1.13.11.69 EC:1.13.11.70	KOG1285	K17913		AT4G32810	carotenoid cleavage dioxygenase 8
Potri.006G243700	0.03	0.7	0.07	-0.02	NA	NA	NA	NA	PAC:42770479	Potri.006G243700	Potri.006G243700.1	Potri.006G243700.1.p	PF03181	PTHR31236 PTHR31236:SF2					AT5G25610	BURP domain-containing protein
Potri.006G245100	0.07	0.68	0.05	-0.01	NA	NA	NA	NA	PAC:42767512	Potri.006G245100	Potri.006G245100.1	Potri.006G245100.1.p		PTHR36800 PTHR36800:SF1					AT5G25570
Potri.006G253800	1.05	0.43	0.6	0.81	NA	NA	NA	NA	PAC:42769151	Potri.006G253800	Potri.006G253800.1	Potri.006G253800.1.p	PF00847	PTHR31194 PTHR31194:SF13				GO:0003677 GO:0003700 GO:0006355	AT5G25390	Integrase-type DNA-binding superfamily protein
Potri.007G121100	1.45	0.55	0.17	0.91	NA	NA	NA	NA	PAC:42766507	Potri.007G121100	Potri.007G121100.1	Potri.007G121100.1.p	PF00643	PTHR31717 PTHR31717:SF11				GO:0005622 GO:0008270	AT3G21890	B-box type zinc finger family protein
Potri.009G085800	0.24	-0.99	0.16	-0.28	NA	NA	NA	NA	PAC:42772470	Potri.009G085800	Potri.009G085800.1	Potri.009G085800.1.p		PTHR34563 PTHR34563:SF2					AT3G19660
Potri.010G074300	1.07	0.68	-0.16	0.43	NA	NA	NA	NA	PAC:42797384	Potri.010G074300	Potri.010G074300.1	Potri.010G074300.1.p	PF00072 PF00512 PF01590	PTHR24423 PTHR24423:SF530	EC:2.7.11.1		K14509	GO:0000155 GO:0000160 GO:0004673 GO:0005515 GO:0005789 GO:0007165 GO:0009873	AT3G23150	Signal transduction histidine kinase, hybrid-type, ethylene sensor
Potri.010G129200	-0.07	0.75	0.1	0.24	NA	NA	NA	NA	PAC:42796819	Potri.010G129200	Potri.010G129200.1	Potri.010G129200.1.p	PF00847 PF02362	PTHR31140 PTHR31140:SF3			K09287	GO:0003677 GO:0003700 GO:0006355	AT1G68840	related to ABI3/VP1 2
Potri.010G159400	-0.18	0.67	-0.1	0.08	NA	NA	NA	NA	PAC:42798815	Potri.010G159400	Potri.010G159400.3	Potri.010G159400.3.p	PF03141	PTHR10108 PTHR10108:SF817	EC:2.1.1.157			GO:0008168	AT1G13860	QUASIMODO2 LIKE 1
Potri.011G044800	0.11	0.8	0.2	0.16	NA	NA	NA	NA	PAC:42780480	Potri.011G044800	Potri.011G044800.1	Potri.011G044800.1.p		PTHR36615 PTHR36615:SF1
Potri.011G065800	1.02	0.6	0.53	0.4	NA	NA	NA	NA	-	-	-	-	-	-	-	-	-	-	-	-
Potri.011G146600	-0.16	0.67	1.13	0.45	NA	NA	NA	NA	PAC:42780342	Potri.011G146600	Potri.011G146600.1	Potri.011G146600.1.p	PF03171 PF14226	PTHR10209 PTHR10209:SF108	EC:1.14.11.9	KOG0143		GO:0016491 GO:0055114	AT1G14120	2-oxoglutarate (2OG) and Fe(II)-dependent oxygenase superfamily protein
Potri.012G032700	0.31	0.72	0.16	0.16	NA	NA	NA	NA	PAC:42782596	Potri.012G032700	Potri.012G032700.1	Potri.012G032700.1.p	PF00685	PTHR11783 PTHR11783:SF74	EC:2.8.2.27	KOG1584		GO:0008146	AT1G74090	desulfo-glucosinolate sulfotransferase 18
Potri.012G109000	0	-0.66	0.07	-0.1	NA	NA	NA	NA	PAC:42782512	Potri.012G109000	Potri.012G109000.1	Potri.012G109000.1.p		PTHR31072 PTHR31072:SF2
Potri.012G127200	-0.07	-0.15	0.37	0.94	NA	NA	NA	NA	-	-	-	-	-	-	-	-	-	-	-	-
Potri.013G065400	-0.05	0.11	-0.41	-0.9	NA	NA	NA	NA	-	-	-	-	-	-	-	-	-	-	-	-
Potri.013G156200	-0.82	0.16	-0.38	-0.03	NA	NA	NA	NA	PAC:42811919	Potri.013G156200	Potri.013G156200.1	Potri.013G156200.1.p	PF03195	PTHR31301 PTHR31301:SF2
Potri.013G160000	0.76	0.24	0.26	0.89	NA	NA	NA	NA	PAC:42811100	Potri.013G160000	Potri.013G160000.1	Potri.013G160000.1.p	PF13920	PTHR15860 PTHR15860:SF4		KOG4172		GO:0005515 GO:0008270
Potri.014G119900	-0.06	0.66	-0.1	-0.09	NA	NA	NA	NA	PAC:42763137	Potri.014G119900	Potri.014G119900.1	Potri.014G119900.1.p		PTHR37172					AT2G47360
Potri.014G140000	-0.05	0.09	0.41	0.78	NA	NA	NA	NA	PAC:42764379	Potri.014G140000	Potri.014G140000.1	Potri.014G140000.1.p	PF05553	PTHR33450 PTHR33450:SF5
Potri.014G159000	-0.53	0.93	0.32	0.44	NA	NA	NA	NA	PAC:42764659	Potri.014G159000	Potri.014G159000.1	Potri.014G159000.1.p	PF03171 PF14226	PTHR10209 PTHR10209:SF193	EC:1.14.17.4	KOG0143	K05933	GO:0016491 GO:0055114	AT1G05010	ethylene-forming enzyme
Potri.015G078400	-0.31	-0.84	0.02	0.82	NA	NA	NA	NA	PAC:42776043	Potri.015G078400	Potri.015G078400.2	Potri.015G078400.2.p
Potri.015G120200	-0.01	1.02	-0.17	0.29	NA	NA	NA	NA	PAC:42776361	Potri.015G120200	Potri.015G120200.1	Potri.015G120200.1.p	PF14299	PTHR32278 PTHR32278:SF8					AT1G31200	phloem protein 2-A9
Potri.015G132900	0.2	1.1	0.37	0.39	NA	NA	NA	NA	PAC:42776514	Potri.015G132900	Potri.015G132900.1	Potri.015G132900.1.p	PF06232	PTHR31718 PTHR31718:SF8				GO:0005515
Potri.016G065000	0.21	-0.66	0.04	-0.26	NA	NA	NA	NA	PAC:42810355	Potri.016G065000	Potri.016G065000.1	Potri.016G065000.1.p	PF12695	PTHR23024 PTHR23024:SF102	EC:3.1.1.1	KOG1515			AT5G06570	alpha/beta-Hydrolases superfamily protein
Potri.016G112100	0.16	0.68	0.35	-0.24	NA	NA	NA	NA	PAC:42810272	Potri.016G112100	Potri.016G112100.1	Potri.016G112100.1.p	PF00394 PF07731 PF07732	PTHR11709 PTHR11709:SF93	EC:1.10.3.2		K05909	GO:0005507 GO:0016491 GO:0046274 GO:0048046 GO:0052716 GO:0055114	AT2G38080	Laccase/Diphenol oxidase family protein
Potri.016G131100	0.08	-0.73	-0.06	-0.17	NA	NA	NA	NA	PAC:42809517	Potri.016G131100	Potri.016G131100.1	Potri.016G131100.1.p	PF04525	PTHR31087 PTHR31087:SF11					AT2G14560	Protein of unknown function (DUF567)
Potri.T175800	0.09	-0.63	-0.32	-0.04	NA	NA	NA	NA	-	-	-	-	-	-	-	-	-	-	-	-
Potri.018G014800	0.48	0.85	0.15	0.15	NA	NA	NA	NA	PAC:42801039	Potri.018G014800	Potri.018G014800.1	Potri.018G014800.1.p	PF14541	PTHR13683 PTHR13683:SF246	EC:3.4.23.12	KOG1339		GO:0004190 GO:0006508
Potri.019G050200	0.65	1.22	0.23	0	NA	NA	NA	NA	PAC:42774655	Potri.019G050200	Potri.019G050200.1	Potri.019G050200.1.p	PF01048	PTHR21234 PTHR21234:SF30	EC:3.2.2.16			GO:0003824 GO:0009116
Potri.019G082000	0.25	0.73	0.07	-0.02	NA	NA	NA	NA	PAC:42774344	Potri.019G082000	Potri.019G082000.2	Potri.019G082000.2.p	PF12899	PTHR31916 PTHR31916:SF3	EC:3.2.1.26			GO:0003824 GO:0033926	AT1G35580	cytosolic invertase 1
Potri.019G091200	0.93	0.43	0.56	0.18	NA	NA	NA	NA	PAC:42774737	Potri.019G091200	Potri.019G091200.2	Potri.019G091200.2.p		PTHR11929 PTHR11929:SF148				GO:0006486 GO:0008417 GO:0016020
Potri.019G126400	-0.22	0.82	-0.69	-0.62	NA	NA	NA	NA	PAC:42774710	Potri.019G126400	Potri.019G126400.1	Potri.019G126400.1.p	PF02458	PTHR31147 PTHR31147:SF9	EC:2.3.1.162			GO:0016747	AT2G23510	spermidine disinapoyl acyltransferase
Potri.006G134500	-0.13	-0.63	0.27	-0.51	NA	NA	NA	NA	PAC:42768244	Potri.006G134500	Potri.006G134500.1	Potri.006G134500.1.p	PF01095 PF04043	PTHR31707 PTHR31707:SF10	EC:3.1.1.11		K01051	GO:0004857 GO:0005618 GO:0030599 GO:0042545	AT4G33220	pectin methylesterase 44
Potri.001G138600	0.21	-0.76	-0.28	-0.29	NA	NA	NA	NA	-	-	-	-	-	-	-	-	-	-	-	-
Potri.014G027400	0.15	0.88	-0.01	0.21	NA	NA	NA	NA	PAC:42762445	Potri.014G027400	Potri.014G027400.2	Potri.014G027400.2.p	PF01764	PTHR21493 PTHR21493:SF104	EC:3.1.1.3	KOG4569		GO:0006629	AT1G56630	alpha/beta-Hydrolases superfamily protein
Potri.005G111100	1.24	0.55	0.25	0.32	NA	NA	NA	NA	PAC:42803570	Potri.005G111100	Potri.005G111100.7	Potri.005G111100.7.p	PF02225 PF13639	PTHR22765 PTHR22765:SF59		KOG4628	K15692	GO:0005515 GO:0008270	AT5G66160	receptor homology region transmembrane domain ring H2 motif protein 1
Potri.005G126300	-0.06	-0.67	0.41	0.1	NA	NA	NA	NA	-	-	-	-	-	-	-	-	-	-	-	-
Potri.017G014200	0.1	0.7	0.07	0.24	NA	NA	NA	NA	PAC:42814335	Potri.017G014200	Potri.017G014200.1	Potri.017G014200.1.p	PF00155	PTHR11751 PTHR11751:SF363	EC:2.6.1.80		K00815	GO:0003824 GO:0006520 GO:0008483 GO:0009058 GO:0030170	AT5G36160	Tyrosine transaminase family protein
Potri.017G059400	-0.75	0.58	-0.19	-0.11	NA	NA	NA	NA	PAC:42814520	Potri.017G059400	Potri.017G059400.1	Potri.017G059400.1.p	PF02826 PF05221	PTHR23420	EC:3.3.1.1		K01251	GO:0004013 GO:0006730 GO:0051287 GO:0055114	AT3G23810	S-adenosyl-l-homocysteine (SAH) hydrolase 2
Potri.001G399900	0.88	0.39	0.22	0.17	NA	NA	NA	NA	PAC:42792271	Potri.001G399900	Potri.001G399900.1	Potri.001G399900.1.p		PTHR34274					AT3G15358	(1 of 2) PTHR34274:SF3 - GENOMIC DNA, CHROMOSOME 3, TAC CLONE: K7L4
Potri.001G403000	0.37	0.15	-0.11	-0.85	NA	NA	NA	NA	PAC:42787705	Potri.001G403000	Potri.001G403000.1	Potri.001G403000.1.p	PF12481	PTHR11772 PTHR11772:SF14					AT4G27450	Aluminium induced protein with YGL and LRDR motifs
Potri.003G092100	-0.1	0.7	-0.51	0.57	NA	NA	NA	NA	PAC:42785267	Potri.003G092100	Potri.003G092100.2	Potri.003G092100.2.p		PTHR36019					AT5G46770
Potri.001G121000	0.73	-0.19	0.14	0.21	NA	NA	NA	NA	PAC:42789618	Potri.001G121000	Potri.001G121000.1	Potri.001G121000.1.p	PF07992	PTHR23023 PTHR23023:SF94		KOG1399		GO:0004499 GO:0016491 GO:0050660 GO:0050661 GO:0055114
Potri.004G138400	0.87	0.14	0.15	0.17	NA	NA	NA	NA	PAC:42795245	Potri.004G138400	Potri.004G138400.1	Potri.004G138400.1.p	PF00504 PF00762	PTHR11108 PTHR11108:SF5	EC:4.99.1.1		K01772	GO:0004325 GO:0006783	AT2G30390	ferrochelatase 2
Potri.001G162800	-0.15	0.64	0.13	-0.16	NA	NA	NA	NA	PAC:42788039	Potri.001G162800	Potri.001G162800.1	Potri.001G162800.1.p	PF00155	PTHR11751 PTHR11751:SF369	EC:2.6.1.2		K00814	GO:0003824 GO:0009058 GO:0030170	AT1G72330	alanine aminotransferase 2
Potri.001G411100	0.03	0	0.06	0.82	NA	NA	NA	NA	PAC:42793528	Potri.001G411100	Potri.001G411100.1	Potri.001G411100.1.p	PF00954 PF01453 PF07714 PF08276 PF11883	PTHR27002 PTHR27002:SF101	EC:2.7.11.1	KOG1187		GO:0004672 GO:0004674 GO:0004713 GO:0005524 GO:0006468 GO:0048544
Potri.005G007500	-0.22	-0.82	0.17	0.55	NA	NA	NA	NA	PAC:42802936	Potri.005G007500	Potri.005G007500.1	Potri.005G007500.1.p	PF03140	PTHR31549 PTHR31549:SF2
Potri.008G158200	-0.51	0.86	0.08	-0.18	NA	NA	NA	NA	PAC:42808480	Potri.008G158200	Potri.008G158200.1	Potri.008G158166.2.p	PF00504	PTHR14154 PTHR14154:SF5					AT4G14690	Chlorophyll A-B binding family protein
Potri.015G001400	-0.56	-0.76	-0.23	-0.29	NA	NA	NA	NA	-	-	-	-	-	-	-	-	-	-	-	-
Potri.003G188900	0.75	0.32	-0.1	0.34	NA	NA	NA	NA	-	-	-	-	-	-	-	-	-	-	-	-
Potri.T115900	-0.21	-0.82	0.19	0.01	NA	NA	NA	NA	-	-	-	-	-	-	-	-	-	-	-	-
Potri.001G299100	0.11	-0.76	0.06	0.17	NA	NA	NA	NA	PAC:42790678	Potri.001G299100	Potri.001G299100.2	Potri.001G299100.2.p	PF12776	PTHR31704 PTHR31704:SF9					AT3G11310	(1 of 14) PF12776 - Myb/SANT-like DNA-binding domain (Myb_DNA-bind_3)
Potri.001G464800	0.48	-0.72	-0.04	0.2	NA	NA	NA	NA	PAC:42790484	Potri.001G464800	Potri.001G464800.1	Potri.001G464800.1.p	PF01565 PF08031	PTHR32448 PTHR32448:SF30	EC:1.3.3.8			GO:0003824 GO:0016491 GO:0016614 GO:0050660 GO:0055114	AT5G44410	FAD-binding Berberine family protein
Potri.002G030900	0.09	0.66	0.21	-0.07	NA	NA	NA	NA	PAC:42779328	Potri.002G030900	Potri.002G030900.3	Potri.002G030900.3.p	PF05920 PF07526	PTHR11850 PTHR11850:SF132		KOG0773		GO:0003677 GO:0006355	AT1G75430	BEL1-like homeodomain 11
Potri.002G033000	-0.45	-0.53	-0.37	0.98	NA	NA	NA	NA	PAC:42778954	Potri.002G033000	Potri.002G033000.3	Potri.002G033000.3.p	PF00067	PTHR24286 PTHR24286:SF28	EC:1.14.13.93	KOG0157		GO:0004497 GO:0005506 GO:0016705 GO:0020037 GO:0055114	AT1G19630	cytochrome P450, family 722, subfamily A, polypeptide 1
Potri.003G188500	-0.76	0.64	-0.39	0.04	NA	NA	NA	NA	PAC:42784676	Potri.003G188500	Potri.003G188500.1	Potri.003G188500.1.p	PF00501 PF13193	PTHR24096 PTHR24096:SF149	EC:6.2.1.12 EC:6.2.1.34		K01904	GO:0003824 GO:0008152	AT1G51680	4-coumarate:CoA ligase 1
Potri.004G086100	0.19	0.7	-0.26	0.15	NA	NA	NA	NA	PAC:42796719	Potri.004G086100	Potri.004G086100.1	Potri.004G086100.1.p	PF00069 PF08263 PF13855	PTHR27008 PTHR27008:SF17	EC:2.7.11.1	KOG1187		GO:0004672 GO:0004713 GO:0005515 GO:0005524 GO:0006468
Potri.004G167500	-0.06	0.07	-0.05	0.89	NA	NA	NA	NA	PAC:42796295	Potri.004G167500	Potri.004G167500.1	Potri.004G167500.1.p	PF12899	PTHR31916 PTHR31916:SF15	EC:3.2.1.26			GO:0003824 GO:0033926	AT4G34860	Plant neutral invertase family protein
Potri.009G009200	0.26	0.26	0.21	0.79	NA	NA	NA	NA	PAC:42772284	Potri.009G009200	Potri.009G009200.1	Potri.009G009200.1.p	PF13207	PTHR33477 PTHR33477:SF3					AT3G45090	P-loop containing nucleoside triphosphate hydrolases superfamily protein
Potri.006G094700	1.13	0.43	0.28	0.75	NA	NA	NA	NA	PAC:42767051	Potri.006G094700	Potri.006G094700.1	Potri.006G094700.1.p	PF00067	PTHR24298 PTHR24298:SF119		KOG0156		GO:0004497 GO:0005506 GO:0016705 GO:0020037 GO:0055114
Potri.008G035400	0.85	-0.03	0.21	0.39	NA	NA	NA	NA	PAC:42808086	Potri.008G035400	Potri.008G035400.5	Potri.008G035400.5.p	PF00225	PTHR24115 PTHR24115:SF533	EC:3.6.4.4			GO:0003777 GO:0005524 GO:0005871 GO:0007018 GO:0008017
Potri.008G104700	-0.16	-0.43	-0.41	1.05	NA	NA	NA	NA	PAC:42806621	Potri.008G104700	Potri.008G104700.1	Potri.008G104701.1.p	PF00657	PTHR22835 PTHR22835:SF163	EC:3.1.1.3			GO:0016788
Potri.008G181700	0.8	0.11	0.31	0.22	NA	NA	NA	NA	PAC:42807586	Potri.008G181700	Potri.008G181700.3	Potri.008G181700.3.p	PF13561	PTHR24322 PTHR24322:SF591	EC:1.1.1.330	KOG1014		GO:0008152 GO:0016491	AT1G67730	beta-ketoacyl reductase 1
Potri.010G044200	0	-0.91	-0.04	-0.55	NA	NA	NA	NA	PAC:42797253	Potri.010G044200	Potri.010G044200.1	Potri.010G044200.1.p	PF04832	PTHR11220 PTHR11220:SF36
Potri.010G143100	0.75	0.12	0.19	-0.28	NA	NA	NA	NA	PAC:42800096	Potri.010G143100	Potri.010G143100.1	Potri.010G143100.1.p	PF03059	PTHR32266 PTHR32266:SF12	EC:2.5.1.43		K05953	GO:0030410 GO:0030418
Potri.010G169000	0.41	-0.74	-0.29	-0.25	NA	NA	NA	NA	PAC:42799575	Potri.010G169000	Potri.010G169000.1	Potri.010G169000.1.p	PF01490	PTHR22950 PTHR22950:SF246		KOG1303	K15015
Potri.015G078200	0.72	0.06	-0.02	0.09	NA	NA	NA	NA	PAC:42776079	Potri.015G078200	Potri.015G078200.1	Potri.015G078200.1.p		PTHR12242 PTHR12242:SF3					AT5G62960
Potri.015G084100	-0.56	-0.52	0.01	-0.86	NA	NA	NA	NA	-	-	-	-	-	-	-	-	-	-	-	-
Potri.T002000	-0.82	-0.2	-0.08	-0.01	NA	NA	NA	NA	-	-	-	-	-	-	-	-	-	-	-	-
Potri.015G061500	0.39	0.76	-0.15	0.07	NA	NA	NA	NA	PAC:42775055	Potri.015G061500	Potri.015G061500.2	Potri.015G061500.2.p	PF05701	PTHR32054 PTHR32054:SF17
Potri.004G143200	0.42	0.72	0.33	-0.09	NA	NA	NA	NA	PAC:42793831	Potri.004G143200	Potri.004G143200.1	Potri.004G143200.1.p	PF00135	PTHR23024 PTHR23024:SF187	EC:3.1.1.1 EC:4.2.1.105	KOG1515
Potri.005G001000	-0.73	0.22	-0.11	0.02	NA	NA	NA	NA	-	-	-	-	-	-	-	-	-	-	-	-
Potri.011G086200	-0.45	-0.79	0.08	-0.31	NA	NA	NA	NA	-	-	-	-	-	-	-	-	-	-	-	-
Potri.T075700	0.16	-0.15	-0.59	0.79	NA	NA	NA	NA	-	-	-	-	-	-	-	-	-	-	-	-
Potri.006G117500	0.91	-0.29	-0.2	0.58	NA	NA	NA	NA	PAC:42769764	Potri.006G117500	Potri.006G117500.1	Potri.006G117500.1.p	PF13837	PTHR21654 PTHR21654:SF18				GO:0005488	AT3G10040	sequence-specific DNA binding transcription factors
Potri.005G121700	0.04	0.7	0.3	-0.37	NA	NA	NA	NA	PAC:42804835	Potri.005G121700	Potri.005G121700.1	Potri.005G121700.1.p	PF03256	PTHR12936		KOG3437	K03357	GO:0005680 GO:0030071 GO:0031145	AT2G18290	anaphase promoting complex 10
Potri.005G167000	0.25	-0.66	-0.19	0	NA	NA	NA	NA	PAC:42802720	Potri.005G167000	Potri.005G167000.1	Potri.005G167000.1.p	PF00403	PTHR22814 PTHR22814:SF84		KOG1603		GO:0030001 GO:0046872	AT4G08570	Heavy metal transport/detoxification superfamily protein
Potri.015G081000	-0.73	-0.43	-0.05	-0.4	NA	NA	NA	NA	-	-	-	-	-	-	-	-	-	-	-	-
Potri.004G004700	-0.4	-0.71	-0.36	-0.11	NA	NA	NA	NA	PAC:42795132	Potri.004G004700	Potri.004G004700.1	Potri.004G004700.1.p	PF03789 PF03790 PF03791 PF05920	PTHR11850 PTHR11850:SF100		KOG0773		GO:0003677 GO:0005634 GO:0006355	AT1G62360	KNOX/ELK homeobox transcription factor
Potri.004G194600	0.24	0.7	0.02	0.03	NA	NA	NA	NA	PAC:42795702	Potri.004G194600	Potri.004G194600.1	Potri.004G194600.1.p	PF07883	PTHR31238 PTHR31238:SF11				GO:0030145 GO:0045735
Potri.009G099800	-0.5	0.67	-0.21	-0.14	NA	NA	NA	NA	PAC:42770742	Potri.009G099800	Potri.009G099800.2	Potri.009G099800.2.p	PF01596	PTHR10509 PTHR10509:SF19	EC:2.1.1.104	KOG1663	K00588	GO:0008171	AT4G34050	S-adenosyl-L-methionine-dependent methyltransferases superfamily protein
Potri.001G068100	-0.13	0.66	-0.22	0.17	NA	NA	NA	NA	PAC:42790217	Potri.001G068100	Potri.001G068100.2	Potri.001G068100.2.p	PF03016	PTHR11062 PTHR11062:SF105	EC:2.4.2.41	KOG1021			AT1G27440	Exostosin family protein
Potri.008G116500	-0.73	0.66	-0.58	0.33	NA	NA	NA	NA	PAC:42806781	Potri.008G116500	Potri.008G116500.1	Potri.008G116500.1.p	PF01370	PTHR10366 PTHR10366:SF403	EC:1.17.1.3		K13081	GO:0003824 GO:0050662
Potri.011G123500	0	-0.93	-0.36	0.67	NA	NA	NA	NA	PAC:42780988	Potri.011G123500	Potri.011G123500.1	Potri.011G123500.1.p	PF02365	PTHR31719 PTHR31719:SF29				GO:0003677 GO:0006355	AT3G15510	NAC domain containing protein 2
Potri.012G085800	-0.79	-0.17	-0.19	-0.43	NA	NA	NA	NA	PAC:42783210	Potri.012G085800	Potri.012G085800.2	Potri.012G085800.2.p		PTHR38224
Potri.012G108700	0.72	0.07	0.14	-0.91	NA	NA	NA	NA	-	-	-	-	-	-	-	-	-	-	-	-
Potri.016G098200	0.14	0.14	0.15	-0.77	NA	NA	NA	NA	PAC:42810323	Potri.016G098200	Potri.016G098200.1	Potri.016G098200.1.p	PF00230	PTHR19139 PTHR19139:SF52		KOG0223	K09873	GO:0005215 GO:0006810 GO:0016020	AT3G26520	tonoplast intrinsic protein 2
Potri.016G119100	0.56	1.06	0.48	0.23	NA	NA	NA	NA	PAC:42809262	Potri.016G119100	Potri.016G119100.1	Potri.016G119100.1.p	PF13839 PF14416	PTHR32285 PTHR32285:SF7					AT5G01360	Plant protein of unknown function (DUF828)
Potri.001G133300	0.39	0.83	0.29	0.21	NA	NA	NA	NA	PAC:42787748	Potri.001G133300	Potri.001G133300.1	Potri.001G133300.1.p	PF01370	PTHR10366 PTHR10366:SF397	EC:1.23.1.1 EC:1.23.1.4			GO:0003824 GO:0050662	AT4G13660	pinoresinol reductase 2
Potri.T059000	0.05	-1.14	0.19	0.91	NA	NA	NA	NA	-	-	-	-	-	-	-	-	-	-	-	-
Potri.005G117500	-0.78	0.47	-0.33	-0.04	NA	NA	NA	NA	PAC:42802745	Potri.005G117500	Potri.005G117500.1	Potri.005G117500.1.p	PF00067	PTHR24298 PTHR24298:SF73			K09755	GO:0004497 GO:0005506 GO:0016705 GO:0020037 GO:0055114	AT4G36220	ferulic acid 5-hydroxylase 1
Potri.017G040800	0.49	0.41	0.32	-0.82	NA	NA	NA	NA	PAC:42814352	Potri.017G040800	Potri.017G040800.1	Potri.017G040800.1.p	PF01373	PTHR31352 PTHR31352:SF5	EC:3.2.1.2			GO:0000272 GO:0005975 GO:0016161	AT4G15210	beta-amylase 5
Potri.019G042900	0.29	-0.7	-0.32	-0.16	NA	NA	NA	NA	PAC:42773249	Potri.019G042900	Potri.019G042900.1	Potri.019G042900.1.p	PF04081	PTHR14303 PTHR14303:SF0			K03505	GO:0005634 GO:0006260	AT1G09815	polymerase delta 4
Potri.015G000500	-0.18	0.93	-0.05	0.03	NA	NA	NA	NA	PAC:42775847	Potri.015G000500	Potri.015G000500.1	Potri.015G000500.1.p		PTHR34283 PTHR34283:SF1					AT3G49580	response to low sulfur 1
Potri.010G004200	-0.24	0.86	0.28	0.16	NA	NA	NA	NA	PAC:42799476	Potri.010G004200	Potri.010G004200.1	Potri.010G004200.1.p	PF00170	PTHR13301 PTHR13301:SF46				GO:0003700 GO:0006355 GO:0043565	AT3G17609	HY5-homolog
Potri.001G404400	-0.09	-0.83	-0.26	0.79	NA	NA	NA	NA	PAC:42789195	Potri.001G404400	Potri.001G404400.1	Potri.001G404400.1.p	PF02365	PTHR31719 PTHR31719:SF29				GO:0003677 GO:0006355	AT3G15510	NAC domain containing protein 2
Potri.015G062300	-0.78	-0.3	0.07	0.54	NA	NA	NA	NA	PAC:42774868	Potri.015G062300	Potri.015G062300.1	Potri.015G062300.1.p		PTHR33474 PTHR33474:SF6					AT3G47510
Potri.010G167200	1	-0.65	0.25	-0.17	NA	NA	NA	NA	PAC:42800101	Potri.010G167200	Potri.010G167200.5	Potri.010G167200.5.p	PF01357 PF03330	PTHR31867				GO:0005576 GO:0009664	AT2G03090	expansin A15
Potri.016G000200	0.33	-0.64	-0.09	-0.08	NA	NA	NA	NA	PAC:42808975	Potri.016G000200	Potri.016G000200.1	Potri.016G000200.1.p	PF00999	PTHR10110 PTHR10110:SF119		KOG1965	K14724	GO:0006812 GO:0006814 GO:0006885 GO:0015299 GO:0015385 GO:0016021 GO:0055085	AT1G79610	Na+/H+ antiporter 6
Potri.019G010600	0.44	-0.66	0.33	0.05	NA	NA	NA	NA	PAC:42773857	Potri.019G010600	Potri.019G010600.1	Potri.019G010600.1.p	PF13639	PTHR14155 PTHR14155:SF74			K19040	GO:0005515 GO:0008270
Potri.006G118600	-0.48	-0.64	-0.12	-0.57	NA	NA	NA	NA	PAC:42767780	Potri.006G118600	Potri.006G118600.1	Potri.006G118600.1.p	PF02170 PF02171 PF08699 PF16486 PF16487 PF16488	PTHR22891 PTHR22891:SF24			K11593	GO:0003676 GO:0005515
Potri.001G112200	0.62	0.9	0.29	0.45	NA	NA	NA	NA	PAC:42788001	Potri.001G112200	Potri.001G112200.1	Potri.001G112200.1.p	PF03790 PF03791 PF05920	PTHR11850 PTHR11850:SF74		KOG0773		GO:0003677 GO:0005634 GO:0006355	AT1G62990	KNOTTED-like homeobox of Arabidopsis thaliana 7
Potri.001G113100	0.4	1.04	0.05	0.37	NA	NA	NA	NA	PAC:42789733	Potri.001G113100	Potri.001G113100.1	Potri.001G113100.1.p	PF03171 PF14226	PTHR10209 PTHR10209:SF190	EC:1.14.11.19	KOG0143	K05277	GO:0016491 GO:0055114	AT4G22880	leucoanthocyanidin dioxygenase
Potri.001G113900	0.98	1.14	0.2	0.39	NA	NA	NA	NA	PAC:42787702	Potri.001G113900	Potri.001G113900.1	Potri.001G113900.1.p	PF00067	PTHR24298 PTHR24298:SF121	EC:1.14.13.152	KOG0156		GO:0004497 GO:0005506 GO:0016705 GO:0020037 GO:0055114	AT1G33730	cytochrome P450, family 76, subfamily C, polypeptide 5
Potri.001G226200	-0.84	0.15	-0.81	-0.11	NA	NA	NA	NA	PAC:42793723	Potri.001G226200	Potri.001G226200.2	Potri.001G226104.1.p	PF00232	PTHR10353 PTHR10353:SF37	EC:3.2.1.21	KOG0626		GO:0004553 GO:0005975
Potri.002G132900	-0.8	0.27	-0.13	0.12	NA	NA	NA	NA	PAC:42779734	Potri.002G132900	Potri.002G132900.1	Potri.002G132900.1.p	PF01501	PTHR13778 PTHR13778:SF6	EC:2.4.1.43			GO:0016757	AT1G19300	Nucleotide-diphospho-sugar transferases superfamily protein
Potri.009G067200	0.04	0.8	-0.01	-0.04	NA	NA	NA	NA	-	-	-	-	-	-	-	-	-	-	-	-
Potri.005G229500	-0.02	1.31	0.79	0.42	NA	NA	NA	NA	PAC:42803069	Potri.005G229500	Potri.005G229500.3	Potri.005G229500.3.p	PF01370	PTHR10366 PTHR10366:SF276	EC:1.1.1.219	KOG1502	K13082	GO:0003824 GO:0050662	AT5G42800	dihydroflavonol 4-reductase
Potri.005G102300	0.14	0.63	-0.32	0.16	NA	NA	NA	NA	PAC:42804722	Potri.005G102300	Potri.005G102300.1	Potri.005G102300.1.p	PF01490	PTHR22950 PTHR22950:SF291		KOG1304	K14209
Potri.005G195600	0.28	0.1	0.49	-1.04	NA	NA	NA	NA	PAC:42803531	Potri.005G195600	Potri.005G195600.1	Potri.005G195600.1.p	PF00141	PTHR31235 PTHR31235:SF77	EC:1.11.1.7		K00430	GO:0004601 GO:0006979 GO:0020037 GO:0055114	AT1G71695	Peroxidase superfamily protein
Potri.007G100100	-0.87	0	-0.05	0.76	NA	NA	NA	NA	PAC:42765789	Potri.007G100100	Potri.007G100100.1	Potri.007G100100.1.p	PF01490	PTHR22950 PTHR22950:SF310		KOG1303			AT5G63850	amino acid permease 4
Potri.008G065000	-0.25	0.77	-0.16	0.06	NA	NA	NA	NA	PAC:42806123	Potri.008G065000	Potri.008G065000.1	Potri.008G065000.1.p	PF02458	PTHR31896 PTHR31896:SF11	EC:2.3.1.133			GO:0016747	AT2G39980	HXXXD-type acyl-transferase family protein
Potri.008G094700	-0.23	0.74	-0.12	0.24	NA	NA	NA	NA	PAC:42805872	Potri.008G094700	Potri.008G094700.4	Potri.008G094700.4.p	PF00515 PF13176 PF13424	PTHR19959 PTHR19959:SF160		KOG1840		GO:0005515	AT3G27960	Tetratricopeptide repeat (TPR)-like superfamily protein
Potri.010G236700	0.4	0.66	0.25	0.28	NA	NA	NA	NA	PAC:42798871	Potri.010G236700	Potri.010G236700.1	Potri.010G236700.1.p	PF00067	PTHR24296 PTHR24296:SF12		KOG0157		GO:0005506 GO:0016705 GO:0020037 GO:0055114	AT2G27690	cytochrome P450, family 94, subfamily C, polypeptide 1
Potri.011G076500	-0.14	0.73	0.08	-0.08	NA	NA	NA	NA	PAC:42781772	Potri.011G076500	Potri.011G076500.1	Potri.011G076500.1.p	PF00657	PTHR22835 PTHR22835:SF120	EC:3.1.1.3			GO:0016788	AT4G18970	GDSL-like Lipase/Acylhydrolase superfamily protein
Potri.012G005100	0.89	0.45	0.64	0.61	NA	NA	NA	NA	PAC:42784142	Potri.012G005100	Potri.012G005100.1	Potri.012G005100.1.p	PF07690	PTHR23294 PTHR23294:SF25		KOG3098		GO:0016021 GO:0055085	AT1G18000	Major facilitator superfamily protein
Potri.012G071500	0.06	0.26	0.64	0.99	NA	NA	NA	NA	PAC:42783070	Potri.012G071500	Potri.012G071500.1	Potri.012G071500.1.p	PF00854	PTHR11654 PTHR11654:SF59				GO:0005215 GO:0006810 GO:0016020	AT3G47960	Major facilitator superfamily protein
Potri.012G043200	0.7	0.9	-0.07	0.12	NA	NA	NA	NA	PAC:42782599	Potri.012G043200	Potri.012G043200.1	Potri.012G043200.1.p	PF14531	PTHR24361 PTHR24361:SF344	EC:2.7.12.2	KOG0581	K04368	GO:0004672 GO:0004713 GO:0005524 GO:0006468	AT1G18350	MAP kinase kinase 7
Potri.013G014700	0.82	0.53	0.38	0.37	NA	NA	NA	NA	PAC:42811392	Potri.013G014700	Potri.013G014700.1	Potri.013G014700.1.p	PF00149 PF16891	PTHR11668 PTHR11668:SF262	EC:3.1.3.16	KOG0374	K06269	GO:0016787	AT5G27840	Calcineurin-like metallo-phosphoesterase superfamily protein
Potri.014G151800	-0.19	-0.3	0.34	0.83	NA	NA	NA	NA	PAC:42763072	Potri.014G151800	Potri.014G151800.1	Potri.014G151800.1.p	PF06027	PTHR14233 PTHR14233:SF16		KOG2766	K15287	GO:0006810 GO:0016021	AT3G59320	Eukaryotic protein of unknown function (DUF914)
Potri.019G085800	0.02	0.85	-0.04	-0.45	NA	NA	NA	NA	PAC:42774539	Potri.019G085800	Potri.019G085800.1	Potri.019G085800.1.p	PF13347	PTHR19432 PTHR19432:SF38			K15378	GO:0005887 GO:0008515 GO:0015770	AT2G14670	sucrose-proton symporter 8
Potri.015G081300	-0.49	-0.45	-0.43	0.93	NA	NA	NA	NA	PAC:42775045	Potri.015G081300	Potri.015G081300.1	Potri.015G081300.1.p	PF07690	PTHR23515 PTHR23515:SF3			K02575	GO:0016021 GO:0055085	AT1G12940	nitrate transporter2.5
Potri.015G012400	0.73	0.22	-0.08	0.69	NA	NA	NA	NA	PAC:42775271	Potri.015G012400	Potri.015G012400.3	Potri.015G012400.3.p	PF00534 PF08323	PTHR12526 PTHR12526:SF17	EC:2.4.1.21		K00703	GO:0004373	AT5G24300	Glycogen/starch synthases, ADP-glucose type
Potri.015G042800	-0.43	0.64	-0.83	0.1	NA	NA	NA	NA	PAC:42776336	Potri.015G042800	Potri.015G042800.8	Potri.015G042800.8.p	PF07173	PTHR34365 PTHR34365:SF2					AT2G22660	Protein of unknown function (duplicated DUF1399)
Potri.016G033200	-0.06	0.73	0.05	-0.11	NA	NA	NA	NA	PAC:42809534	Potri.016G033200	Potri.016G033200.1	Potri.016G033200.1.p	PF00091 PF03953	PTHR11588 PTHR11588:SF114	EC:2.4.2.1		K07375	GO:0000930 GO:0003924 GO:0005200 GO:0005525 GO:0005874 GO:0007017 GO:0007020 GO:0031122 GO:0043234 GO:0051258	AT5G12250	beta-6 tubulin
Potri.016G056300	0.82	0.3	0.02	-0.34	NA	NA	NA	NA	PAC:42809564	Potri.016G056300	Potri.016G056300.1	Potri.016G056300.1.p		PTHR34960 PTHR34960:SF1					AT5G52500	(1 of 2) PTHR34960:SF1 - EMB
Potri.017G051300	-0.07	0.2	0.21	0.83	NA	NA	NA	NA	PAC:42814343	Potri.017G051300	Potri.017G051300.1	Potri.017G051300.1.p	PF00005 PF01061	PTHR19241 PTHR19241:SF301	EC:3.6.3.36	KOG0061		GO:0003677 GO:0005524 GO:0016020 GO:0016887
Potri.018G044100	-0.86	-0.66	-0.19	0.75	NA	NA	NA	NA	PAC:42800695	Potri.018G044100	Potri.018G044100.1	Potri.018G044100.1.p	PF03055	PTHR10543 PTHR10543:SF50	EC:1.13.11.69 EC:1.13.11.70	KOG1285	K17913		AT4G32810	carotenoid cleavage dioxygenase 8
