# Supplementary material for: Early transcriptional response to gravistimulation in poplar without phototropic confounding factors
Source: AoB Plants. 2020 Dec 31;13(1):plaa071. doi: 10.1093/aobpla/plaa071 (PMC7850117; doi:10.1093/aobpla/plaa071)
Supplement: plaa071_suppl_Supplementary_Table_S4 [file plaa071_suppl_supplementary_table_s4.xlsx]

## Sheet: Feuil1
Supplementary Table S4. Differentially expressed xylem genes with transcription factor GO annotations (35° tilted vs control)
Present gene model name	Other aliasses		Gene function
Potri.001G112200	POPTR_0001s08550 ; POPTR_0001s08540 ; gw1.I.9208.1 ; Pt-KNAT7.1		similar to homeodomain transcription factor (KNAT7); similar to homeobox protein HD1 SP:P46606 from (Brassica napus); similar to cDNA homeodomain transcription factor KNAT7 (; [ ortholog of At1g62990_]
Potri.001G361600	POPTR_0001s37260 ; Pt-WRK.2 ; eugene3.00012605		similar to WRKY-like drought-induced protein. [ORG:Retama raetam]; [ co-ortholog (2of2) of AAL32033_ At4g26640_ ]
Potri.001G404400	POPTR_0001s41490 ; Pt-ATNAC2.2 ; grail3.0107006501 ; NAC006		no apical meristem (NAM) family protein; similar to AtNAC2 (Arabidopsis thaliana) GI:12060426; similar to jasmonic acid 2 GB:AAF04915 from (Lycopersicon esculentum); [ co-ortholog (1of2) of At3g15510_ ]
Potri.002G008800	POPTR_0002s00980 ; estExt_fgenesh4_pg.C_LG_II0076 ; Pt-HB1.3		similar to homeodomain protein HB1. [ORG:Populus tomentosa]; [ co-ortholog (2of2) of AAR83340_ AAR83342_ CAA09366_ ]
Potri.002G030900	POPTR_0002s03230 ; fgenesh4_pg.C_LG_II000284		similar to homeodomain-containing protein; similar to Homeobox domain containing protein; [ co-ortholog (1of2) of At1g75430_ ]
Potri.002G090700	POPTR_0002s09130 ; estExt_fgenesh4_pm.C_LG_II0415 ; Pt-TGA3.1		similar to Transcription factor TGA7 (AtbZIP50).; [ co-ortholog (2of2) of At1g22070_ At1g77920_ ]
Potri.002G118000	POPTR_0002s11880 ; estExt_fgenesh4_pg.C_LG_II1071		transcription factor LIM WLIM1B Regulatory protein MLP and related LIM proteins
Potri.002G157300	POPTR_0002s15870 ; grail3.0039003401		similar to LIM domain-containing protein; similar to PGPS/D1 (Petunia 10 hybrida) GI:4105772; similar to LIM domain protein PLIM1 (Nicotiana tabacum) GI:5932418; [ ortholog of At1g01780_]
Potri.002G197000	POPTR_0002s19810 ; grail3.0050008401 ; Pt-ARF16.1		similar to Auxin response factor 16.; [ co-ortholog (3of3) of At4g30080_ ]
Potri.003G092200	POPTR_0003s09090 ; estExt_fgenesh4_pm.C_1180004 ; Pt-ATMYC2.1		similar to phaseolin G-box binding protein PG2 - kidney bean (fragment). [ORG:Phaseolus vulgaris]; [ co-ortholog (1of2) of At1g32640_ AAC28907_ T10861_ T10862_ AAB00686_ At5g46830_ ]
Potri.003G147300	POPTR_0003s14710 ; eugene3.00031197		no annotation
Potri.003G166500	POPTR_0003s16490 ; estExt_fgenesh4_pm.C_LG_III0561 ; NAC052		no apical meristem (NAM) family protein; similar to hypothetical protein SENU5; similar to senescence up-regulated - Lycopersicon esculentum; similar to EMBL:Z75524; [ co-ortholog (2of2) of At5g13180_ ]
Potri.004G004700	POPTR_0004s00650 ; fgenesh4_pm.C_scaffold_166000014 ; Pt-STM.2 ; POPTR_0004s00640		similar to Knox protein 1 - garden pea. [ORG:Pisum sativum]; [ co-ortholog (1of2) of T06382_ At1g62360_ ]
Potri.005G069500	POPTR_0005s07060 ; eugene3.00050086 ; NAC043		NAC (No Apical Meristem) domain transcriptional regulator superfamily protein
Potri.005G126300	POPTR_0005s12780 ; eugene3.00570214		AP2/B3-like transcriptional factor family protein
Potri.005G186400	POPTR_0005s20870 ; MYB158 ; eugene3.00050936 ; Pt-MYB.50		similar to putative MYB transcription factor [Populus x canescens]. [ORG:Populus alba x Populus tremula]; [ co-ortholog (34of51) of BAA81802_ BAA81803_ CAD98762_ BAA81811_ AAN05422_ ]
Potri.006G117500	POPTR_0006s11870 ; fgenesh4_pg.C_scaffold_28000268		Trihelix family, similar to expressed protein in Arabidopsis thaliana; [ ortholog of At3g10040_]
Potri.006G173600	POPTR_0006s18760 ; estExt_fgenesh4_pm.C_1710004		CO-like family protein
Potri.006G253800	POPTR_0006s26990 ; eugene3.00061852 ; DREB28		similar to AP2 domain-containing transcription factor; putative; similar to AP2 domain containing protein RAP2.4 (Arabidopsis thaliana) EMBL:AF003097; similar to AP2 domain-containing transcription factor; putative; similar to AP2 domain containing protei
Potri.007G121100	POPTR_0007s02690 ; eugene3.00070251		zinc finger (B-box type) family protein; [ co-ortholog (2of2) of At3g21890_ ]
Potri.008G113400	POPTR_0008s11260 ; eugene3.00081056		similar to bZIP. [ORG:Phaseolus acutifolius]; [ co-ortholog (1of2) of AAK01953_ AAK25822_ ]
Potri.008G117100	POPTR_0008s11600 ; Pt-RAV2.1 ; gw1.VIII.1153.1		similar to DNA-binding protein RAV2 (RAV2); similar to AP2 domain-containing protein RAP2.8; similar to RAV2 GI:3868859 from (Arabidopsis thaliana); similar to AP2 domain containing protein RAP2.8 (Arabidopsis thaliana) GI:2281641; similar to mRNA for R;
Potri.008G148200	POPTR_0008s14770 ; estExt_fgenesh4_pg.C_LG_VIII1313 ; Pt-ATHB13.2		similar to homeobox-leucine zipper protein; putative; similar to HD-ZIP transcription factor; putative; similar to homeobox-leucine zipper protein HAT7 (HD-ZIP protein 7) (HD-ZIP protein ATHB-3 (SP:Q00466|| (Arabidopsis thaliana); similar to Helianthus an
Potri.009G087200	POPTR_0009s09040 ; grail3.0001068602		LIM domain protein GLIM1a, GATA type zinc finger transcription factor family protein
Potri.010G004200	POPTR_0010s00680 ; grail3.0102003601 ; Pt-HY5.1		similar to Protein HY5 (AtbZIP56).; [ ortholog of At3g17609_At5g11260_]
Potri.010G093400	POPTR_0010s10340 ; estExt_fgenesh4_pg.C_LG_X0852 ; Pt-ATHB13.3		similar to homeobox-leucine zipper protein; putative; similar to HD-ZIP transcription factor; putative; similar to homeobox-leucine zipper protein HAT7 (HD-ZIP protein 7) (HD-ZIP protein ATHB-3 (SP:Q00466|| (Arabidopsis thaliana); similar to Helianthus an
Potri.010G129200	POPTR_0010s13930 ; eugene3.00101225 ; Pt-RAV2.2 ; RAV1		similar to DNA-binding protein RAV2 (RAV2); similar to AP2 domain-containing protein RAP2.8; similar to RAV2 GI:3868859 from (Arabidopsis thaliana); similar to AP2 domain containing protein RAP2.8 (Arabidopsis thaliana) GI:2281641; similar to mRNA for R;
Potri.010G135200	POPTR_0010s14530 ; eugene3.00101287		similar to bZIP. [ORG:Phaseolus acutifolius]; [ co-ortholog (2of2) of AAK01953_ AAK25822_ ]
Potri.010G186700	POPTR_0010s19400 ; grail3.0022011201		basic helix-loop-helix (bHLH) family protein; [ co-ortholog (2of2) of At2g40200_ ]
Potri.011G087900	POPTR_0011s09030 ; Pt-WRK.1 ; gw1.XI.2776.1		similar to WRKY-like drought-induced protein. [ORG:Retama raetam]; [ co-ortholog (1of2) of AAL32033_ At4g26640_ ]
Potri.011G123500	POPTR_0011s12420 ; NAC003 ; grail3.0014014001 ; Pt-ATNAC2.1		no apical meristem (NAM) family protein; similar to AtNAC2 (Arabidopsis thaliana) GI:12060426; similar to jasmonic acid 2 GB:AAF04915 from (Lycopersicon esculentum); [ co-ortholog (2of2) of At3g15510_ ]
Potri.013G156200	POPTR_0013s15220 ; eugene3.00131258		LOB domain-containing protein
Potri.014G080900	POPTR_0014s07670 ; gw1.XIV.1147.1		similar to LIM domain-containing protein; similar to PGPS/D1 (Petunia 10 hybrida) GI:4105772; similar to LIM domain protein PLIM1 (Nicotiana tabacum) GI:5932418; [ ortholog of At3g61230_At2g45800_]
Potri.015G077800	POPTR_0015s08890 ; eugene3.00150568		similar to mads box protein, putative; similar to hypothetical proteins of (Arabidopsis thaliana); [ co-ortholog (2of2) of At5g38740_ At5g40070_ At5g40220_ At5g41200_ At5g40120_ ]
Potri.017G013400	POPTR_0017s04510 ; estExt_fgenesh4_pg.C_640230		zinc finger (CCCH-type) family protein; [ co-ortholog (1of2) of At1g03790_ At5g44260_ ]
Potri.T094400	POPTR_0018s10510 ; estExt_Genewise1_v1.C_LG_XVIII2926		CO-like family protein
